# Supplementary material for: A 3-mRNA-based prognostic signature of survival in oral squamous cell carcinoma
Source: PeerJ. 2019 Jul 31;7:e7360. doi: 10.7717/peerj.7360 (PMC6679650; doi:10.7717/peerj.7360)
Supplement: Table S1 [file peerj-07-7360-s001.xls]

gene	logFC	logCPM	PValue	FDR
PRH1|ENSG00000231887|protein_coding	-11.41022233	5.559790519	0	0
PRB3|ENSG00000197870|protein_coding	-9.217186214	3.929956263	5.26E-229	4.74E-225
CST2|ENSG00000170369|protein_coding	-10.57243407	5.143687348	1.14E-204	6.85E-201
PM20D1|ENSG00000162877|protein_coding	-7.057132445	0.348131873	2.89E-200	1.30E-196
CA6|ENSG00000131686|protein_coding	-10.64303414	4.958485369	3.39E-191	1.22E-187
KLK1|ENSG00000167748|protein_coding	-6.444663407	5.022645009	6.49E-182	1.70E-178
LCN1|ENSG00000160349|protein_coding	-11.27991178	6.973543186	6.58E-182	1.70E-178
LPO|ENSG00000167419|protein_coding	-9.744914865	4.237666992	8.79E-176	1.98E-172
KRT85|ENSG00000135443|protein_coding	-9.005549166	2.408474285	6.94E-171	1.39E-167
PRR4|ENSG00000111215|protein_coding	-8.054534117	5.20996795	9.09E-169	1.64E-165
CST4|ENSG00000101441|protein_coding	-11.74429413	6.132933495	6.70E-166	1.10E-162
THRSP|ENSG00000151365|protein_coding	-8.48839708	1.24897137	9.05E-153	1.36E-149
KRT35|ENSG00000197079|protein_coding	-9.126176372	0.43094617	2.89E-139	4.00E-136
CCL28|ENSG00000151882|protein_coding	-4.582041158	4.254507619	1.10E-131	1.42E-128
PRH2|ENSG00000134551|protein_coding	-12.07703078	7.965547124	8.01E-129	9.62E-126
ACSM6|ENSG00000173124|protein_coding	-6.651967442	-2.111597479	5.29E-127	5.96E-124
KRT71|ENSG00000139648|protein_coding	-6.611141535	0.544145438	3.46E-121	3.66E-118
SEC14L6|ENSG00000214491|protein_coding	-5.1946127	-0.093379552	5.86E-120	5.86E-117
PRR27|ENSG00000187533|protein_coding	-13.20853432	5.348941316	4.60E-118	4.36E-115
RSPH4A|ENSG00000111834|protein_coding	-4.549701815	-0.467222311	5.57E-117	5.02E-114
OMG|ENSG00000126861|protein_coding	-4.334542751	-0.672616082	2.52E-116	2.16E-113
NXPE4|ENSG00000137634|protein_coding	-8.144379467	-0.064706835	4.97E-115	4.07E-112
NOSTRIN|ENSG00000163072|protein_coding	-2.831805304	1.36843167	9.67E-109	7.58E-106
AWAT1|ENSG00000204195|protein_coding	-8.312123233	-0.870181542	1.14E-107	8.53E-105
HTN1|ENSG00000126550|protein_coding	-13.40817106	7.488328786	2.57E-107	1.85E-104
AMY1B|ENSG00000174876|protein_coding	-9.883890646	-0.37199008	7.78E-107	5.39E-104
MPO|ENSG00000005381|protein_coding	-4.657941892	-0.263266359	6.73E-106	4.49E-103
AWAT2|ENSG00000147160|protein_coding	-8.71096238	0.288419031	3.60E-104	2.32E-101
DGAT2L6|ENSG00000184210|protein_coding	-9.194776454	-0.262280699	1.63E-103	1.01E-100
FABP7|ENSG00000164434|protein_coding	-6.275715582	1.007059777	3.82E-102	2.29E-99
GPD1L|ENSG00000152642|protein_coding	-2.848004759	4.435378763	8.94E-100	5.20E-97
ECT2L|ENSG00000203734|protein_coding	-3.681993404	-1.316575002	4.32E-98	2.43E-95
CLCNKB|ENSG00000184908|protein_coding	-6.099828934	0.305627433	1.92E-97	1.05E-94
ERICH3|ENSG00000178965|protein_coding	-6.378749419	-0.466270734	2.23E-97	1.18E-94
TESC|ENSG00000088992|protein_coding	-4.112337035	1.889794406	3.34E-97	1.72E-94
PLIN1|ENSG00000166819|protein_coding	-5.537778759	1.126715108	6.02E-97	3.01E-94
ACSBG1|ENSG00000103740|protein_coding	-4.74868478	0.86632757	2.80E-96	1.36E-93
ELOVL3|ENSG00000119915|protein_coding	-4.877029105	1.920549173	3.25E-96	1.54E-93
KRT25|ENSG00000204897|protein_coding	-6.665633314	0.427237475	9.63E-93	4.45E-90
AGFG2|ENSG00000106351|protein_coding	-2.335873601	4.387353388	1.80E-92	8.12E-90
BPIFA2|ENSG00000131050|protein_coding	-12.85740313	6.663646048	1.43E-91	6.28E-89
ZMYND10|ENSG00000004838|protein_coding	-4.477378583	0.467447217	1.52E-91	6.51E-89
GPD1|ENSG00000167588|protein_coding	-5.165258194	2.792360773	8.79E-91	3.69E-88
MYRIP|ENSG00000170011|protein_coding	-4.215385021	-0.008122329	1.26E-90	5.18E-88
C16orf89|ENSG00000153446|protein_coding	-5.393275385	0.467874794	3.10E-90	1.24E-87
CST5|ENSG00000170367|protein_coding	-12.11268139	4.274193641	1.48E-89	5.68E-87
KRTAP1-1|ENSG00000188581|protein_coding	-7.467990776	-2.024261706	1.48E-89	5.68E-87
VWA3B|ENSG00000168658|protein_coding	-4.314923267	-0.308742127	4.83E-89	1.81E-86
STATH|ENSG00000126549|protein_coding	-10.85266824	9.471439062	4.02E-88	1.48E-85
CAB39L|ENSG00000102547|protein_coding	-2.118184608	2.985122089	2.02E-87	7.27E-85
CALML6|ENSG00000169885|protein_coding	-5.438668487	0.709994736	1.76E-86	6.22E-84
NRG2|ENSG00000158458|protein_coding	-4.082159447	-0.185057265	1.95E-86	6.74E-84
CSN3|ENSG00000171209|protein_coding	-9.125531848	1.217277179	2.87E-86	9.75E-84
ZG16B|ENSG00000162078|protein_coding	-7.532141823	8.724193316	4.08E-86	1.36E-83
SH3BGRL2|ENSG00000198478|protein_coding	-3.814358525	4.524123834	1.85E-84	6.07E-82
NUCB2|ENSG00000070081|protein_coding	-2.113163726	5.654714538	2.62E-84	8.43E-82
CIDEC|ENSG00000187288|protein_coding	-5.617564309	-0.38626995	4.68E-84	1.48E-81
RSPH1|ENSG00000160188|protein_coding	-4.489378882	0.289862825	8.91E-83	2.77E-80
CLEC3B|ENSG00000163815|protein_coding	-3.363824135	2.053860561	9.03E-82	2.76E-79
FAM107A|ENSG00000168309|protein_coding	-3.770458174	2.566764046	1.88E-80	5.65E-78
PRB4|ENSG00000230657|protein_coding	-8.7058251	-0.317609461	2.75E-80	8.11E-78
DNAH9|ENSG00000007174|protein_coding	-3.944407969	0.78711329	7.07E-80	2.05E-77
NDRG2|ENSG00000165795|protein_coding	-3.015667998	6.746908418	1.60E-79	4.52E-77
HYDIN|ENSG00000157423|protein_coding	-4.945789568	-1.11813681	1.61E-79	4.52E-77
FAM166B|ENSG00000215187|protein_coding	-3.267266711	-0.885515088	1.09E-78	3.03E-76
PLIN4|ENSG00000167676|protein_coding	-4.613370313	3.681061987	1.28E-78	3.49E-76
CFAP43|ENSG00000197748|protein_coding	-3.745642499	-0.098110997	1.48E-78	3.97E-76
NEK10|ENSG00000163491|protein_coding	-3.613813947	-0.478506909	1.61E-78	4.25E-76
C9orf24|ENSG00000164972|protein_coding	-4.225063065	-0.651297598	2.83E-78	7.39E-76
C2orf88|ENSG00000187699|protein_coding	-3.039546826	0.961898571	4.10E-77	1.05E-74
WDR38|ENSG00000136918|protein_coding	-4.884238769	-0.923752768	5.32E-77	1.35E-74
KRTAP1-3|ENSG00000221880|protein_coding	-8.676205368	-1.981818877	8.23E-77	2.06E-74
EDN3|ENSG00000124205|protein_coding	-6.435634788	1.273347357	1.24E-76	3.07E-74
HAO2|ENSG00000116882|protein_coding	-4.910872744	-1.976534709	2.03E-76	4.94E-74
PIFO|ENSG00000173947|protein_coding	-3.816780723	0.448861606	5.96E-76	1.43E-73
TEKT1|ENSG00000167858|protein_coding	-4.858404015	-0.578062713	3.55E-75	8.43E-73
SLC25A4|ENSG00000151729|protein_coding	-3.394316771	5.364588306	6.19E-75	1.45E-72
HSD17B13|ENSG00000170509|protein_coding	-3.775098402	-2.279076339	6.61E-75	1.53E-72
RGN|ENSG00000130988|protein_coding	-3.460077461	-0.623731376	2.03E-74	4.63E-72
DNAH12|ENSG00000174844|protein_coding	-4.494881342	-1.299376721	8.69E-74	1.96E-71
NME5|ENSG00000112981|protein_coding	-4.055091096	-1.822299278	1.06E-73	2.36E-71
FBP2|ENSG00000130957|protein_coding	-5.511718678	1.440061516	2.04E-73	4.48E-71
CFTR|ENSG00000001626|protein_coding	-5.843928999	1.890811491	2.52E-73	5.46E-71
KRTAP4-6|ENSG00000198090|protein_coding	-8.373416115	-2.228515837	8.36E-73	1.79E-70
AC018630.6|ENSG00000275778|protein_coding	-3.873437383	-2.581901105	9.89E-73	2.10E-70
NCMAP|ENSG00000184454|protein_coding	-4.536019622	0.468434278	1.28E-72	2.69E-70
KRT83|ENSG00000170523|protein_coding	-7.095754703	1.205475957	2.06E-72	4.28E-70
LRRC46|ENSG00000141294|protein_coding	-3.354633782	0.288277392	4.71E-72	9.64E-70
EFHB|ENSG00000163576|protein_coding	-3.751739509	-1.246440567	9.99E-72	2.02E-69
SLC13A2|ENSG00000007216|protein_coding	-5.596878691	0.311788719	1.22E-71	2.44E-69
FNDC5|ENSG00000160097|protein_coding	-4.73220149	2.761958779	1.65E-71	3.27E-69
CFAP221|ENSG00000163075|protein_coding	-4.700976894	-1.458275752	1.96E-71	3.84E-69
HTN3|ENSG00000205649|protein_coding	-13.11009521	8.93044949	3.57E-71	6.92E-69
KRTAP13-1|ENSG00000198390|protein_coding	-9.008771792	-1.502294759	3.76E-71	7.20E-69
TMEM52|ENSG00000178821|protein_coding	-3.77012398	1.810728213	5.11E-71	9.69E-69
SMCO1|ENSG00000214097|protein_coding	-5.220734971	0.191888785	5.59E-71	1.05E-68
ROPN1L|ENSG00000145491|protein_coding	-4.165442266	-0.889076734	1.10E-70	2.04E-68
AMY1A|ENSG00000237763|protein_coding	-7.49941944	-3.219103974	5.04E-70	9.27E-68
SRD5A2|ENSG00000277893|protein_coding	-4.285397017	-1.739138013	1.61E-69	2.93E-67
KRT84|ENSG00000161849|protein_coding	-6.206485618	4.662839731	1.96E-69	3.53E-67
KRTAP1-5|ENSG00000221852|protein_coding	-5.310894368	-1.067914524	4.04E-69	7.20E-67
LYZ|ENSG00000090382|protein_coding	-4.008063652	8.258362045	7.65E-69	1.35E-66
TMEM232|ENSG00000186952|protein_coding	-2.969012723	-1.309354138	1.66E-68	2.91E-66
AQP7|ENSG00000165269|protein_coding	-4.226419197	0.039132801	2.15E-68	3.73E-66
SLC5A5|ENSG00000105641|protein_coding	-5.04136311	1.180644988	1.45E-67	2.48E-65
GNG7|ENSG00000176533|protein_coding	-2.968005788	1.726240656	5.77E-67	9.81E-65
KRT31|ENSG00000094796|protein_coding	-3.680114779	3.211498619	1.91E-66	3.22E-64
FSD2|ENSG00000186628|protein_coding	-4.92757645	0.127364654	6.15E-66	1.03E-63
ATP2B2|ENSG00000157087|protein_coding	-4.645730233	0.833028774	1.18E-65	1.96E-63
SLC2A4|ENSG00000181856|protein_coding	-4.395273354	2.5107726	2.09E-65	3.42E-63
PLEKHB1|ENSG00000021300|protein_coding	-3.535283366	1.897540865	4.95E-65	8.04E-63
KRTAP3-3|ENSG00000212899|protein_coding	-8.497780635	-1.550832342	7.45E-65	1.20E-62
HSD3B1|ENSG00000203857|protein_coding	-9.344488269	0.27611569	1.10E-64	1.76E-62
ATP6V1B1|ENSG00000116039|protein_coding	-4.630914958	2.334412177	2.63E-64	4.15E-62
ENPP3|ENSG00000154269|protein_coding	-4.431841238	-0.196456652	4.24E-64	6.64E-62
FAM216B|ENSG00000179813|protein_coding	-6.513743619	-0.51894364	5.36E-64	8.33E-62
LY6G6D|ENSG00000244355|protein_coding	-5.436974955	-2.892852318	6.15E-64	9.47E-62
ANKRD66|ENSG00000230062|protein_coding	-6.159519031	-2.464397476	1.11E-63	1.69E-61
MYOC|ENSG00000034971|protein_coding	-6.822430806	0.953234202	1.38E-63	2.09E-61
PACRG|ENSG00000112530|protein_coding	-3.87023852	-1.373154458	2.06E-63	3.10E-61
PLIN5|ENSG00000214456|protein_coding	-3.717772363	0.953664147	3.48E-63	5.18E-61
GNA14|ENSG00000156049|protein_coding	-2.765478854	0.271287433	3.56E-63	5.26E-61
MAP3K19|ENSG00000176601|protein_coding	-4.185794125	-1.808047464	6.22E-63	9.10E-61
COQ10A|ENSG00000135469|protein_coding	-2.349674989	2.61383848	6.26E-63	9.10E-61
KRTAP2-2|ENSG00000214518|protein_coding	-7.868254052	-3.051986058	7.12E-63	1.03E-60
CFAP65|ENSG00000181378|protein_coding	-5.682335952	-1.146663419	1.03E-62	1.47E-60
DEPTOR|ENSG00000155792|protein_coding	-3.203388207	3.538045387	4.00E-62	5.68E-60
CD300LG|ENSG00000161649|protein_coding	-4.079614983	-1.761650281	5.54E-62	7.80E-60
KRTAP4-12|ENSG00000213416|protein_coding	-8.130805452	-2.73904664	7.11E-62	9.93E-60
SEC14L5|ENSG00000103184|protein_coding	-3.318027495	0.401213633	8.76E-62	1.21E-59
TCEAL6|ENSG00000204071|protein_coding	-4.314761398	-3.818044011	2.83E-61	3.89E-59
SLC26A4|ENSG00000091137|protein_coding	-3.256912622	-0.562668758	5.01E-61	6.85E-59
KRT33A|ENSG00000006059|protein_coding	-4.442918541	-0.594145632	5.22E-61	7.07E-59
EMP1|ENSG00000134531|protein_coding	-2.62030189	8.947585393	5.64E-61	7.58E-59
PFKFB1|ENSG00000158571|protein_coding	-2.856592095	-0.975338245	5.97E-61	7.97E-59
SLC25A34|ENSG00000162461|protein_coding	-3.490593893	1.558544315	6.49E-61	8.59E-59
KRTAP16-1|ENSG00000212657|protein_coding	-6.458031743	-2.922927257	2.29E-60	3.02E-58
ERBB4|ENSG00000178568|protein_coding	-4.699287861	0.14171013	5.92E-60	7.73E-58
C6orf58|ENSG00000184530|protein_coding	-6.557669408	4.126298402	7.09E-60	9.20E-58
C1orf194|ENSG00000179902|protein_coding	-5.676661732	-1.480149212	7.98E-60	1.03E-57
CYP2F1|ENSG00000197446|protein_coding	-5.78417934	-0.273963458	8.55E-60	1.09E-57
RGS22|ENSG00000132554|protein_coding	-3.730577578	-1.926254151	9.89E-60	1.26E-57
MT1A|ENSG00000205362|protein_coding	-4.117148648	-0.494556487	3.04E-59	3.84E-57
UPK3A|ENSG00000100373|protein_coding	-3.811549389	-2.121015822	4.13E-59	5.17E-57
KIAA2012|ENSG00000182329|protein_coding	-4.451613636	-2.522877715	4.55E-59	5.66E-57
KRT36|ENSG00000126337|protein_coding	-6.900185887	4.690932032	4.63E-59	5.71E-57
PMEL|ENSG00000185664|protein_coding	-3.022930442	1.898951828	5.35E-59	6.56E-57
ASPA|ENSG00000108381|protein_coding	-3.771463952	-0.519534728	6.72E-59	8.19E-57
GPT|ENSG00000167701|protein_coding	-3.441953595	1.756204679	7.32E-59	8.86E-57
PHYH|ENSG00000107537|protein_coding	-2.434563292	3.942070329	1.20E-58	1.44E-56
NIPSNAP3B|ENSG00000165028|protein_coding	-3.133654641	0.240346244	1.21E-58	1.44E-56
TNMD|ENSG00000000005|protein_coding	-4.964496883	-3.082362508	1.67E-58	1.96E-56
ENO3|ENSG00000108515|protein_coding	-4.774304757	6.493006387	1.74E-58	2.04E-56
AL662899.2|ENSG00000250641|protein_coding	-4.79557732	-2.807384841	2.05E-58	2.39E-56
KRTAP4-2|ENSG00000244537|protein_coding	-6.927951685	-3.012634814	2.68E-58	3.09E-56
COX7A1|ENSG00000161281|protein_coding	-3.541021404	3.987427628	6.01E-58	6.89E-56
RRAGD|ENSG00000025039|protein_coding	-2.731393182	4.313806947	6.16E-58	7.02E-56
IDI2|ENSG00000148377|protein_coding	-4.671320809	-3.664962904	1.12E-57	1.27E-55
LRTM1|ENSG00000144771|protein_coding	-5.512812126	-1.607082577	1.39E-57	1.57E-55
CDNF|ENSG00000185267|protein_coding	-2.563563686	-0.085927278	1.45E-57	1.62E-55
DNASE2B|ENSG00000137976|protein_coding	-5.72819142	-0.252468665	1.49E-57	1.65E-55
ACOX2|ENSG00000168306|protein_coding	-2.669840069	0.796254367	1.67E-57	1.85E-55
SPHKAP|ENSG00000153820|protein_coding	-6.116617011	-2.453362861	2.47E-57	2.71E-55
KRTAP10-3|ENSG00000212935|protein_coding	-7.41184341	-3.019611866	3.38E-57	3.69E-55
CATIP|ENSG00000158428|protein_coding	-3.567598884	-2.122116985	3.65E-57	3.96E-55
DRC1|ENSG00000157856|protein_coding	-3.976163504	-1.12474249	3.78E-57	4.08E-55
KRTAP9-3|ENSG00000204873|protein_coding	-7.861526741	-2.592103909	4.51E-57	4.84E-55
PLAC9|ENSG00000189129|protein_coding	-2.992221644	1.64288103	8.35E-57	8.90E-55
TLE2|ENSG00000065717|protein_coding	-2.937446605	3.292436401	9.02E-57	9.56E-55
PFKM|ENSG00000152556|protein_coding	-2.206417023	6.291021295	1.21E-56	1.28E-54
TMEM72|ENSG00000187783|protein_coding	-4.856320028	-3.745281831	1.34E-56	1.40E-54
CCDC160|ENSG00000203952|protein_coding	-4.889609812	-1.479486526	1.49E-56	1.56E-54
CST1|ENSG00000170373|protein_coding	-5.745923591	5.951070088	1.84E-56	1.91E-54
CFAP77|ENSG00000188523|protein_coding	-4.320549544	-2.051936933	2.70E-56	2.78E-54
KRTAP10-9|ENSG00000221837|protein_coding	-7.803678641	-3.240700293	3.44E-56	3.53E-54
FRZB|ENSG00000162998|protein_coding	-3.276598788	2.393352448	3.64E-56	3.70E-54
DNAI2|ENSG00000171595|protein_coding	-4.058444093	-1.33153892	3.72E-56	3.76E-54
DNAH6|ENSG00000115423|protein_coding	-3.737897521	-0.817697979	4.20E-56	4.23E-54
CRISP3|ENSG00000096006|protein_coding	-6.317848504	5.769566393	4.84E-56	4.85E-54
C10orf107|ENSG00000183346|protein_coding	-4.047185972	-1.847046534	1.84E-55	1.83E-53
CIDEA|ENSG00000176194|protein_coding	-4.325515231	0.786280454	3.23E-55	3.20E-53
SH3BGR|ENSG00000185437|protein_coding	-3.404800276	2.802338878	3.55E-55	3.50E-53
PAIP2B|ENSG00000124374|protein_coding	-2.175105959	3.256411214	4.59E-55	4.49E-53
RPL3L|ENSG00000140986|protein_coding	-3.904745283	3.485223545	6.76E-55	6.58E-53
PYGM|ENSG00000068976|protein_coding	-5.607383047	6.472905755	1.61E-54	1.56E-52
CGNL1|ENSG00000128849|protein_coding	-3.279124276	3.541493308	1.70E-54	1.63E-52
CYP3A4|ENSG00000160868|protein_coding	-4.232483427	-1.778571299	1.70E-54	1.63E-52
C1orf189|ENSG00000163263|protein_coding	-3.660089949	-3.012008555	1.79E-54	1.71E-52
CA8|ENSG00000178538|protein_coding	-3.737530974	-0.458203653	1.88E-54	1.79E-52
KLF15|ENSG00000163884|protein_coding	-3.460329338	0.533806476	2.10E-54	1.98E-52
CDHR3|ENSG00000128536|protein_coding	-2.877521491	0.90232023	2.23E-54	2.09E-52
ATP2A1|ENSG00000196296|protein_coding	-5.330924636	6.937488647	2.49E-54	2.33E-52
TIMP4|ENSG00000157150|protein_coding	-3.409846206	0.038339775	3.27E-54	3.04E-52
FAM180B|ENSG00000196666|protein_coding	-4.218488333	-2.250653749	4.49E-54	4.15E-52
OBSCN|ENSG00000154358|protein_coding	-3.240669978	6.359636568	4.68E-54	4.31E-52
CFAP52|ENSG00000166596|protein_coding	-3.215539009	-0.973698594	7.22E-54	6.61E-52
PIP|ENSG00000159763|protein_coding	-8.890495559	5.906831713	9.97E-54	9.04E-52
ACACB|ENSG00000076555|protein_coding	-2.68625434	3.24697486	9.98E-54	9.04E-52
DPCR1|ENSG00000168631|protein_coding	-4.527534882	-2.088111018	1.84E-53	1.66E-51
COQ8A|ENSG00000163050|protein_coding	-2.922907957	5.779402444	4.08E-53	3.66E-51
C9orf152|ENSG00000188959|protein_coding	-4.424315621	0.088336059	1.03E-52	9.19E-51
GALNT16|ENSG00000100626|protein_coding	-3.540012372	1.3341202	1.13E-52	1.00E-50
ATP6V0A4|ENSG00000105929|protein_coding	-3.844036026	2.526927542	1.31E-52	1.15E-50
LRRC26|ENSG00000184709|protein_coding	-5.967895085	-0.120684932	1.36E-52	1.19E-50
PEBP4|ENSG00000134020|protein_coding	-5.04939714	1.300106747	2.36E-52	2.07E-50
ADH1B|ENSG00000196616|protein_coding	-5.474961883	2.390487387	2.84E-52	2.47E-50
PIGR|ENSG00000162896|protein_coding	-5.92228825	7.141745393	3.20E-52	2.77E-50
AC131097.2|ENSG00000216921|protein_coding	-4.454750768	-0.011750003	3.22E-52	2.77E-50
CYP3A5|ENSG00000106258|protein_coding	-3.362160365	2.172190347	4.49E-52	3.86E-50
CNGA4|ENSG00000132259|protein_coding	-3.560149345	-2.449848923	5.30E-52	4.52E-50
TPPP2|ENSG00000179636|protein_coding	-3.912241197	-3.333757314	6.62E-52	5.62E-50
KRTAP9-9|ENSG00000198083|protein_coding	-7.475716856	-3.068188799	7.60E-52	6.43E-50
FABP9|ENSG00000205186|protein_coding	-5.761712726	-2.190257859	9.23E-52	7.78E-50
HSD11B2|ENSG00000176387|protein_coding	-2.582257163	3.591878845	9.96E-52	8.35E-50
GJB1|ENSG00000169562|protein_coding	-4.98904992	-0.45481476	1.53E-51	1.28E-49
CASC1|ENSG00000118307|protein_coding	-3.388348659	-1.578807799	1.59E-51	1.32E-49
CCDC170|ENSG00000120262|protein_coding	-2.932129971	0.516485497	1.82E-51	1.51E-49
MLANA|ENSG00000120215|protein_coding	-2.852377412	-0.346143479	3.35E-51	2.76E-49
SLC38A3|ENSG00000188338|protein_coding	-3.67206916	0.695069754	3.54E-51	2.90E-49
MYLK3|ENSG00000140795|protein_coding	-4.856050872	2.490877656	5.72E-51	4.66E-49
CA3|ENSG00000164879|protein_coding	-4.922541376	4.493731236	6.09E-51	4.92E-49
KRT28|ENSG00000173908|protein_coding	-7.157560795	-2.297994464	8.25E-51	6.64E-49
CYP4F8|ENSG00000186526|protein_coding	-5.057889256	-1.666143408	1.49E-50	1.19E-48
FAM3D|ENSG00000198643|protein_coding	-4.214598113	4.355486699	1.60E-50	1.27E-48
TAC1|ENSG00000006128|protein_coding	-4.736142442	-2.939025713	2.00E-50	1.58E-48
KRTAP8-1|ENSG00000183640|protein_coding	-8.361349754	-2.810144131	2.15E-50	1.69E-48
MSTN|ENSG00000138379|protein_coding	-3.835137663	-2.229829509	3.35E-50	2.61E-48
ACTN3|ENSG00000248746|protein_coding	-4.324354855	-0.117154766	5.74E-50	4.46E-48
CCDC33|ENSG00000140481|protein_coding	-5.251833148	-2.422033313	7.13E-50	5.51E-48
NEK5|ENSG00000197168|protein_coding	-2.091485702	-1.007444614	1.65E-49	1.27E-47
FAM26D|ENSG00000164451|protein_coding	-5.272584685	-3.608701267	1.73E-49	1.33E-47
CA4|ENSG00000167434|protein_coding	-4.151733069	-2.274199531	1.92E-49	1.47E-47
IL17D|ENSG00000172458|protein_coding	-3.055841143	0.327304829	2.07E-49	1.58E-47
KLHL33|ENSG00000185271|protein_coding	-4.683546686	-0.946558437	3.43E-49	2.59E-47
MRAP|ENSG00000170262|protein_coding	-3.752444248	-3.620742463	3.58E-49	2.70E-47
EXTL1|ENSG00000158008|protein_coding	-4.287462439	0.462625714	3.88E-49	2.92E-47
C5orf49|ENSG00000215217|protein_coding	-4.344529684	-1.286999668	4.78E-49	3.57E-47
LDLRAD1|ENSG00000203985|protein_coding	-4.856235875	-0.202314923	5.27E-49	3.93E-47
NR3C2|ENSG00000151623|protein_coding	-3.473222841	1.566475617	5.58E-49	4.14E-47
C1orf87|ENSG00000162598|protein_coding	-6.345891338	-2.236256962	6.51E-49	4.81E-47
KRT33B|ENSG00000131738|protein_coding	-4.732265209	0.451326121	6.97E-49	5.13E-47
PERM1|ENSG00000187642|protein_coding	-2.496865038	3.32330894	7.41E-49	5.43E-47
SELENBP1|ENSG00000143416|protein_coding	-2.969800084	3.773098719	1.09E-48	7.96E-47
TCEAL2|ENSG00000184905|protein_coding	-4.150227191	-0.246818789	1.10E-48	7.99E-47
TEX26|ENSG00000175664|protein_coding	-4.789918466	-3.271477451	1.17E-48	8.49E-47
CHI3L2|ENSG00000064886|protein_coding	-3.549969291	4.427585135	1.24E-48	8.97E-47
SPAG6|ENSG00000077327|protein_coding	-4.866092782	-0.778002824	1.72E-48	1.23E-46
RORC|ENSG00000143365|protein_coding	-3.253537214	2.685455194	2.18E-48	1.56E-46
KRT76|ENSG00000185069|protein_coding	-5.693760347	5.021339879	4.15E-48	2.93E-46
TMEM190|ENSG00000160472|protein_coding	-4.362957084	-1.434262389	6.35E-48	4.45E-46
KRTAP10-5|ENSG00000241123|protein_coding	-7.793014538	-3.218689753	6.52E-48	4.56E-46
ADH4|ENSG00000198099|protein_coding	-4.225701172	-2.397046746	7.03E-48	4.87E-46
ADPRHL1|ENSG00000153531|protein_coding	-2.874141239	2.778010987	7.16E-48	4.95E-46
KRTAP4-4|ENSG00000171396|protein_coding	-8.190139253	-2.959888819	7.62E-48	5.24E-46
ACSM3|ENSG00000005187|protein_coding	-2.576367179	0.506534969	7.87E-48	5.39E-46
ADHFE1|ENSG00000147576|protein_coding	-2.777606489	1.386632406	1.11E-47	7.57E-46
KRTAP4-7|ENSG00000240871|protein_coding	-7.424826386	-2.324660408	1.14E-47	7.74E-46
KCNJ16|ENSG00000153822|protein_coding	-4.931048122	-0.72048218	1.56E-47	1.06E-45
PDK4|ENSG00000004799|protein_coding	-4.151491308	5.328405421	1.63E-47	1.10E-45
CSN2|ENSG00000135222|protein_coding	-6.202556772	-2.911781577	1.83E-47	1.23E-45
MGP|ENSG00000111341|protein_coding	-3.059404616	5.835353531	2.25E-47	1.50E-45
ANKS1B|ENSG00000185046|protein_coding	-2.87087251	-1.617693995	2.31E-47	1.54E-45
CAPN3|ENSG00000092529|protein_coding	-3.455184547	1.576828152	2.33E-47	1.54E-45
KCNB1|ENSG00000158445|protein_coding	-3.637500541	-0.132468734	4.96E-47	3.28E-45
ARMC3|ENSG00000165309|protein_coding	-5.37137759	-1.200968989	7.35E-47	4.83E-45
ITM2A|ENSG00000078596|protein_coding	-2.512356996	3.399243423	9.00E-47	5.90E-45
GDF5|ENSG00000125965|protein_coding	-3.757308257	-1.194454359	1.08E-46	7.01E-45
ARHGEF38|ENSG00000236699|protein_coding	-3.03028799	-1.155052779	1.41E-46	9.13E-45
DLG2|ENSG00000150672|protein_coding	-2.863990055	0.470327148	2.24E-46	1.44E-44
PNPLA7|ENSG00000130653|protein_coding	-2.306724471	1.851405219	2.59E-46	1.66E-44
CHRNA10|ENSG00000129749|protein_coding	-2.549593182	-0.06259162	3.14E-46	2.01E-44
DNAI1|ENSG00000122735|protein_coding	-5.255155128	-1.302467139	3.48E-46	2.22E-44
KRTAP2-4|ENSG00000213417|protein_coding	-7.856491474	-3.188753249	4.37E-46	2.77E-44
SLC6A1|ENSG00000157103|protein_coding	-3.182325004	0.302672444	4.68E-46	2.96E-44
ASB14|ENSG00000239388|protein_coding	-2.30228666	0.005698595	5.66E-46	3.55E-44
AZGP1|ENSG00000160862|protein_coding	-4.764410018	5.956947029	5.93E-46	3.71E-44
SMR3B|ENSG00000171201|protein_coding	-11.37798907	8.654794646	6.23E-46	3.89E-44
MUC13|ENSG00000173702|protein_coding	-5.144239009	1.224951162	8.54E-46	5.29E-44
CFAP73|ENSG00000186710|protein_coding	-2.905416226	-1.225531587	8.57E-46	5.29E-44
PKLR|ENSG00000143627|protein_coding	-4.443313618	-0.49968867	9.68E-46	5.95E-44
KRTAP10-7|ENSG00000272804|protein_coding	-8.311855997	-2.822484479	1.03E-45	6.32E-44
NXPE2|ENSG00000204361|protein_coding	-5.218958415	-1.706932388	1.19E-45	7.27E-44
CRYM|ENSG00000103316|protein_coding	-3.476957055	0.942296254	1.82E-45	1.10E-43
DRC7|ENSG00000159625|protein_coding	-4.332376955	-2.053770401	2.44E-45	1.48E-43
TUSC5|ENSG00000184811|protein_coding	-4.68797146	-1.224839703	2.70E-45	1.63E-43
PPIL6|ENSG00000185250|protein_coding	-2.404950247	0.169236584	2.94E-45	1.76E-43
SORBS2|ENSG00000154556|protein_coding	-2.889457082	3.53532617	4.56E-45	2.73E-43
KRTAP2-1|ENSG00000212725|protein_coding	-7.893248553	-3.44225324	4.68E-45	2.79E-43
KRTAP10-1|ENSG00000215455|protein_coding	-6.460751904	-3.377558311	5.20E-45	3.09E-43
ETNPPL|ENSG00000164089|protein_coding	-5.472938398	-1.372477984	5.37E-45	3.19E-43
CLIC5|ENSG00000112782|protein_coding	-3.480279303	2.750892626	5.46E-45	3.23E-43
ZBTB16|ENSG00000109906|protein_coding	-3.805313691	0.910664626	6.62E-45	3.90E-43
KRTAP4-9|ENSG00000212722|protein_coding	-7.586517948	-2.31655267	8.81E-45	5.17E-43
LMOD1|ENSG00000163431|protein_coding	-2.842093295	3.023505319	9.53E-45	5.57E-43
TMEM210|ENSG00000185863|protein_coding	-4.971388371	-3.69308871	9.81E-45	5.72E-43
OPRPN|ENSG00000171199|protein_coding	-7.91537174	-1.220530185	1.33E-44	7.75E-43
KY|ENSG00000174611|protein_coding	-3.742269605	0.773538545	1.45E-44	8.40E-43
SLC5A8|ENSG00000256870|protein_coding	-5.523569772	-1.305327401	1.51E-44	8.74E-43
ZMYND12|ENSG00000066185|protein_coding	-2.574556472	-1.163074429	1.56E-44	8.97E-43
SGK2|ENSG00000101049|protein_coding	-3.427127974	-0.621018407	2.29E-44	1.32E-42
KRTAP10-8|ENSG00000187766|protein_coding	-6.960315976	-3.860009578	2.31E-44	1.32E-42
TCTE1|ENSG00000146221|protein_coding	-3.814659949	-2.401475047	2.41E-44	1.37E-42
CRACR2B|ENSG00000177685|protein_coding	-2.879113763	2.716916429	3.11E-44	1.77E-42
DNALI1|ENSG00000163879|protein_coding	-2.724981717	1.036169271	3.89E-44	2.21E-42
KRTAP4-3|ENSG00000196156|protein_coding	-7.712930676	-3.488353125	3.99E-44	2.26E-42
KIAA1324|ENSG00000116299|protein_coding	-3.783813141	4.209990629	4.94E-44	2.78E-42
PHKG1|ENSG00000164776|protein_coding	-3.462056242	2.072989882	8.94E-44	5.02E-42
LRRC18|ENSG00000165383|protein_coding	-4.217020595	-3.372044609	9.85E-44	5.51E-42
MYH15|ENSG00000144821|protein_coding	-3.468515742	0.507709206	1.20E-43	6.71E-42
ESRRG|ENSG00000196482|protein_coding	-4.02408749	0.658642525	1.40E-43	7.80E-42
KRTAP24-1|ENSG00000188694|protein_coding	-7.141047559	-3.777710707	1.77E-43	9.79E-42
MS4A8|ENSG00000166959|protein_coding	-6.343642447	-0.467438999	2.01E-43	1.11E-41
WFDC2|ENSG00000101443|protein_coding	-4.710940834	6.271896815	2.25E-43	1.24E-41
AMY2B|ENSG00000240038|protein_coding	-3.129309462	1.032871498	2.51E-43	1.38E-41
BSND|ENSG00000162399|protein_coding	-4.39436878	-2.280243469	3.13E-43	1.72E-41
NT5C1A|ENSG00000116981|protein_coding	-5.009090623	-1.694958549	3.89E-43	2.12E-41
TYRP1|ENSG00000107165|protein_coding	-4.22276812	1.308652421	4.13E-43	2.25E-41
MOGAT1|ENSG00000124003|protein_coding	-4.439577163	-4.088740896	7.97E-43	4.31E-41
VWA3A|ENSG00000175267|protein_coding	-3.748336625	-2.171295716	1.27E-42	6.85E-41
KRTAP10-4|ENSG00000215454|protein_coding	-6.46759241	-3.665670135	1.43E-42	7.64E-41
FITM1|ENSG00000139914|protein_coding	-3.819714479	1.983205385	1.45E-42	7.73E-41
MYOM1|ENSG00000101605|protein_coding	-4.164212772	4.882570528	2.05E-42	1.09E-40
FAM81B|ENSG00000153347|protein_coding	-5.051552386	-1.922141574	2.35E-42	1.25E-40
ANGPTL1|ENSG00000116194|protein_coding	-3.526976674	1.686043373	2.51E-42	1.33E-40
TMEM182|ENSG00000170417|protein_coding	-2.482748244	3.130229885	2.62E-42	1.39E-40
LTF|ENSG00000012223|protein_coding	-5.50320204	8.874848445	3.07E-42	1.62E-40
C1orf158|ENSG00000157330|protein_coding	-5.10648321	-2.671651467	3.11E-42	1.63E-40
ZNF106|ENSG00000103994|protein_coding	-2.031740036	6.637528157	3.12E-42	1.63E-40
SORBS1|ENSG00000095637|protein_coding	-2.771962801	3.960484073	3.29E-42	1.72E-40
MYH7B|ENSG00000078814|protein_coding	-3.004681551	1.336999049	3.41E-42	1.78E-40
LINGO4|ENSG00000213171|protein_coding	-3.774015095	-1.670644924	3.66E-42	1.90E-40
UGT2B28|ENSG00000135226|protein_coding	-5.80534944	-2.608103279	3.80E-42	1.96E-40
KRTAP10-10|ENSG00000221859|protein_coding	-7.788060414	-2.912202053	3.80E-42	1.96E-40
METTL21C|ENSG00000139780|protein_coding	-5.107533071	-3.958519403	4.29E-42	2.21E-40
TCHH|ENSG00000159450|protein_coding	-4.532479985	5.831457305	4.32E-42	2.22E-40
KRTAP3-2|ENSG00000212900|protein_coding	-6.355668857	-0.969083295	5.34E-42	2.74E-40
GREM2|ENSG00000180875|protein_coding	-3.5279428	0.387062364	6.37E-42	3.25E-40
TSPAN12|ENSG00000106025|protein_coding	-2.504341004	1.813529211	8.56E-42	4.36E-40
C9orf135|ENSG00000204711|protein_coding	-5.715979482	-2.338358075	9.71E-42	4.92E-40
KRTAP12-1|ENSG00000187175|protein_coding	-6.979117297	-3.558897261	1.01E-41	5.10E-40
DCDC2B|ENSG00000222046|protein_coding	-3.231477319	-2.86724669	1.13E-41	5.70E-40
LSMEM2|ENSG00000179564|protein_coding	-3.583419818	-2.611178593	1.19E-41	5.99E-40
MORN5|ENSG00000185681|protein_coding	-5.636435168	-2.261587412	1.85E-41	9.23E-40
HBA2|ENSG00000188536|protein_coding	-3.572853991	3.034946197	1.87E-41	9.31E-40
CHRM1|ENSG00000168539|protein_coding	-5.245317597	0.134537326	2.16E-41	1.07E-39
DMBT1|ENSG00000187908|protein_coding	-5.388787842	6.140669817	2.31E-41	1.14E-39
LDB3|ENSG00000122367|protein_coding	-4.446708239	5.399565649	2.74E-41	1.35E-39
SLC4A4|ENSG00000080493|protein_coding	-3.440246238	0.359547358	2.86E-41	1.41E-39
KRTAP7-1|ENSG00000274749|protein_coding	-6.429587677	-3.258014124	3.73E-41	1.83E-39
NME9|ENSG00000181322|protein_coding	-2.49485537	-1.811373068	4.32E-41	2.11E-39
DNAH7|ENSG00000118997|protein_coding	-3.006304725	-0.874415679	6.63E-41	3.23E-39
S100A1|ENSG00000160678|protein_coding	-3.577071176	4.348612529	6.82E-41	3.31E-39
NBEA|ENSG00000172915|protein_coding	-2.963279693	1.435739538	9.08E-41	4.40E-39
GPR12|ENSG00000132975|protein_coding	-5.361446508	-1.574440596	1.18E-40	5.71E-39
HMGCS2|ENSG00000134240|protein_coding	-5.082919668	0.778412118	1.24E-40	5.97E-39
PIH1D3|ENSG00000080572|protein_coding	-5.286558958	-3.330595256	1.48E-40	7.10E-39
SCIN|ENSG00000006747|protein_coding	-2.894841366	2.672202074	1.53E-40	7.33E-39
CCL14|ENSG00000276409|protein_coding	-3.444355732	-0.904383982	1.57E-40	7.46E-39
TMEM132C|ENSG00000181234|protein_coding	-3.849758917	-0.889648098	1.83E-40	8.72E-39
SCN7A|ENSG00000136546|protein_coding	-3.654256025	-0.838140614	1.87E-40	8.85E-39
MAL|ENSG00000172005|protein_coding	-4.618242223	7.391041381	2.51E-40	1.19E-38
LDHD|ENSG00000166816|protein_coding	-2.492238338	2.911946669	3.37E-40	1.59E-38
HBG2|ENSG00000196565|protein_coding	-4.458509112	-2.557883187	3.49E-40	1.64E-38
MAP1LC3C|ENSG00000197769|protein_coding	-2.923226739	-1.647560376	3.50E-40	1.64E-38
GADL1|ENSG00000144644|protein_coding	-3.931895012	-1.510944134	3.53E-40	1.65E-38
CARNS1|ENSG00000172508|protein_coding	-2.91231585	1.720130802	3.76E-40	1.75E-38
CCER2|ENSG00000262484|protein_coding	-3.729074485	-1.849431486	4.39E-40	2.05E-38
CCDC17|ENSG00000159588|protein_coding	-2.620412043	0.357614798	4.87E-40	2.26E-38
POPDC2|ENSG00000121577|protein_coding	-2.838202083	1.663066212	4.88E-40	2.26E-38
SHROOM3|ENSG00000138771|protein_coding	-2.118828732	4.485622543	5.19E-40	2.40E-38
PDE6A|ENSG00000132915|protein_coding	-3.096029206	-0.899536476	7.31E-40	3.36E-38
SNTN|ENSG00000188817|protein_coding	-6.01979681	-1.065614074	8.40E-40	3.85E-38
CAPSL|ENSG00000152611|protein_coding	-4.560860799	-1.387899824	1.04E-39	4.78E-38
MYLK4|ENSG00000145949|protein_coding	-2.661653898	1.433276274	1.08E-39	4.93E-38
KRT4|ENSG00000170477|protein_coding	-5.077022533	10.96643619	1.19E-39	5.43E-38
UGT2B11|ENSG00000213759|protein_coding	-6.406252508	-3.039331721	1.32E-39	5.98E-38
PRKN|ENSG00000185345|protein_coding	-2.719953084	0.634777429	1.50E-39	6.74E-38
SPINK9|ENSG00000204909|protein_coding	-4.971969183	-0.54937648	1.50E-39	6.74E-38
KRTAP11-1|ENSG00000182591|protein_coding	-6.571682101	0.061626001	1.60E-39	7.14E-38
SPATA18|ENSG00000163071|protein_coding	-2.242304806	2.554335675	1.62E-39	7.23E-38
KRTAP4-5|ENSG00000198271|protein_coding	-7.163104524	-3.651525303	1.68E-39	7.43E-38
NWD1|ENSG00000188039|protein_coding	-3.304579838	0.861030145	1.77E-39	7.82E-38
ABRA|ENSG00000174429|protein_coding	-4.962968554	1.331052533	2.47E-39	1.09E-37
CFD|ENSG00000197766|protein_coding	-2.482017154	4.246280141	2.51E-39	1.10E-37
SIAH3|ENSG00000215475|protein_coding	-3.859383953	-2.56425932	4.28E-39	1.88E-37
ENPP4|ENSG00000001561|protein_coding	-2.777363222	2.253913038	4.78E-39	2.09E-37
LRRC10B|ENSG00000204950|protein_coding	-3.226890199	-0.098631297	5.11E-39	2.23E-37
MAPT|ENSG00000186868|protein_coding	-3.254466708	3.065429622	5.57E-39	2.43E-37
KRTAP3-1|ENSG00000212901|protein_coding	-5.948945594	-0.236151881	6.77E-39	2.94E-37
AQP4|ENSG00000171885|protein_coding	-4.855982607	-0.067791766	7.06E-39	3.06E-37
SPX|ENSG00000134548|protein_coding	-4.042060117	-0.354149443	8.95E-39	3.87E-37
HSPB6|ENSG00000004776|protein_coding	-4.073823756	5.567946201	9.60E-39	4.14E-37
KBTBD13|ENSG00000234438|protein_coding	-4.857750016	-3.389669159	1.14E-38	4.87E-37
ARSF|ENSG00000062096|protein_coding	-4.243407438	-0.616310107	1.26E-38	5.38E-37
KRT86|ENSG00000170442|protein_coding	-2.953840245	1.366198537	1.36E-38	5.82E-37
PDE4DIP|ENSG00000178104|protein_coding	-2.407181593	6.224094235	1.95E-38	8.27E-37
CFL2|ENSG00000165410|protein_coding	-2.129100468	4.92070425	2.82E-38	1.19E-36
CASQ1|ENSG00000143318|protein_coding	-4.755519321	4.642246059	2.94E-38	1.24E-36
TMEM56|ENSG00000152078|protein_coding	-2.931064848	1.827812964	4.02E-38	1.69E-36
KRTAP13-2|ENSG00000182816|protein_coding	-6.763387302	-0.321070416	4.38E-38	1.84E-36
KRTAP4-11|ENSG00000212721|protein_coding	-5.908247351	-3.524378222	5.00E-38	2.10E-36
PROM1|ENSG00000007062|protein_coding	-4.67314046	3.185432744	5.28E-38	2.21E-36
TRPV6|ENSG00000165125|protein_coding	-3.727982777	1.616704799	5.49E-38	2.29E-36
KRT78|ENSG00000170423|protein_coding	-3.897692562	7.022100779	5.62E-38	2.34E-36
C6orf118|ENSG00000112539|protein_coding	-4.733505559	-2.230873775	6.32E-38	2.62E-36
TMEM213|ENSG00000214128|protein_coding	-6.041621228	1.685099291	6.36E-38	2.63E-36
SHISA9|ENSG00000237515|protein_coding	-3.628855379	-1.857992539	7.27E-38	3.00E-36
KCNIP2|ENSG00000120049|protein_coding	-2.36596175	-0.205019457	7.57E-38	3.11E-36
FHL1|ENSG00000022267|protein_coding	-3.451812691	7.765044314	8.71E-38	3.58E-36
CFAP61|ENSG00000089101|protein_coding	-2.947888517	-0.335405476	1.08E-37	4.40E-36
NPY5R|ENSG00000164129|protein_coding	-4.372182917	-3.675947824	1.14E-37	4.65E-36
PPP1R9A|ENSG00000158528|protein_coding	-3.739163024	0.788949341	1.15E-37	4.69E-36
CRAT|ENSG00000095321|protein_coding	-2.473143931	5.216499709	1.57E-37	6.37E-36
BMP1|ENSG00000168487|protein_coding	2.072259869	6.510255801	1.58E-37	6.39E-36
PLEKHS1|ENSG00000148735|protein_coding	-4.254194097	1.746228603	2.20E-37	8.89E-36
KRTAP5-7|ENSG00000244411|protein_coding	-4.497228469	-3.544309564	2.24E-37	9.02E-36
KRTAP4-8|ENSG00000204880|protein_coding	-5.619086014	-2.764401083	2.28E-37	9.17E-36
CAPN5|ENSG00000149260|protein_coding	-2.021444218	3.686517416	2.55E-37	1.02E-35
PKIA|ENSG00000171033|protein_coding	-3.190994632	4.219024485	3.47E-37	1.38E-35
GPRASP1|ENSG00000198932|protein_coding	-2.018388443	1.050401322	3.94E-37	1.57E-35
TGFBR3|ENSG00000069702|protein_coding	-2.428226807	3.705025694	4.24E-37	1.68E-35
PLCB4|ENSG00000101333|protein_coding	-3.001241986	1.987193083	5.56E-37	2.20E-35
TPM2|ENSG00000198467|protein_coding	-2.884298078	8.449330489	5.83E-37	2.30E-35
PPARGC1A|ENSG00000109819|protein_coding	-3.191727416	2.556094094	6.13E-37	2.42E-35
SAXO2|ENSG00000188659|protein_coding	-2.594458078	-0.409695229	6.18E-37	2.43E-35
ARFGEF3|ENSG00000112379|protein_coding	-3.063619574	2.686863195	6.23E-37	2.45E-35
CAP2|ENSG00000112186|protein_coding	-2.377750289	4.132092649	9.27E-37	3.63E-35
C11orf88|ENSG00000183644|protein_coding	-3.340088275	-1.371502771	1.07E-36	4.17E-35
KRTAP26-1|ENSG00000197683|protein_coding	-7.080989495	-3.194595567	1.09E-36	4.24E-35
CCDC81|ENSG00000149201|protein_coding	-2.24497247	-1.009444443	1.35E-36	5.24E-35
FMO5|ENSG00000131781|protein_coding	-2.007514317	0.729259411	1.84E-36	7.15E-35
TMC5|ENSG00000103534|protein_coding	-3.367479716	2.58101194	2.52E-36	9.77E-35
LACRT|ENSG00000135413|protein_coding	-8.569141542	-0.683026178	2.58E-36	9.96E-35
FAM47E|ENSG00000189157|protein_coding	-2.36657564	-1.603887522	2.92E-36	1.13E-34
CAND2|ENSG00000144712|protein_coding	-3.067885928	2.574426427	3.19E-36	1.23E-34
TNFRSF11A|ENSG00000141655|protein_coding	-2.047106356	2.302707589	3.25E-36	1.25E-34
KIF19|ENSG00000196169|protein_coding	-2.590766655	-0.096278166	4.41E-36	1.69E-34
OSR1|ENSG00000143867|protein_coding	-2.781493162	1.331128054	4.64E-36	1.77E-34
FA2H|ENSG00000103089|protein_coding	-3.154397639	2.430988141	4.66E-36	1.78E-34
ACSS3|ENSG00000111058|protein_coding	-2.566718601	0.826678182	5.06E-36	1.93E-34
BPIFB1|ENSG00000125999|protein_coding	-6.343513424	7.861127514	5.18E-36	1.97E-34
C1QTNF7|ENSG00000163145|protein_coding	-2.89794605	-0.429285839	5.44E-36	2.06E-34
PLN|ENSG00000198523|protein_coding	-3.565216652	2.345851927	5.99E-36	2.26E-34
TTC25|ENSG00000204815|protein_coding	-2.647404764	-0.389746513	6.86E-36	2.59E-34
NTRK3|ENSG00000140538|protein_coding	-3.252064986	0.396159852	7.06E-36	2.66E-34
KRT222|ENSG00000213424|protein_coding	-3.167268594	-3.372314866	7.78E-36	2.92E-34
MYOZ1|ENSG00000177791|protein_coding	-4.49737144	5.406264107	7.80E-36	2.92E-34
KCNK5|ENSG00000164626|protein_coding	-2.07811488	3.163637537	8.69E-36	3.25E-34
KLB|ENSG00000134962|protein_coding	-2.459948788	-1.041382505	8.73E-36	3.26E-34
PRB1|ENSG00000251655|protein_coding	-5.97462405	-1.601016393	8.81E-36	3.28E-34
MYOZ3|ENSG00000164591|protein_coding	-4.041436777	3.04349856	1.37E-35	5.09E-34
FMO2|ENSG00000094963|protein_coding	-3.577875429	4.49362352	1.37E-35	5.09E-34
EFCAB12|ENSG00000172771|protein_coding	-2.780091266	-1.621614918	1.66E-35	6.14E-34
PPP1R12B|ENSG00000077157|protein_coding	-2.171290374	5.246187546	1.74E-35	6.42E-34
STMND1|ENSG00000230873|protein_coding	-4.137128476	-2.408768432	1.92E-35	7.09E-34
DYNLRB2|ENSG00000168589|protein_coding	-2.839298409	-1.845099472	2.07E-35	7.58E-34
TSPAN8|ENSG00000127324|protein_coding	-3.931306412	0.801640646	2.16E-35	7.90E-34
TMPRSS11B|ENSG00000185873|protein_coding	-4.818803892	4.666675426	2.27E-35	8.29E-34
VEGFD|ENSG00000165197|protein_coding	-3.266045226	-0.566617616	2.94E-35	1.07E-33
KRT32|ENSG00000108759|protein_coding	-3.302835639	-0.306609959	3.11E-35	1.13E-33
TCTEX1D4|ENSG00000188396|protein_coding	-2.758234138	-2.669274856	3.39E-35	1.23E-33
EPPIN|ENSG00000101448|protein_coding	-5.029331297	-3.706034671	3.89E-35	1.41E-33
SYNM|ENSG00000182253|protein_coding	-2.631981718	5.260367354	4.28E-35	1.54E-33
FAXDC2|ENSG00000170271|protein_coding	-2.260496724	2.881613426	4.78E-35	1.72E-33
RNF157|ENSG00000141576|protein_coding	-2.449304002	1.512934356	7.18E-35	2.58E-33
TMEM38A|ENSG00000072954|protein_coding	-2.914414775	3.886556454	8.66E-35	3.11E-33
KRTAP10-11|ENSG00000243489|protein_coding	-6.521821132	-3.55413678	8.79E-35	3.15E-33
LRRN4CL|ENSG00000177363|protein_coding	-2.480945123	0.922079792	8.90E-35	3.18E-33
RNF180|ENSG00000164197|protein_coding	-2.261711935	0.523454116	9.22E-35	3.29E-33
BHLHA15|ENSG00000180535|protein_coding	-3.318204482	-0.107191804	9.87E-35	3.52E-33
ADGB|ENSG00000118492|protein_coding	-4.2672039	-2.849886256	9.97E-35	3.54E-33
XIRP1|ENSG00000168334|protein_coding	-3.90675484	5.208466194	1.01E-34	3.57E-33
CHST9|ENSG00000154080|protein_coding	-4.820391246	1.576462478	1.03E-34	3.65E-33
GDF10|ENSG00000266524|protein_coding	-3.437818991	0.255200265	1.22E-34	4.31E-33
CAPN14|ENSG00000214711|protein_coding	-3.570603842	3.52451808	1.31E-34	4.60E-33
MUC7|ENSG00000171195|protein_coding	-7.262295537	8.800168077	1.36E-34	4.78E-33
C20orf85|ENSG00000124237|protein_coding	-6.441697653	-0.009800267	1.37E-34	4.80E-33
TF|ENSG00000091513|protein_coding	-3.873972091	3.862653911	1.39E-34	4.87E-33
APOBEC4|ENSG00000173627|protein_coding	-5.585196704	-2.977669865	1.47E-34	5.15E-33
WDR63|ENSG00000162643|protein_coding	-2.556627912	-0.595412088	1.51E-34	5.26E-33
DLK1|ENSG00000185559|protein_coding	-5.082096304	1.370932949	1.71E-34	5.93E-33
SYPL2|ENSG00000143028|protein_coding	-3.801430979	2.950915567	1.80E-34	6.24E-33
C7|ENSG00000112936|protein_coding	-4.024516314	1.980910911	1.83E-34	6.34E-33
MC5R|ENSG00000176136|protein_coding	-4.199342533	-3.561289913	2.07E-34	7.13E-33
CACNB4|ENSG00000182389|protein_coding	-3.011659867	0.425934124	2.16E-34	7.44E-33
ACKR1|ENSG00000213088|protein_coding	-3.050904723	3.773187717	2.25E-34	7.73E-33
FRMD3|ENSG00000172159|protein_coding	-2.191654232	1.02083557	2.65E-34	9.11E-33
CLU|ENSG00000120885|protein_coding	-2.784596379	7.4370433	2.70E-34	9.24E-33
KRTAP9-2|ENSG00000239886|protein_coding	-5.653212696	-4.229494713	3.27E-34	1.12E-32
SERPINA5|ENSG00000188488|protein_coding	-3.479018827	0.762195244	3.31E-34	1.13E-32
SFTA2|ENSG00000196260|protein_coding	-4.094855733	-0.887994352	3.49E-34	1.19E-32
CDHR4|ENSG00000187492|protein_coding	-3.241585617	-1.125367971	4.51E-34	1.53E-32
GLRB|ENSG00000109738|protein_coding	-2.716272406	0.286585328	4.75E-34	1.61E-32
CKMT2|ENSG00000131730|protein_coding	-3.93565351	3.830964969	4.88E-34	1.65E-32
SLC7A14|ENSG00000013293|protein_coding	-4.090443862	-3.016220829	4.99E-34	1.68E-32
GPX3|ENSG00000211445|protein_coding	-2.589636157	6.730766403	5.05E-34	1.70E-32
AMPD1|ENSG00000116748|protein_coding	-4.228685171	2.670104024	5.06E-34	1.70E-32
HBA1|ENSG00000206172|protein_coding	-3.808853321	-2.571855963	5.42E-34	1.82E-32
IL22|ENSG00000127318|protein_coding	-4.713530597	-2.440024453	6.14E-34	2.04E-32
PPP1R3C|ENSG00000119938|protein_coding	-3.037568619	4.140366856	7.03E-34	2.34E-32
ANK2|ENSG00000145362|protein_coding	-2.821089524	2.951718223	8.19E-34	2.72E-32
RIIAD1|ENSG00000178796|protein_coding	-3.490012863	-3.143031988	8.90E-34	2.95E-32
INMT|ENSG00000241644|protein_coding	-2.388640999	1.39774177	8.99E-34	2.97E-32
GNMT|ENSG00000124713|protein_coding	-2.308600474	-1.516423728	9.80E-34	3.24E-32
ARMC4|ENSG00000169126|protein_coding	-3.609896821	-1.486831791	1.12E-33	3.70E-32
MB|ENSG00000198125|protein_coding	-4.375223607	7.952070089	1.15E-33	3.79E-32
FOLR1|ENSG00000110195|protein_coding	-4.095729839	2.04943165	1.19E-33	3.90E-32
F10|ENSG00000126218|protein_coding	-2.377027672	0.172556071	1.29E-33	4.23E-32
KIF2C|ENSG00000142945|protein_coding	2.040171154	5.374641544	1.33E-33	4.34E-32
C2orf40|ENSG00000119147|protein_coding	-3.6958698	-0.154385234	1.50E-33	4.89E-32
VIP|ENSG00000146469|protein_coding	-3.334507166	-2.192544711	2.09E-33	6.81E-32
SMTNL1|ENSG00000214872|protein_coding	-3.744409797	2.643644466	3.14E-33	1.02E-31
FBXO40|ENSG00000163833|protein_coding	-4.974968524	2.016071464	3.14E-33	1.02E-31
KRTAP12-2|ENSG00000221864|protein_coding	-6.924813308	-3.389442278	3.90E-33	1.26E-31
PAX9|ENSG00000198807|protein_coding	-2.480299333	4.946366722	4.23E-33	1.36E-31
WDR78|ENSG00000152763|protein_coding	-2.170534118	0.479738217	4.57E-33	1.47E-31
USP13|ENSG00000058056|protein_coding	-2.110244458	4.482220159	4.84E-33	1.55E-31
FABP3|ENSG00000121769|protein_coding	-3.052970117	3.786562123	4.95E-33	1.59E-31
TEKT2|ENSG00000092850|protein_coding	-2.955155691	-0.97490556	5.14E-33	1.65E-31
ABHD1|ENSG00000143994|protein_coding	-2.471421312	-1.520416911	5.37E-33	1.71E-31
CHPT1|ENSG00000111666|protein_coding	-2.133655582	3.956299031	5.62E-33	1.79E-31
ADSSL1|ENSG00000185100|protein_coding	-2.348093902	3.973998464	7.80E-33	2.48E-31
TMEM212|ENSG00000186329|protein_coding	-5.26794306	-3.202854328	9.24E-33	2.93E-31
TNNC2|ENSG00000101470|protein_coding	-4.267164855	6.07506921	1.08E-32	3.41E-31
VWA5B1|ENSG00000158816|protein_coding	-3.503686367	-3.337626424	1.19E-32	3.76E-31
CLDN11|ENSG00000013297|protein_coding	-2.597497034	1.191488124	1.48E-32	4.66E-31
KIT|ENSG00000157404|protein_coding	-2.438893393	2.926198789	1.51E-32	4.76E-31
FAM92B|ENSG00000153789|protein_coding	-3.786320466	-0.885048456	1.52E-32	4.78E-31
SAMD5|ENSG00000203727|protein_coding	-2.726329826	2.298104005	1.57E-32	4.91E-31
AQP5|ENSG00000161798|protein_coding	-4.410632218	3.679400502	1.57E-32	4.91E-31
RERGL|ENSG00000111404|protein_coding	-3.123357729	-2.135593382	1.60E-32	5.00E-31
LRRC39|ENSG00000122477|protein_coding	-3.212257311	1.697433363	1.73E-32	5.39E-31
AMOT|ENSG00000126016|protein_coding	-3.115650652	3.943323957	1.80E-32	5.62E-31
CLCNKA|ENSG00000186510|protein_coding	-3.215694202	-2.365671363	2.04E-32	6.34E-31
ANGPTL5|ENSG00000187151|protein_coding	-3.948199608	-2.913309805	2.20E-32	6.83E-31
CFAP45|ENSG00000213085|protein_coding	-2.154058541	0.764983332	2.44E-32	7.55E-31
ASB16|ENSG00000161664|protein_coding	-2.47574313	0.436867688	2.47E-32	7.64E-31
KLHL38|ENSG00000175946|protein_coding	-3.624740355	0.148873514	2.63E-32	8.12E-31
FXYD1|ENSG00000266964|protein_coding	-3.20783337	1.027353244	3.08E-32	9.49E-31
MOGAT2|ENSG00000166391|protein_coding	-4.123100577	-0.029658326	3.33E-32	1.02E-30
PLPP7|ENSG00000160539|protein_coding	-2.759308763	2.303450046	3.40E-32	1.04E-30
LCN6|ENSG00000267206|protein_coding	-2.845925461	-2.747984737	3.40E-32	1.04E-30
ASCL3|ENSG00000176009|protein_coding	-5.406713115	-2.40660858	4.13E-32	1.26E-30
TNXB|ENSG00000168477|protein_coding	-2.897578979	3.6583614	4.28E-32	1.30E-30
LSMEM1|ENSG00000181016|protein_coding	-2.243824436	0.067961886	4.42E-32	1.34E-30
FAR2|ENSG00000064763|protein_coding	-2.095950634	2.490662782	4.71E-32	1.42E-30
KRTAP10-2|ENSG00000205445|protein_coding	-4.158673699	-3.042021398	4.76E-32	1.44E-30
METTL7A|ENSG00000185432|protein_coding	-2.249264871	4.867436758	4.92E-32	1.48E-30
DNAH10|ENSG00000197653|protein_coding	-2.452765647	0.312967104	5.61E-32	1.69E-30
MFAP2|ENSG00000117122|protein_coding	2.894009128	5.918159912	5.94E-32	1.78E-30
FAM149A|ENSG00000109794|protein_coding	-2.399082756	0.8603332	6.26E-32	1.88E-30
SCGB3A1|ENSG00000161055|protein_coding	-4.98929697	4.275069092	6.40E-32	1.92E-30
MGAM2|ENSG00000257743|protein_coding	-4.958660201	0.035802581	6.75E-32	2.02E-30
RYR1|ENSG00000196218|protein_coding	-2.959465744	6.704220253	7.19E-32	2.14E-30
MITF|ENSG00000187098|protein_coding	-2.136824529	2.785156095	7.41E-32	2.21E-30
STOML3|ENSG00000133115|protein_coding	-4.21919741	-1.2704288	7.44E-32	2.21E-30
NPY1R|ENSG00000164128|protein_coding	-3.53363112	-0.702433614	7.61E-32	2.26E-30
DHRS7C|ENSG00000184544|protein_coding	-5.512483828	0.915134207	8.01E-32	2.37E-30
TGM7|ENSG00000159495|protein_coding	-4.432035845	-0.638802694	8.22E-32	2.43E-30
CFAP100|ENSG00000163885|protein_coding	-3.092412745	-2.674420418	8.50E-32	2.51E-30
APOD|ENSG00000189058|protein_coding	-2.931830624	4.760687678	8.79E-32	2.59E-30
CNMD|ENSG00000136110|protein_coding	-4.906295502	-2.217466951	9.56E-32	2.81E-30
CDCA5|ENSG00000146670|protein_coding	2.072556705	5.549337986	9.76E-32	2.86E-30
CA9|ENSG00000107159|protein_coding	6.331820213	5.107797176	1.30E-31	3.80E-30
LAMB4|ENSG00000091128|protein_coding	-3.243416932	1.125973939	1.30E-31	3.80E-30
ABCA8|ENSG00000141338|protein_coding	-3.018472391	2.092065244	1.41E-31	4.11E-30
MYZAP|ENSG00000263155|protein_coding	-2.423889605	1.339079121	1.58E-31	4.60E-30
PNPLA5|ENSG00000100341|protein_coding	-4.760327419	-1.789565402	1.63E-31	4.72E-30
AKAP14|ENSG00000186471|protein_coding	-4.278243696	-2.660082218	1.87E-31	5.43E-30
SBK3|ENSG00000231274|protein_coding	-3.36798089	-1.202273714	1.97E-31	5.68E-30
KRT73|ENSG00000186049|protein_coding	-3.58666284	-2.626808117	2.01E-31	5.81E-30
GPRIN1|ENSG00000169258|protein_coding	2.101912665	4.37594121	2.02E-31	5.82E-30
CADM2|ENSG00000175161|protein_coding	-3.363924439	-0.942916901	2.22E-31	6.38E-30
LAMC2|ENSG00000058085|protein_coding	4.129478213	10.48533406	2.57E-31	7.37E-30
CDH20|ENSG00000101542|protein_coding	-2.912270366	-0.361099415	4.14E-31	1.19E-29
UCP3|ENSG00000175564|protein_coding	-2.903377466	1.679404082	4.92E-31	1.41E-29
CCDC173|ENSG00000154479|protein_coding	-2.476004855	-2.00468267	5.19E-31	1.48E-29
MYLK2|ENSG00000101306|protein_coding	-3.34241161	2.128683912	6.23E-31	1.78E-29
RCAN2|ENSG00000172348|protein_coding	-2.308534724	3.505477874	6.63E-31	1.89E-29
LRRC71|ENSG00000160838|protein_coding	-3.269582368	-1.820874397	8.22E-31	2.33E-29
ZDHHC15|ENSG00000102383|protein_coding	-2.873566378	-0.335762434	1.03E-30	2.91E-29
C10orf90|ENSG00000154493|protein_coding	-3.404840447	-1.694868284	1.07E-30	3.02E-29
SEMA3G|ENSG00000010319|protein_coding	-2.016742121	2.453778548	1.09E-30	3.08E-29
SPATA4|ENSG00000150628|protein_coding	-3.256489025	-3.363906112	1.16E-30	3.25E-29
DPF3|ENSG00000205683|protein_coding	-2.32606633	0.690303744	1.19E-30	3.34E-29
ADRA1A|ENSG00000120907|protein_coding	-3.652324538	-2.333787041	1.21E-30	3.39E-29
SCGN|ENSG00000079689|protein_coding	-4.388103494	-3.554038587	1.38E-30	3.86E-29
CMYA5|ENSG00000164309|protein_coding	-3.758275277	6.80191045	1.52E-30	4.23E-29
IL11|ENSG00000095752|protein_coding	4.338412851	3.065182221	1.56E-30	4.34E-29
C1orf127|ENSG00000175262|protein_coding	-2.685920716	-1.391475259	2.19E-30	6.09E-29
SLC28A1|ENSG00000156222|protein_coding	-3.026069674	-2.722340443	2.49E-30	6.91E-29
C2orf73|ENSG00000177994|protein_coding	-3.411993718	-3.46594654	2.51E-30	6.95E-29
CRYAB|ENSG00000109846|protein_coding	-2.699389552	7.467908982	2.63E-30	7.26E-29
TGFBI|ENSG00000120708|protein_coding	3.868841184	9.951303183	2.74E-30	7.55E-29
DNASE1L3|ENSG00000163687|protein_coding	-2.761607506	3.543684094	2.87E-30	7.90E-29
KRTAP9-4|ENSG00000241595|protein_coding	-5.19988818	-2.488273963	2.89E-30	7.96E-29
TSPAN19|ENSG00000231738|protein_coding	-4.251224951	-2.753675553	3.02E-30	8.31E-29
GAMT|ENSG00000130005|protein_coding	-2.240865273	4.14981659	3.25E-30	8.92E-29
TOGARAM2|ENSG00000189350|protein_coding	-2.472129487	0.376947934	3.34E-30	9.13E-29
FHIT|ENSG00000189283|protein_coding	-2.029066646	0.625887135	3.45E-30	9.41E-29
HMGCLL1|ENSG00000146151|protein_coding	-3.349827189	-2.829097362	3.53E-30	9.61E-29
C1orf115|ENSG00000162817|protein_coding	-2.061231487	3.298330788	3.81E-30	1.04E-28
SERPINH1|ENSG00000149257|protein_coding	2.251402225	8.387311152	4.18E-30	1.13E-28
ZP2|ENSG00000103310|protein_coding	-3.502707025	-3.274870158	4.92E-30	1.33E-28
VSIG2|ENSG00000019102|protein_coding	-3.130940266	1.217912078	5.63E-30	1.52E-28
KRT40|ENSG00000204889|protein_coding	-4.034274924	-1.963807568	5.68E-30	1.53E-28
PLCXD3|ENSG00000182836|protein_coding	-3.374331136	-2.088712001	6.01E-30	1.62E-28
MYBL2|ENSG00000101057|protein_coding	2.186831316	6.346176138	6.14E-30	1.65E-28
KLHL31|ENSG00000124743|protein_coding	-2.87088915	2.287057312	6.30E-30	1.69E-28
KLHDC7A|ENSG00000179023|protein_coding	-3.593190512	-0.820343998	6.51E-30	1.74E-28
ID4|ENSG00000172201|protein_coding	-2.086901453	3.497493747	8.36E-30	2.24E-28
MFSD6L|ENSG00000185156|protein_coding	-3.200533627	-0.444902384	9.15E-30	2.44E-28
SMR3A|ENSG00000109208|protein_coding	-6.878236536	-1.364627734	1.09E-29	2.91E-28
MYH7|ENSG00000092054|protein_coding	-4.7594371	8.389090395	1.38E-29	3.69E-28
SEMA6C|ENSG00000143434|protein_coding	-2.400857114	3.832322944	1.43E-29	3.81E-28
ASB11|ENSG00000165192|protein_coding	-4.581308526	0.54795392	1.59E-29	4.20E-28
LRRC2|ENSG00000163827|protein_coding	-3.627803126	2.078775981	1.65E-29	4.37E-28
SLC44A4|ENSG00000204385|protein_coding	-3.33565516	2.781590315	1.70E-29	4.48E-28
SLC34A2|ENSG00000157765|protein_coding	-4.323141603	4.161853737	1.84E-29	4.86E-28
CLCA4|ENSG00000016602|protein_coding	-3.332959021	5.274617518	1.86E-29	4.89E-28
MLIP|ENSG00000146147|protein_coding	-2.678726118	2.833837787	2.26E-29	5.94E-28
ATP1A2|ENSG00000018625|protein_coding	-4.025348868	5.060374691	2.26E-29	5.94E-28
HOXA10|ENSG00000253293|protein_coding	4.213896029	1.757885328	2.60E-29	6.78E-28
KRTAP5-11|ENSG00000204571|protein_coding	-4.962276977	-3.859482678	2.79E-29	7.28E-28
INHBA|ENSG00000122641|protein_coding	4.213025747	7.206271223	2.89E-29	7.52E-28
ZBBX|ENSG00000169064|protein_coding	-4.688499024	-2.51473838	3.65E-29	9.48E-28
COBL|ENSG00000106078|protein_coding	-2.689179292	3.90920059	3.80E-29	9.86E-28
PGM5|ENSG00000154330|protein_coding	-2.621627815	1.993170193	4.51E-29	1.17E-27
CAPS|ENSG00000105519|protein_coding	-2.453421324	3.358377092	4.84E-29	1.25E-27
GPIHBP1|ENSG00000277494|protein_coding	-2.664347847	-0.162135928	4.84E-29	1.25E-27
PPP1R1A|ENSG00000135447|protein_coding	-4.154126938	2.716398515	5.20E-29	1.34E-27
ART1|ENSG00000129744|protein_coding	-4.514065417	-1.480988051	6.06E-29	1.56E-27
CTNNA3|ENSG00000183230|protein_coding	-3.703166733	0.835146129	6.82E-29	1.75E-27
HID1|ENSG00000167861|protein_coding	-2.248729242	3.197098108	7.32E-29	1.88E-27
TNNT1|ENSG00000105048|protein_coding	-3.082089261	7.569542618	7.48E-29	1.92E-27
ANKRD23|ENSG00000163126|protein_coding	-2.826507677	1.394194364	7.56E-29	1.93E-27
GADD45G|ENSG00000130222|protein_coding	-2.259301958	2.4190809	7.78E-29	1.99E-27
MYL3|ENSG00000160808|protein_coding	-4.19683188	3.81010767	8.65E-29	2.21E-27
ASB2|ENSG00000100628|protein_coding	-2.232724972	3.705242255	9.07E-29	2.31E-27
CYP4B1|ENSG00000142973|protein_coding	-3.515571951	3.141505903	9.24E-29	2.35E-27
IL17F|ENSG00000112116|protein_coding	-3.92203921	-3.084233518	1.05E-28	2.67E-27
C11orf97|ENSG00000257057|protein_coding	-5.696855638	-3.825237802	1.24E-28	3.15E-27
DNAAF1|ENSG00000154099|protein_coding	-2.544983543	-0.608708495	1.36E-28	3.44E-27
LOXL2|ENSG00000134013|protein_coding	3.158733247	6.350195745	1.50E-28	3.78E-27
ADGRB3|ENSG00000135298|protein_coding	-2.488654439	-1.473352864	1.55E-28	3.90E-27
GMPR|ENSG00000137198|protein_coding	-2.228294922	2.820143421	1.67E-28	4.21E-27
CEP55|ENSG00000138180|protein_coding	2.068826167	5.499997909	2.09E-28	5.26E-27
DYNAP|ENSG00000178690|protein_coding	-4.749080133	3.106818052	2.23E-28	5.61E-27
HEPACAM2|ENSG00000188175|protein_coding	-3.859396745	-2.252844931	2.27E-28	5.69E-27
GPRC6A|ENSG00000173612|protein_coding	-4.531156835	-3.31153751	2.46E-28	6.15E-27
CROCC2|ENSG00000226321|protein_coding	-3.313110577	-2.336520071	2.48E-28	6.21E-27
HOXC6|ENSG00000197757|protein_coding	3.695024085	1.082891178	2.65E-28	6.62E-27
SLC46A2|ENSG00000119457|protein_coding	-2.619161578	-2.138834841	2.71E-28	6.74E-27
PADI2|ENSG00000117115|protein_coding	-3.1505846	5.659966812	2.88E-28	7.18E-27
LRRTM1|ENSG00000162951|protein_coding	-4.505834487	-1.840671061	3.04E-28	7.55E-27
TTLL10|ENSG00000162571|protein_coding	-2.617881647	-1.072989142	3.07E-28	7.61E-27
SRL|ENSG00000185739|protein_coding	-3.668063339	4.454518612	3.12E-28	7.72E-27
GAS2|ENSG00000148935|protein_coding	-2.473262402	-1.799736438	3.45E-28	8.53E-27
CFAP161|ENSG00000156206|protein_coding	-2.358121811	-1.948319308	3.58E-28	8.86E-27
AC007906.2|ENSG00000277639|protein_coding	-2.733529623	1.469972765	3.62E-28	8.93E-27
FXYD4|ENSG00000150201|protein_coding	-3.510049222	-3.143002856	3.84E-28	9.48E-27
C2orf50|ENSG00000150873|protein_coding	-2.560005759	-2.625346825	3.98E-28	9.80E-27
LPL|ENSG00000175445|protein_coding	-2.553968308	3.35800861	4.51E-28	1.11E-26
PTGDS|ENSG00000107317|protein_coding	-2.461199999	4.025924377	4.53E-28	1.11E-26
CKM|ENSG00000104879|protein_coding	-4.374894684	8.613209766	4.80E-28	1.18E-26
ALDH1L1|ENSG00000144908|protein_coding	-3.212655392	3.268495688	6.96E-28	1.70E-26
SPDEF|ENSG00000124664|protein_coding	-3.726370868	2.028604463	7.34E-28	1.79E-26
ADIPOQ|ENSG00000181092|protein_coding	-5.568245713	1.456744484	7.94E-28	1.93E-26
C5orf46|ENSG00000178776|protein_coding	-3.034418662	1.096935648	1.23E-27	2.97E-26
NHLRC4|ENSG00000257108|protein_coding	-2.081894302	-0.788664192	1.25E-27	3.02E-26
HOPX|ENSG00000171476|protein_coding	-2.55401092	7.063266309	1.31E-27	3.15E-26
ACADL|ENSG00000115361|protein_coding	-3.140955437	-0.71916583	1.35E-27	3.23E-26
NKAPL|ENSG00000189134|protein_coding	-2.384281824	-1.598591973	1.40E-27	3.35E-26
C6|ENSG00000039537|protein_coding	-4.292815249	-1.374383711	1.58E-27	3.77E-26
ITGB1BP2|ENSG00000147166|protein_coding	-2.520579608	0.592939163	1.66E-27	3.95E-26
C1QTNF6|ENSG00000133466|protein_coding	2.742083225	5.523323273	1.68E-27	3.99E-26
DUSP13|ENSG00000079393|protein_coding	-3.404697123	2.444800599	1.70E-27	4.03E-26
DNMT3B|ENSG00000088305|protein_coding	2.512343997	3.555210749	1.94E-27	4.60E-26
DRD2|ENSG00000149295|protein_coding	-2.741081864	-1.595133759	2.04E-27	4.83E-26
SAA2|ENSG00000134339|protein_coding	-3.088379924	4.208498066	2.10E-27	4.96E-26
CEACAM1|ENSG00000079385|protein_coding	-2.307692371	4.863178473	2.10E-27	4.96E-26
WFDC6|ENSG00000243543|protein_coding	-4.664043049	-3.881400784	2.24E-27	5.29E-26
SCN2B|ENSG00000149575|protein_coding	-2.63723432	0.614120384	2.37E-27	5.58E-26
RAB9B|ENSG00000123570|protein_coding	-2.416941029	-0.432139751	2.63E-27	6.16E-26
BARX2|ENSG00000043039|protein_coding	-2.169425751	5.403937487	3.20E-27	7.48E-26
PCDHA12|ENSG00000251664|protein_coding	-4.036870914	-3.468751996	3.42E-27	7.97E-26
KRT26|ENSG00000186393|protein_coding	-4.147853454	-4.237966643	4.02E-27	9.36E-26
ATP8A1|ENSG00000124406|protein_coding	-2.009626033	2.408020263	4.41E-27	1.03E-25
B3GALT1|ENSG00000172318|protein_coding	-3.333133762	-0.703988539	4.46E-27	1.04E-25
GATM|ENSG00000171766|protein_coding	-2.190199866	3.897841485	4.70E-27	1.09E-25
MLPH|ENSG00000115648|protein_coding	-2.615667343	3.145467183	5.01E-27	1.16E-25
SMIM5|ENSG00000204323|protein_coding	-2.443889592	2.461201745	5.27E-27	1.22E-25
MUC21|ENSG00000204544|protein_coding	-4.630691903	6.240944484	6.56E-27	1.51E-25
ANO5|ENSG00000171714|protein_coding	-3.391649605	1.878379353	6.81E-27	1.57E-25
HBB|ENSG00000244734|protein_coding	-3.109974343	4.621947593	7.32E-27	1.68E-25
SNX31|ENSG00000174226|protein_coding	-3.131447602	1.079443843	1.13E-26	2.58E-25
TBX15|ENSG00000092607|protein_coding	-2.563254541	3.132583592	1.18E-26	2.68E-25
CCDC129|ENSG00000180347|protein_coding	-4.160650038	-1.74575433	1.18E-26	2.68E-25
DMD|ENSG00000198947|protein_coding	-2.233235904	4.427168773	1.24E-26	2.82E-25
DPF1|ENSG00000011332|protein_coding	3.097374046	1.985162447	1.31E-26	2.97E-25
PRR15L|ENSG00000167183|protein_coding	-2.81537139	1.696308412	1.32E-26	2.99E-25
PADI1|ENSG00000142623|protein_coding	-3.025296886	3.645919469	1.67E-26	3.76E-25
KIF14|ENSG00000118193|protein_coding	2.148168975	3.910663047	1.84E-26	4.13E-25
SPEG|ENSG00000072195|protein_coding	-2.158814916	4.429704441	2.25E-26	5.04E-25
ZNF114|ENSG00000178150|protein_coding	3.866096181	2.356787281	2.45E-26	5.47E-25
STK33|ENSG00000130413|protein_coding	-2.796691437	-0.590088139	2.58E-26	5.75E-25
SLC16A6|ENSG00000108932|protein_coding	-2.111381056	2.42753231	3.04E-26	6.76E-25
TXLNB|ENSG00000164440|protein_coding	-3.168994155	3.373007395	3.12E-26	6.94E-25
MYOM2|ENSG00000036448|protein_coding	-3.087140036	3.86472393	3.22E-26	7.14E-25
KRTAP5-5|ENSG00000185940|protein_coding	-4.568206762	-3.654641647	3.37E-26	7.47E-25
FUT6|ENSG00000156413|protein_coding	-3.268504667	3.286108947	3.45E-26	7.64E-25
MMP11|ENSG00000099953|protein_coding	4.955257718	6.848200106	3.93E-26	8.69E-25
CTTNBP2|ENSG00000077063|protein_coding	-2.755721789	1.667174857	3.94E-26	8.69E-25
TNNI2|ENSG00000130598|protein_coding	-3.642499853	6.606233812	4.41E-26	9.69E-25
ZNF835|ENSG00000127903|protein_coding	-2.190544938	-1.469399646	4.52E-26	9.92E-25
AOX1|ENSG00000138356|protein_coding	-2.283387253	2.310240263	4.60E-26	1.01E-24
PLAU|ENSG00000122861|protein_coding	2.558208179	8.303477171	4.99E-26	1.09E-24
ARTN|ENSG00000117407|protein_coding	3.400826331	3.509003126	5.12E-26	1.12E-24
PKMYT1|ENSG00000127564|protein_coding	2.0514646	5.196858482	5.13E-26	1.12E-24
UBE2C|ENSG00000175063|protein_coding	2.00798257	5.67296047	5.50E-26	1.20E-24
C2orf54|ENSG00000172478|protein_coding	-2.641786001	5.082355824	5.54E-26	1.20E-24
AADAC|ENSG00000114771|protein_coding	-3.372838748	0.970732622	5.60E-26	1.21E-24
KLHL32|ENSG00000186231|protein_coding	-2.405241476	-2.684614595	5.66E-26	1.22E-24
OFCC1|ENSG00000181355|protein_coding	4.331632066	-1.215543088	5.87E-26	1.27E-24
CHAD|ENSG00000136457|protein_coding	-3.01854014	0.099680768	5.96E-26	1.29E-24
KRTAP5-3|ENSG00000196224|protein_coding	-5.101774606	-3.762829663	6.03E-26	1.30E-24
TMEM61|ENSG00000143001|protein_coding	-2.284742405	-0.412082137	6.07E-26	1.30E-24
GJC1|ENSG00000182963|protein_coding	2.71834057	3.726839153	6.72E-26	1.44E-24
ENO4|ENSG00000188316|protein_coding	-2.167305888	-2.714966512	7.05E-26	1.51E-24
GBP6|ENSG00000183347|protein_coding	-2.434080039	7.315930148	7.84E-26	1.67E-24
BCL2L15|ENSG00000188761|protein_coding	-2.660385736	-0.847184791	8.37E-26	1.78E-24
NKAIN3|ENSG00000185942|protein_coding	-3.600342792	-3.782018438	8.42E-26	1.79E-24
KRT39|ENSG00000196859|protein_coding	-3.858945705	-2.698761386	8.66E-26	1.84E-24
MYLPF|ENSG00000180209|protein_coding	-3.818965181	5.619711566	9.25E-26	1.96E-24
ZNF844|ENSG00000223547|protein_coding	-2.023494162	2.11922837	9.98E-26	2.11E-24
FOXM1|ENSG00000111206|protein_coding	2.052511157	6.116015563	1.06E-25	2.25E-24
COL12A1|ENSG00000111799|protein_coding	3.155435278	8.57385868	1.14E-25	2.41E-24
FAM189A2|ENSG00000135063|protein_coding	-2.564959977	2.183613783	1.28E-25	2.70E-24
ASB4|ENSG00000005981|protein_coding	-3.251703265	-1.261125377	1.28E-25	2.70E-24
PTGES3L|ENSG00000267060|protein_coding	-2.11476302	0.673903264	1.51E-25	3.17E-24
PPARG|ENSG00000132170|protein_coding	-2.415744599	1.689788532	1.76E-25	3.70E-24
DPT|ENSG00000143196|protein_coding	-2.494566167	4.071046574	1.84E-25	3.85E-24
PIP5K1B|ENSG00000107242|protein_coding	-2.322741644	0.784282972	2.25E-25	4.71E-24
HPGD|ENSG00000164120|protein_coding	-2.649515749	4.011147073	2.27E-25	4.73E-24
SLC27A6|ENSG00000113396|protein_coding	-3.62768023	0.455010947	2.28E-25	4.75E-24
IL13|ENSG00000169194|protein_coding	-3.200011324	-2.97073454	2.31E-25	4.80E-24
ASB15|ENSG00000146809|protein_coding	-4.137624682	0.218184843	2.53E-25	5.24E-24
GRB14|ENSG00000115290|protein_coding	-2.697673635	0.874669382	2.72E-25	5.64E-24
MRGPRE|ENSG00000184350|protein_coding	-3.266503684	-4.041569144	2.76E-25	5.71E-24
DFNA5|ENSG00000105928|protein_coding	2.421221323	5.448135992	3.00E-25	6.20E-24
MYOT|ENSG00000120729|protein_coding	-3.681583342	4.842911869	3.07E-25	6.34E-24
EEF1A2|ENSG00000101210|protein_coding	-3.269123741	6.212013003	3.67E-25	7.55E-24
AC083902.2|ENSG00000248713|protein_coding	-3.614474672	2.569805119	3.85E-25	7.90E-24
HOXC8|ENSG00000037965|protein_coding	4.094010429	0.335159115	3.92E-25	8.03E-24
ENDOU|ENSG00000111405|protein_coding	-3.171484966	4.308338528	4.10E-25	8.40E-24
CHST11|ENSG00000171310|protein_coding	2.046007933	5.670443657	4.34E-25	8.86E-24
CLCN4|ENSG00000073464|protein_coding	-2.300730395	2.192182802	4.70E-25	9.59E-24
KRTAP19-3|ENSG00000244025|protein_coding	-4.697263412	-4.165990843	4.81E-25	9.80E-24
TCEA3|ENSG00000204219|protein_coding	-2.053041932	4.721232385	5.07E-25	1.03E-23
PLPPR3|ENSG00000129951|protein_coding	-3.294711631	-2.129840481	5.70E-25	1.16E-23
GALNTL6|ENSG00000174473|protein_coding	-2.70704473	-1.677601903	5.94E-25	1.20E-23
PPEF1|ENSG00000086717|protein_coding	3.620086987	0.135475434	5.98E-25	1.21E-23
ASB12|ENSG00000198881|protein_coding	-3.374563353	-0.834259065	6.58E-25	1.33E-23
FZD2|ENSG00000180340|protein_coding	2.141081012	2.763488419	6.92E-25	1.40E-23
ANK1|ENSG00000029534|protein_coding	-2.553793766	3.96383961	7.29E-25	1.47E-23
PPP1R3A|ENSG00000154415|protein_coding	-4.625580173	2.003008884	7.97E-25	1.60E-23
KCNJ11|ENSG00000187486|protein_coding	-2.627935496	1.448889313	8.07E-25	1.62E-23
CFAP46|ENSG00000171811|protein_coding	-2.629107359	-0.159343762	8.60E-25	1.73E-23
MYH11|ENSG00000133392|protein_coding	-2.806759369	5.525471559	1.00E-24	2.00E-23
CATSPERD|ENSG00000174898|protein_coding	-3.192236261	-3.207295553	1.14E-24	2.28E-23
CLCN1|ENSG00000188037|protein_coding	-2.44823207	0.254472584	1.23E-24	2.45E-23
C8orf22|ENSG00000168333|protein_coding	-4.877754372	1.037980754	1.24E-24	2.47E-23
JPH1|ENSG00000104369|protein_coding	-2.164668013	3.631217172	1.62E-24	3.21E-23
KRTAP17-1|ENSG00000186860|protein_coding	-4.504212083	-3.211173108	1.62E-24	3.21E-23
NRG3|ENSG00000185737|protein_coding	-3.225742629	-2.760682161	1.63E-24	3.23E-23
SPINK5|ENSG00000133710|protein_coding	-2.823817348	8.471236358	1.71E-24	3.37E-23
GRIK3|ENSG00000163873|protein_coding	-2.938352471	-1.644486474	1.89E-24	3.71E-23
CRNN|ENSG00000143536|protein_coding	-4.292168179	8.898431544	1.91E-24	3.75E-23
KRT13|ENSG00000171401|protein_coding	-3.730658694	12.21528793	1.94E-24	3.81E-23
KRTAP12-3|ENSG00000205439|protein_coding	-5.402697301	-3.9895356	1.96E-24	3.84E-23
FGF10|ENSG00000070193|protein_coding	-3.160271691	-0.751307766	1.99E-24	3.89E-23
C4orf22|ENSG00000197826|protein_coding	-3.661641906	-3.480027845	2.13E-24	4.17E-23
DTNA|ENSG00000134769|protein_coding	-2.605851445	2.88516342	2.20E-24	4.29E-23
SLC36A2|ENSG00000186335|protein_coding	-3.617854958	-0.63199289	2.21E-24	4.32E-23
METTL11B|ENSG00000203740|protein_coding	4.643704327	-2.024117364	2.32E-24	4.50E-23
SPEF1|ENSG00000101222|protein_coding	-2.849403814	-1.505366562	2.34E-24	4.54E-23
C14orf180|ENSG00000184601|protein_coding	-4.583567113	-3.117160763	2.35E-24	4.55E-23
KLHL14|ENSG00000197705|protein_coding	-2.485744135	-2.233947979	2.38E-24	4.61E-23
TCN1|ENSG00000134827|protein_coding	-3.254894694	4.653832868	2.64E-24	5.10E-23
RGS7BP|ENSG00000186479|protein_coding	-3.179738291	-2.116914413	2.73E-24	5.27E-23
ACSM1|ENSG00000166743|protein_coding	-2.000485862	-1.636065483	3.37E-24	6.47E-23
DCBLD1|ENSG00000164465|protein_coding	2.176807377	5.622397076	3.38E-24	6.48E-23
LINC00675|ENSG00000263429|protein_coding	-3.162503483	-0.052557937	3.46E-24	6.63E-23
HLF|ENSG00000108924|protein_coding	-2.590500924	3.250386736	3.56E-24	6.81E-23
KRTAP10-6|ENSG00000188155|protein_coding	-5.2222671	-4.151910959	3.65E-24	6.97E-23
PLAC1|ENSG00000170965|protein_coding	4.701693344	1.1220819	3.99E-24	7.62E-23
TRH|ENSG00000170893|protein_coding	-2.904813285	-3.60111057	4.01E-24	7.64E-23
COL27A1|ENSG00000196739|protein_coding	2.108688753	5.982316112	4.14E-24	7.89E-23
CRISP2|ENSG00000124490|protein_coding	-4.988371071	-1.936904489	4.30E-24	8.18E-23
KRTAP5-8|ENSG00000241233|protein_coding	-3.395862436	-3.123425521	5.13E-24	9.72E-23
GLP1R|ENSG00000112164|protein_coding	-2.535045148	-2.263045211	5.46E-24	1.03E-22
COL5A1|ENSG00000130635|protein_coding	3.343919323	9.106900753	5.51E-24	1.04E-22
HOXA11|ENSG00000005073|protein_coding	5.094802513	0.07085886	5.86E-24	1.10E-22
LIMCH1|ENSG00000064042|protein_coding	-2.215962217	5.273276411	6.20E-24	1.17E-22
TMOD1|ENSG00000136842|protein_coding	-2.922598105	3.282875575	6.96E-24	1.31E-22
RERG|ENSG00000134533|protein_coding	-2.205853652	0.946080207	7.87E-24	1.47E-22
HOXC9|ENSG00000180806|protein_coding	3.514283417	0.783359211	8.30E-24	1.55E-22
OLFM4|ENSG00000102837|protein_coding	-4.313359658	4.595603898	8.96E-24	1.67E-22
RNF150|ENSG00000170153|protein_coding	-2.604099174	3.046498989	9.19E-24	1.71E-22
LRRC14B|ENSG00000185028|protein_coding	-3.483976076	-0.842277516	9.41E-24	1.75E-22
KCNT1|ENSG00000107147|protein_coding	-2.829187614	-0.609956933	1.12E-23	2.08E-22
PCDHAC1|ENSG00000248383|protein_coding	-2.969257221	-3.002366957	1.36E-23	2.51E-22
RSPO3|ENSG00000146374|protein_coding	-2.348561139	0.682859775	1.50E-23	2.76E-22
RASD1|ENSG00000108551|protein_coding	-2.111270133	3.782623434	1.51E-23	2.78E-22
ITGA5|ENSG00000161638|protein_coding	2.519364434	7.705177557	1.56E-23	2.86E-22
EGF|ENSG00000138798|protein_coding	-2.567803131	1.519959283	1.60E-23	2.92E-22
CAMK2A|ENSG00000070808|protein_coding	-2.631172001	2.321451988	1.80E-23	3.28E-22
BPIFB3|ENSG00000186190|protein_coding	-4.582294871	-2.928291682	2.17E-23	3.95E-22
TYR|ENSG00000077498|protein_coding	-4.749923777	-1.370497018	2.18E-23	3.96E-22
CHRDL1|ENSG00000101938|protein_coding	-3.262418742	2.428967435	2.21E-23	4.01E-22
PRKAA2|ENSG00000162409|protein_coding	-3.029659189	2.810302131	2.77E-23	5.02E-22
SCN1B|ENSG00000105711|protein_coding	-2.308928205	3.469665048	2.83E-23	5.11E-22
IGF2BP2|ENSG00000073792|protein_coding	2.520823243	6.227233924	3.16E-23	5.70E-22
TMEM100|ENSG00000166292|protein_coding	-2.416939554	-0.501016469	3.29E-23	5.94E-22
LGALS12|ENSG00000133317|protein_coding	-2.936302037	-1.158303209	3.58E-23	6.43E-22
MUC5AC|ENSG00000215182|protein_coding	-4.733639826	3.261248995	4.07E-23	7.29E-22
C4orf19|ENSG00000154274|protein_coding	-2.791399058	1.112256183	4.17E-23	7.45E-22
CCDC114|ENSG00000105479|protein_coding	-2.54907218	-0.461071334	4.48E-23	7.98E-22
NOS2|ENSG00000007171|protein_coding	-3.029490984	1.77573079	4.62E-23	8.23E-22
GRIN2D|ENSG00000105464|protein_coding	3.803677007	3.644527256	5.19E-23	9.24E-22
COL4A1|ENSG00000187498|protein_coding	2.330280527	8.749357618	5.40E-23	9.59E-22
GP2|ENSG00000169347|protein_coding	-5.514102189	1.162539403	5.56E-23	9.87E-22
TACR1|ENSG00000115353|protein_coding	-2.630765981	0.001331835	8.26E-23	1.46E-21
TCAP|ENSG00000173991|protein_coding	-3.753053567	6.892242502	8.28E-23	1.46E-21
DGAT2|ENSG00000062282|protein_coding	-2.054701401	4.761868683	8.43E-23	1.48E-21
KRT82|ENSG00000161850|protein_coding	-2.838783302	-1.154706441	8.70E-23	1.53E-21
CLVS1|ENSG00000177182|protein_coding	-2.26675023	-1.292842579	8.88E-23	1.56E-21
HMGA2|ENSG00000149948|protein_coding	4.887554969	5.391710464	9.96E-23	1.74E-21
SLC16A7|ENSG00000118596|protein_coding	-2.059466122	3.594990977	1.06E-22	1.85E-21
ELANE|ENSG00000197561|protein_coding	-2.806321074	-3.167687264	1.07E-22	1.86E-21
TTN|ENSG00000155657|protein_coding	-3.465217806	8.557449435	1.21E-22	2.09E-21
CCL15|ENSG00000275718|protein_coding	-3.122004716	-4.042282608	1.24E-22	2.15E-21
NEU4|ENSG00000204099|protein_coding	-2.920319503	-0.288903144	1.33E-22	2.29E-21
COL10A1|ENSG00000123500|protein_coding	5.214898331	5.02596713	1.36E-22	2.35E-21
AK7|ENSG00000140057|protein_coding	-2.153268417	0.559585843	1.55E-22	2.66E-21
TMEM233|ENSG00000224982|protein_coding	-2.331165721	0.163734976	1.73E-22	2.96E-21
ART4|ENSG00000111339|protein_coding	-2.600148934	-2.638228932	1.77E-22	3.02E-21
AIM2|ENSG00000163568|protein_coding	3.442214094	4.491273975	1.89E-22	3.22E-21
MMP12|ENSG00000262406|protein_coding	3.856008209	5.994886085	1.99E-22	3.39E-21
KRT3|ENSG00000186442|protein_coding	-3.641961187	3.746000202	2.14E-22	3.63E-21
CAMK2B|ENSG00000058404|protein_coding	-2.845943338	2.469498496	2.15E-22	3.66E-21
RNF186|ENSG00000178828|protein_coding	-3.948287442	-3.57889399	2.31E-22	3.92E-21
AC104831.1|ENSG00000240045|protein_coding	-4.51450781	2.109535521	2.42E-22	4.09E-21
PI16|ENSG00000164530|protein_coding	-3.414977398	2.707136675	2.46E-22	4.15E-21
PKNOX2|ENSG00000165495|protein_coding	-2.409883684	1.454655132	2.59E-22	4.36E-21
SLC19A3|ENSG00000135917|protein_coding	-2.072390574	0.094043902	2.89E-22	4.85E-21
CLUL1|ENSG00000079101|protein_coding	-2.759773543	-1.877100866	3.40E-22	5.68E-21
FILIP1|ENSG00000118407|protein_coding	-2.296856098	2.8582076	3.47E-22	5.79E-21
LAMA3|ENSG00000053747|protein_coding	3.242398534	9.07502636	3.82E-22	6.37E-21
MMP9|ENSG00000100985|protein_coding	3.793209214	7.488514691	4.24E-22	7.05E-21
PAEP|ENSG00000122133|protein_coding	5.824211986	1.159830445	4.31E-22	7.17E-21
LINC01207|ENSG00000248771|protein_coding	-4.201660228	-2.528682432	4.37E-22	7.27E-21
IL36A|ENSG00000136694|protein_coding	-3.706670848	3.976904465	4.46E-22	7.41E-21
ALOX12|ENSG00000108839|protein_coding	-2.645544881	4.045974815	4.48E-22	7.43E-21
DCT|ENSG00000080166|protein_coding	-4.332026941	1.056537372	4.56E-22	7.55E-21
ANGPTL7|ENSG00000171819|protein_coding	-3.209656066	-0.042681431	4.75E-22	7.83E-21
BPIFA1|ENSG00000198183|protein_coding	-6.094048648	6.292076909	5.03E-22	8.28E-21
NNAT|ENSG00000053438|protein_coding	-2.008182748	0.544390439	5.28E-22	8.66E-21
HAPLN1|ENSG00000145681|protein_coding	3.211429989	1.364204519	5.39E-22	8.83E-21
TJP3|ENSG00000105289|protein_coding	-2.528891518	3.126983797	5.53E-22	9.05E-21
MT1M|ENSG00000205364|protein_coding	-2.311735084	1.675727007	6.02E-22	9.84E-21
SBK2|ENSG00000187550|protein_coding	-3.779964392	-1.823568144	6.28E-22	1.02E-20
CAPN9|ENSG00000135773|protein_coding	-3.067290617	-1.292901422	6.78E-22	1.10E-20
WDR49|ENSG00000174776|protein_coding	-3.153964501	-1.330547527	7.61E-22	1.24E-20
HP|ENSG00000257017|protein_coding	-3.517290649	0.173674673	7.67E-22	1.25E-20
PTHLH|ENSG00000087494|protein_coding	3.669294808	7.719911472	8.26E-22	1.34E-20
LONRF2|ENSG00000170500|protein_coding	-2.967033696	0.633616722	9.65E-22	1.56E-20
TMCO5A|ENSG00000166069|protein_coding	-3.670293792	-4.212075832	1.00E-21	1.61E-20
ICAM5|ENSG00000105376|protein_coding	2.942372992	1.754860144	1.01E-21	1.63E-20
HOXD10|ENSG00000128710|protein_coding	3.562332126	3.394507745	1.40E-21	2.24E-20
KRT74|ENSG00000170484|protein_coding	-2.22120904	-0.461053792	1.41E-21	2.26E-20
ACTA1|ENSG00000143632|protein_coding	-3.985432255	9.252487872	1.47E-21	2.34E-20
CCDC110|ENSG00000168491|protein_coding	-2.068752234	-0.969277888	1.50E-21	2.38E-20
CCDC60|ENSG00000183273|protein_coding	-3.786667334	-0.920148616	1.55E-21	2.47E-20
FAM3B|ENSG00000183844|protein_coding	-3.339083278	3.344832858	1.91E-21	3.02E-20
NEB|ENSG00000183091|protein_coding	-3.427779767	8.075397306	1.93E-21	3.06E-20
COL5A2|ENSG00000204262|protein_coding	3.198933207	8.526867588	1.98E-21	3.12E-20
COL4A5|ENSG00000188153|protein_coding	2.187536592	6.207755318	2.03E-21	3.20E-20
TEKT4|ENSG00000163060|protein_coding	-2.648503036	-2.37011211	2.04E-21	3.21E-20
RBM20|ENSG00000203867|protein_coding	-2.272580629	0.701905367	2.34E-21	3.68E-20
KCNA7|ENSG00000104848|protein_coding	-2.895820452	1.004125553	2.37E-21	3.72E-20
CRHR2|ENSG00000106113|protein_coding	-2.321185338	-1.956407174	2.51E-21	3.95E-20
CCDC85A|ENSG00000055813|protein_coding	-2.347838328	-1.805448152	2.57E-21	4.03E-20
HOXC4|ENSG00000198353|protein_coding	2.98964785	1.144966893	2.65E-21	4.15E-20
LRRIQ1|ENSG00000133640|protein_coding	-2.670103363	-0.887389104	2.74E-21	4.29E-20
TOX3|ENSG00000103460|protein_coding	-3.749066366	-0.65158576	2.82E-21	4.40E-20
LRRC30|ENSG00000206422|protein_coding	-4.053191221	-2.691349438	2.84E-21	4.44E-20
ISG15|ENSG00000187608|protein_coding	3.993850921	8.489108554	2.86E-21	4.46E-20
MAP6|ENSG00000171533|protein_coding	-2.154748152	0.505020715	3.03E-21	4.72E-20
SH2D2A|ENSG00000027869|protein_coding	2.067306617	3.549033829	3.07E-21	4.77E-20
HSPB2|ENSG00000170276|protein_coding	-2.374438998	1.254661139	3.23E-21	5.01E-20
CAMK2N2|ENSG00000163888|protein_coding	2.795921636	0.127486231	3.32E-21	5.14E-20
FRMPD1|ENSG00000070601|protein_coding	-2.472392646	-0.102535404	3.33E-21	5.16E-20
KRTAP5-1|ENSG00000205869|protein_coding	-2.67035176	-3.120798562	3.42E-21	5.28E-20
TMEM178A|ENSG00000152154|protein_coding	-2.601569848	-0.60074823	3.58E-21	5.53E-20
ALPK3|ENSG00000136383|protein_coding	-2.322385114	4.447195643	3.61E-21	5.56E-20
MAATS1|ENSG00000183833|protein_coding	-2.929513064	-0.74966932	4.28E-21	6.58E-20
TTC29|ENSG00000137473|protein_coding	-3.779388545	-1.888746132	5.02E-21	7.70E-20
DDO|ENSG00000203797|protein_coding	-2.014752538	0.094922617	5.31E-21	8.12E-20
COL7A1|ENSG00000114270|protein_coding	2.241351453	8.757134356	5.42E-21	8.28E-20
SYNPO2L|ENSG00000166317|protein_coding	-3.020527923	3.908680426	5.68E-21	8.68E-20
SSTR1|ENSG00000139874|protein_coding	-2.657727961	-2.393246816	5.74E-21	8.76E-20
CNTFR|ENSG00000122756|protein_coding	-2.718285888	1.277017551	6.79E-21	1.03E-19
ETV1|ENSG00000006468|protein_coding	-2.026164224	2.951690401	6.89E-21	1.04E-19
TTYH1|ENSG00000167614|protein_coding	-2.125273762	0.425159376	6.89E-21	1.04E-19
GAS2L2|ENSG00000270765|protein_coding	-2.765703103	-1.04700439	6.95E-21	1.05E-19
C22orf15|ENSG00000169314|protein_coding	-2.901986964	-2.437237953	7.01E-21	1.06E-19
CHDH|ENSG00000016391|protein_coding	-2.535761719	1.741884866	7.16E-21	1.08E-19
SPRR3|ENSG00000163209|protein_coding	-3.350167237	10.04819988	7.26E-21	1.09E-19
HOXC11|ENSG00000123388|protein_coding	3.530209978	1.517372505	7.40E-21	1.11E-19
GFRA1|ENSG00000151892|protein_coding	-2.450543763	2.463911133	8.15E-21	1.22E-19
C1orf141|ENSG00000203963|protein_coding	-3.459882618	-4.071734611	8.26E-21	1.24E-19
WISP1|ENSG00000104415|protein_coding	3.177334616	3.835350166	8.75E-21	1.31E-19
E2F7|ENSG00000165891|protein_coding	2.06281265	3.788291096	8.79E-21	1.31E-19
FGF20|ENSG00000078579|protein_coding	-3.117774406	-4.169647263	1.02E-20	1.52E-19
LBX2|ENSG00000179528|protein_coding	2.322295352	-0.342995596	1.04E-20	1.56E-19
SCNN1B|ENSG00000168447|protein_coding	-2.456896425	4.32586082	1.06E-20	1.58E-19
ENAM|ENSG00000132464|protein_coding	-2.739704283	-2.269103282	1.11E-20	1.65E-19
ADAM12|ENSG00000148848|protein_coding	3.404514165	5.829180431	1.33E-20	1.97E-19
CLVS2|ENSG00000146352|protein_coding	-3.394701912	-3.64024679	1.40E-20	2.07E-19
C1orf168|ENSG00000187889|protein_coding	-3.096055825	-2.169751894	1.42E-20	2.10E-19
MYO5C|ENSG00000128833|protein_coding	-2.046779121	3.248100173	1.48E-20	2.18E-19
CTNND2|ENSG00000169862|protein_coding	-2.664447321	-1.550429626	1.49E-20	2.19E-19
ASB10|ENSG00000146926|protein_coding	-3.931313252	-0.054408121	1.54E-20	2.26E-19
RARRES1|ENSG00000118849|protein_coding	-2.43324101	3.996818518	1.58E-20	2.33E-19
SEC14L3|ENSG00000100012|protein_coding	-2.969048644	-3.477072018	1.62E-20	2.38E-19
GYS2|ENSG00000111713|protein_coding	-3.540986462	-0.72444963	1.81E-20	2.64E-19
MMRN1|ENSG00000138722|protein_coding	-2.478953275	2.335608471	1.86E-20	2.72E-19
SCARA5|ENSG00000168079|protein_coding	-2.377760311	2.7680945	1.96E-20	2.86E-19
ADAMTS6|ENSG00000049192|protein_coding	2.724217316	1.193858173	1.99E-20	2.89E-19
RAB17|ENSG00000124839|protein_coding	-2.112699466	1.811611231	2.02E-20	2.94E-19
LHX5|ENSG00000089116|protein_coding	4.815546854	0.928410032	2.07E-20	3.00E-19
AL163636.2|ENSG00000259171|protein_coding	-2.072039181	-3.479244064	2.18E-20	3.16E-19
VWA2|ENSG00000165816|protein_coding	-2.006062967	1.495207712	2.19E-20	3.17E-19
KIF26B|ENSG00000162849|protein_coding	2.432266155	4.652799965	2.20E-20	3.17E-19
SGCA|ENSG00000108823|protein_coding	-3.035033456	3.005824186	2.59E-20	3.73E-19
COX6A2|ENSG00000156885|protein_coding	-4.06281876	4.034871129	2.67E-20	3.85E-19
ADAMTS2|ENSG00000087116|protein_coding	3.000619974	6.436647353	2.83E-20	4.06E-19
GRIA4|ENSG00000152578|protein_coding	-3.003841542	-2.81235701	2.98E-20	4.28E-19
FAM13C|ENSG00000148541|protein_coding	-2.103873512	1.18001747	3.06E-20	4.39E-19
WNK4|ENSG00000126562|protein_coding	-2.246477022	0.150937049	3.07E-20	4.40E-19
CCL23|ENSG00000274736|protein_coding	-2.2058914	-1.78637636	3.12E-20	4.47E-19
WDR66|ENSG00000158023|protein_coding	2.112017302	5.731227927	3.16E-20	4.52E-19
JPH2|ENSG00000149596|protein_coding	-2.373982339	3.746679841	3.25E-20	4.65E-19
SMTNL2|ENSG00000188176|protein_coding	-3.183039658	2.730187044	3.76E-20	5.36E-19
ART3|ENSG00000156219|protein_coding	-2.781087	0.902032591	3.97E-20	5.64E-19
RSPH10B2|ENSG00000169402|protein_coding	-2.755047029	-3.877489274	4.03E-20	5.72E-19
PIF1|ENSG00000140451|protein_coding	2.011752812	2.422806682	4.04E-20	5.73E-19
SLCO5A1|ENSG00000137571|protein_coding	-2.396514255	1.74430446	4.13E-20	5.86E-19
KRT79|ENSG00000185640|protein_coding	-3.373236871	4.021318213	4.66E-20	6.58E-19
PLPP4|ENSG00000203805|protein_coding	4.080597124	2.049487999	4.73E-20	6.67E-19
ACSM5|ENSG00000183549|protein_coding	-2.184697766	-1.4767174	4.79E-20	6.74E-19
MYBPC1|ENSG00000196091|protein_coding	-4.028746977	7.649534185	4.95E-20	6.97E-19
STAC3|ENSG00000185482|protein_coding	-2.892056435	5.62243601	4.97E-20	6.99E-19
MMP13|ENSG00000137745|protein_coding	6.668808941	7.695363715	5.52E-20	7.74E-19
MYH6|ENSG00000197616|protein_coding	-3.894263878	2.505610114	5.57E-20	7.81E-19
GPR26|ENSG00000154478|protein_coding	-3.128057216	-3.586417231	5.59E-20	7.83E-19
KLHDC8A|ENSG00000162873|protein_coding	-2.604552379	0.861425668	6.05E-20	8.45E-19
C4B|ENSG00000224389|protein_coding	-2.33356299	1.740130604	6.33E-20	8.82E-19
LRFN2|ENSG00000156564|protein_coding	-2.477967482	-2.062816785	7.01E-20	9.72E-19
AGR3|ENSG00000173467|protein_coding	-4.017977681	-0.279344658	7.53E-20	1.04E-18
ADH1A|ENSG00000187758|protein_coding	-2.829137997	-3.631132276	7.73E-20	1.07E-18
SMYD1|ENSG00000115593|protein_coding	-4.099844955	3.811876702	8.18E-20	1.13E-18
RBFOX1|ENSG00000078328|protein_coding	-3.38448604	1.349812368	8.20E-20	1.13E-18
KLK15|ENSG00000174562|protein_coding	-3.329062855	-3.545516781	8.94E-20	1.23E-18
CX3CR1|ENSG00000168329|protein_coding	-2.047895693	1.039983618	9.39E-20	1.29E-18
NRIP3|ENSG00000175352|protein_coding	2.41337874	2.606416196	9.45E-20	1.30E-18
MT3|ENSG00000087250|protein_coding	-3.161076724	-1.340169134	1.04E-19	1.42E-18
PSAPL1|ENSG00000178597|protein_coding	-3.182213406	2.058635301	1.15E-19	1.57E-18
FADS2|ENSG00000134824|protein_coding	-2.155915479	6.063530539	1.17E-19	1.60E-18
C8orf34|ENSG00000165084|protein_coding	-2.011656738	-1.593371829	1.18E-19	1.61E-18
PCP4|ENSG00000183036|protein_coding	-3.673010059	-2.75023856	1.29E-19	1.76E-18
SCN4A|ENSG00000007314|protein_coding	-3.443704326	2.907011246	1.30E-19	1.77E-18
ULBP2|ENSG00000131015|protein_coding	2.1101619	4.0993295	1.36E-19	1.85E-18
RPTN|ENSG00000215853|protein_coding	-3.381318078	5.7862116	1.37E-19	1.86E-18
CPB1|ENSG00000153002|protein_coding	-2.888879833	-3.57787658	1.46E-19	1.98E-18
PMEPA1|ENSG00000124225|protein_coding	2.201076537	7.220591287	1.46E-19	1.99E-18
KLHL41|ENSG00000239474|protein_coding	-3.712744809	6.27793015	1.47E-19	1.99E-18
NR4A1|ENSG00000123358|protein_coding	-2.00606187	6.02542381	1.47E-19	1.99E-18
IL5RA|ENSG00000091181|protein_coding	-2.517307568	-1.595097561	1.49E-19	2.01E-18
PPP1R1B|ENSG00000131771|protein_coding	-3.535283737	3.10813291	1.52E-19	2.06E-18
ADAMTS14|ENSG00000138316|protein_coding	2.37385194	3.281763068	1.59E-19	2.15E-18
ADAMTS12|ENSG00000151388|protein_coding	3.285786071	4.714706524	1.63E-19	2.19E-18
TECRL|ENSG00000205678|protein_coding	-3.873197569	-2.107004887	1.71E-19	2.30E-18
PDPN|ENSG00000162493|protein_coding	2.255492007	7.198309009	1.84E-19	2.47E-18
HOXB7|ENSG00000260027|protein_coding	3.858090475	2.896359978	1.87E-19	2.51E-18
PEG3|ENSG00000198300|protein_coding	-2.692238008	1.708903921	1.93E-19	2.59E-18
HTR3B|ENSG00000149305|protein_coding	-3.476906773	-2.478224805	2.31E-19	3.08E-18
NAALADL2|ENSG00000177694|protein_coding	-2.165841785	1.784497328	2.45E-19	3.27E-18
POLR2F|ENSG00000100142|protein_coding	-2.283939165	-2.362015901	2.50E-19	3.33E-18
GBX2|ENSG00000168505|protein_coding	3.873604142	-0.332939903	2.51E-19	3.34E-18
TREH|ENSG00000118094|protein_coding	-2.575978992	-2.223213424	2.82E-19	3.76E-18
SERPINE1|ENSG00000106366|protein_coding	3.137792876	8.672384287	2.93E-19	3.89E-18
BEND7|ENSG00000165626|protein_coding	-2.032886159	1.410373174	3.43E-19	4.53E-18
LMOD2|ENSG00000170807|protein_coding	-3.933283065	4.88901193	3.49E-19	4.61E-18
TNNC1|ENSG00000114854|protein_coding	-3.50020094	6.383794833	3.51E-19	4.63E-18
SPINK8|ENSG00000229453|protein_coding	-3.581042883	-3.382903058	3.66E-19	4.83E-18
EPS8L3|ENSG00000198758|protein_coding	-3.41233511	-2.896776931	3.82E-19	5.02E-18
ADGRG2|ENSG00000173698|protein_coding	-2.304472038	0.129754278	3.85E-19	5.05E-18
KRT27|ENSG00000171446|protein_coding	-3.536018559	0.073643085	4.03E-19	5.28E-18
HFE2|ENSG00000168509|protein_coding	-3.922848206	2.71810771	4.11E-19	5.38E-18
GNGT1|ENSG00000127928|protein_coding	3.727107675	0.617653484	4.35E-19	5.67E-18
DKK4|ENSG00000104371|protein_coding	-2.811708384	-1.488649729	4.45E-19	5.79E-18
STC2|ENSG00000113739|protein_coding	2.759463158	4.611012504	4.46E-19	5.80E-18
HOXD11|ENSG00000128713|protein_coding	3.605658473	2.608296391	4.80E-19	6.22E-18
GJC3|ENSG00000176402|protein_coding	-2.568248242	-2.160204795	4.97E-19	6.43E-18
AADACL3|ENSG00000188984|protein_coding	-4.609291011	0.366950912	5.23E-19	6.76E-18
IFI6|ENSG00000126709|protein_coding	3.179085957	8.906518066	5.46E-19	7.05E-18
PPP1R42|ENSG00000178125|protein_coding	-3.268319946	-3.532117736	5.63E-19	7.26E-18
PKHD1L1|ENSG00000205038|protein_coding	-2.644038785	-1.251709724	6.13E-19	7.89E-18
HOXB9|ENSG00000170689|protein_coding	6.141486659	1.02847573	7.09E-19	9.12E-18
C2orf71|ENSG00000179270|protein_coding	-2.326918641	-1.135000197	7.23E-19	9.29E-18
PCDHAC2|ENSG00000243232|protein_coding	-2.445819086	-2.594047802	7.65E-19	9.81E-18
TRDN|ENSG00000186439|protein_coding	-3.807024195	5.380248638	7.96E-19	1.02E-17
AGBL1|ENSG00000273540|protein_coding	-3.745892123	-0.233568897	8.17E-19	1.05E-17
CYP2A13|ENSG00000197838|protein_coding	-3.980656873	-3.193300834	9.06E-19	1.16E-17
TRIM55|ENSG00000147573|protein_coding	-2.957345052	1.375182362	1.02E-18	1.30E-17
COL5A3|ENSG00000080573|protein_coding	2.255503468	6.53319104	1.34E-18	1.69E-17
DTHD1|ENSG00000197057|protein_coding	-2.299033858	-0.554614293	1.45E-18	1.83E-17
ONECUT2|ENSG00000119547|protein_coding	3.158599628	0.494476122	1.53E-18	1.93E-17
SPOCD1|ENSG00000134668|protein_coding	2.961318865	2.958783882	1.65E-18	2.07E-17
DUSP26|ENSG00000133878|protein_coding	-3.173666252	2.890474289	1.73E-18	2.17E-17
APBA2|ENSG00000034053|protein_coding	2.360984291	2.857825691	1.74E-18	2.18E-17
GCNT3|ENSG00000140297|protein_coding	-2.384388012	3.497965313	1.84E-18	2.30E-17
COL2A1|ENSG00000139219|protein_coding	4.245512637	1.113550608	1.86E-18	2.32E-17
TGM3|ENSG00000125780|protein_coding	-3.475029705	9.056821217	2.04E-18	2.55E-17
MYOM3|ENSG00000142661|protein_coding	-2.303593665	5.155681188	2.55E-18	3.16E-17
ODF4|ENSG00000184650|protein_coding	-2.695116221	-3.625207755	2.58E-18	3.20E-17
HPSE2|ENSG00000172987|protein_coding	-2.697038648	-1.490104989	2.61E-18	3.23E-17
RHCG|ENSG00000140519|protein_coding	-2.656981591	9.223517846	2.61E-18	3.23E-17
CAGE1|ENSG00000164304|protein_coding	2.341055783	-1.041084285	2.98E-18	3.67E-17
GAST|ENSG00000184502|protein_coding	5.060025184	1.370340038	3.03E-18	3.73E-17
ITGA6|ENSG00000091409|protein_coding	2.091980337	9.884841003	3.72E-18	4.55E-17
ENPP5|ENSG00000112796|protein_coding	-2.574305318	1.1075177	4.13E-18	5.03E-17
FOXD1|ENSG00000251493|protein_coding	2.298274173	2.967250889	4.80E-18	5.82E-17
MYH13|ENSG00000006788|protein_coding	-2.231939463	-2.055045135	4.95E-18	6.00E-17
CACNB1|ENSG00000067191|protein_coding	-2.059310758	3.966993228	4.95E-18	6.00E-17
MPZ|ENSG00000158887|protein_coding	-2.114991264	1.134513452	4.97E-18	6.02E-17
PPM1H|ENSG00000111110|protein_coding	-2.042022837	2.396168803	5.21E-18	6.29E-17
ZSCAN1|ENSG00000152467|protein_coding	-2.330813329	-3.733582507	5.27E-18	6.36E-17
OSTN|ENSG00000188729|protein_coding	-3.553414958	-3.28682858	5.30E-18	6.40E-17
LRRC31|ENSG00000114248|protein_coding	-3.872149975	-2.525272975	5.68E-18	6.83E-17
FRMPD2|ENSG00000170324|protein_coding	-2.929715792	-2.773611146	5.82E-18	6.99E-17
SLITRK5|ENSG00000165300|protein_coding	-2.986256124	0.187741069	6.24E-18	7.47E-17
GPR176|ENSG00000166073|protein_coding	2.416451552	4.64054905	6.98E-18	8.35E-17
SRPK3|ENSG00000184343|protein_coding	-2.424045374	2.249983	7.31E-18	8.72E-17
GPR158|ENSG00000151025|protein_coding	3.898076937	2.083801979	7.63E-18	9.09E-17
PDE4C|ENSG00000105650|protein_coding	-2.201505158	0.06319114	8.43E-18	1.00E-16
IFI44|ENSG00000137965|protein_coding	2.410768905	6.113033308	8.55E-18	1.01E-16
VIT|ENSG00000205221|protein_coding	-2.332929087	1.693403149	8.68E-18	1.03E-16
LGI1|ENSG00000108231|protein_coding	-2.895872771	-2.716750795	8.86E-18	1.05E-16
MYH2|ENSG00000125414|protein_coding	-4.247096491	9.269819092	9.37E-18	1.11E-16
PLEK2|ENSG00000100558|protein_coding	2.052790704	6.36217216	9.58E-18	1.13E-16
DYDC1|ENSG00000170788|protein_coding	-3.693755016	-4.014499463	1.07E-17	1.26E-16
CACNA1S|ENSG00000081248|protein_coding	-3.633644645	3.94702997	1.25E-17	1.46E-16
ACTG2|ENSG00000163017|protein_coding	-2.254446288	3.458165744	1.27E-17	1.49E-16
MYL2|ENSG00000111245|protein_coding	-3.770416552	6.963586577	1.29E-17	1.51E-16
CYP27B1|ENSG00000111012|protein_coding	2.663019057	3.664178864	1.30E-17	1.52E-16
UGT3A1|ENSG00000145626|protein_coding	-3.667492797	-3.054242858	1.31E-17	1.54E-16
GPR39|ENSG00000183840|protein_coding	2.69750451	2.370881097	1.42E-17	1.66E-16
HIST1H2AG|ENSG00000196787|protein_coding	2.17303546	1.273796823	1.47E-17	1.72E-16
HTR1D|ENSG00000179546|protein_coding	3.649785395	-0.063419445	1.48E-17	1.72E-16
SORCS1|ENSG00000108018|protein_coding	-2.443061157	-1.073146457	1.56E-17	1.82E-16
ATP6V1C2|ENSG00000143882|protein_coding	-2.090608603	3.201178908	1.59E-17	1.85E-16
ACHE|ENSG00000087085|protein_coding	-2.292910321	2.907385314	1.71E-17	1.99E-16
AGR2|ENSG00000106541|protein_coding	-2.542029536	4.958984209	1.82E-17	2.11E-16
IBSP|ENSG00000029559|protein_coding	4.295728313	0.740898362	1.83E-17	2.12E-16
CLDN10|ENSG00000134873|protein_coding	-3.413554598	2.520144891	1.86E-17	2.15E-16
PRSS27|ENSG00000172382|protein_coding	-2.345156798	5.613069738	2.02E-17	2.33E-16
CAPN6|ENSG00000077274|protein_coding	-2.886923437	1.922600334	2.18E-17	2.51E-16
CFAP206|ENSG00000272514|protein_coding	-2.118887628	-3.621309396	2.19E-17	2.52E-16
TNNT3|ENSG00000130595|protein_coding	-3.089825885	7.353458927	2.33E-17	2.68E-16
FGF18|ENSG00000156427|protein_coding	-2.078905141	-0.818894612	2.47E-17	2.83E-16
UNC45B|ENSG00000141161|protein_coding	-3.271024361	3.525325198	2.53E-17	2.91E-16
MT4|ENSG00000102891|protein_coding	-3.797238689	-1.639854646	2.81E-17	3.21E-16
SPTB|ENSG00000070182|protein_coding	-2.647492082	4.656704091	2.87E-17	3.27E-16
WIF1|ENSG00000156076|protein_coding	-3.750423891	1.605674875	2.89E-17	3.29E-16
TENM2|ENSG00000145934|protein_coding	2.573071089	7.456449996	3.05E-17	3.46E-16
CFAP74|ENSG00000142609|protein_coding	-2.303907961	-1.01200822	3.21E-17	3.64E-16
ABI3BP|ENSG00000154175|protein_coding	-2.16908746	3.533285015	3.27E-17	3.70E-16
PCK1|ENSG00000124253|protein_coding	-3.107845113	-1.099050724	3.58E-17	4.04E-16
TCF24|ENSG00000261787|protein_coding	3.035493456	-1.679344563	3.58E-17	4.04E-16
TRIM63|ENSG00000158022|protein_coding	-3.241621575	3.508211742	4.11E-17	4.62E-16
TM4SF19|ENSG00000145107|protein_coding	2.692349752	2.768005073	4.20E-17	4.71E-16
EPHB2|ENSG00000133216|protein_coding	2.329700612	4.998700013	4.43E-17	4.97E-16
ST6GALNAC1|ENSG00000070526|protein_coding	-2.094007939	3.578774569	4.76E-17	5.33E-16
BST2|ENSG00000130303|protein_coding	2.638417879	8.247798561	6.09E-17	6.78E-16
FLNC|ENSG00000128591|protein_coding	-2.518996865	7.346065527	6.36E-17	7.05E-16
AMY2A|ENSG00000243480|protein_coding	-3.409467691	-3.727753758	6.73E-17	7.45E-16
PLP1|ENSG00000123560|protein_coding	-2.693172418	0.689322262	6.95E-17	7.68E-16
KIAA1456|ENSG00000250305|protein_coding	-2.036115938	0.903363983	7.71E-17	8.48E-16
ATP1A4|ENSG00000132681|protein_coding	-2.036985221	-2.912889539	7.80E-17	8.57E-16
LY6K|ENSG00000160886|protein_coding	2.289564985	5.000678417	7.85E-17	8.61E-16
BCAS1|ENSG00000064787|protein_coding	-2.037412522	2.40656848	8.49E-17	9.30E-16
CSMD2|ENSG00000121904|protein_coding	3.230887512	1.86775335	9.69E-17	1.06E-15
SOWAHA|ENSG00000198944|protein_coding	-2.39885473	-0.889160273	9.86E-17	1.08E-15
GSTA2|ENSG00000244067|protein_coding	-4.308347245	-1.036988899	1.07E-16	1.17E-15
RBM24|ENSG00000112183|protein_coding	-2.632120387	2.681011752	1.09E-16	1.18E-15
SMIM6|ENSG00000259120|protein_coding	-2.091818338	-3.043601905	1.09E-16	1.19E-15
COL1A1|ENSG00000108821|protein_coding	3.174567715	12.3522943	1.13E-16	1.23E-15
BRINP1|ENSG00000078725|protein_coding	-2.317146807	-0.232416103	1.18E-16	1.28E-15
RSPH14|ENSG00000100218|protein_coding	-2.147044139	-1.478512299	1.23E-16	1.33E-15
SEMA3E|ENSG00000170381|protein_coding	-2.856264923	-0.934947514	1.24E-16	1.34E-15
SCRG1|ENSG00000164106|protein_coding	-2.696666719	-1.842398061	1.34E-16	1.45E-15
CDC20B|ENSG00000164287|protein_coding	-3.365380915	-1.333640049	1.40E-16	1.50E-15
ADAMTS7|ENSG00000136378|protein_coding	2.025999565	3.403668896	1.42E-16	1.53E-15
CYP1A2|ENSG00000140505|protein_coding	-2.982404206	-3.935701114	1.52E-16	1.63E-15
CNGB1|ENSG00000070729|protein_coding	4.134481706	4.369775316	1.54E-16	1.65E-15
IGF2BP1|ENSG00000159217|protein_coding	5.83792275	3.028776747	1.58E-16	1.70E-15
MFAP4|ENSG00000166482|protein_coding	-2.033207868	4.665939523	1.64E-16	1.75E-15
COL4A6|ENSG00000197565|protein_coding	2.880069415	5.334559382	1.66E-16	1.78E-15
TFF1|ENSG00000160182|protein_coding	-4.068101159	-0.179513206	1.69E-16	1.80E-15
TCHHL1|ENSG00000182898|protein_coding	-3.293116295	1.893446344	1.75E-16	1.86E-15
LMNTD1|ENSG00000152936|protein_coding	-3.128435138	-3.76701114	1.79E-16	1.91E-15
SCEL|ENSG00000136155|protein_coding	-2.233834252	6.637865724	1.84E-16	1.95E-15
MUSTN1|ENSG00000272573|protein_coding	-3.110626028	-0.427174206	1.93E-16	2.04E-15
NEURL1|ENSG00000107954|protein_coding	-2.138966655	2.383451723	1.93E-16	2.04E-15
HRC|ENSG00000130528|protein_coding	-2.901875469	3.73789237	2.15E-16	2.28E-15
CHST4|ENSG00000140835|protein_coding	-2.878327191	-1.709769506	2.20E-16	2.33E-15
B3GNT6|ENSG00000198488|protein_coding	-3.09555243	-0.599825676	2.22E-16	2.34E-15
SHOX2|ENSG00000168779|protein_coding	2.374581398	2.309075321	2.23E-16	2.35E-15
TMEM200C|ENSG00000206432|protein_coding	-2.303534882	0.006821323	2.32E-16	2.44E-15
CA10|ENSG00000154975|protein_coding	-3.272587491	-2.539162235	2.36E-16	2.48E-15
SCN11A|ENSG00000168356|protein_coding	-2.13826805	-2.185099294	2.45E-16	2.57E-15
ADAMTS8|ENSG00000134917|protein_coding	-2.058653724	-0.807322148	2.57E-16	2.69E-15
CCDC178|ENSG00000166960|protein_coding	-2.174422026	-3.113534036	2.87E-16	2.99E-15
PSCA|ENSG00000167653|protein_coding	-2.567397631	4.498159671	2.91E-16	3.03E-15
ARHGAP36|ENSG00000147256|protein_coding	-2.976278153	-1.370526156	3.06E-16	3.18E-15
BMP8A|ENSG00000183682|protein_coding	2.601979699	-0.329314918	3.07E-16	3.19E-15
PITX3|ENSG00000107859|protein_coding	-2.037840761	-0.99033721	3.07E-16	3.19E-15
AGT|ENSG00000135744|protein_coding	-2.239161969	2.342918052	3.16E-16	3.27E-15
FAP|ENSG00000078098|protein_coding	2.677489181	4.752875329	3.26E-16	3.38E-15
FST|ENSG00000134363|protein_coding	2.639086626	6.877888576	3.36E-16	3.47E-15
DUSP9|ENSG00000130829|protein_coding	3.187419478	2.873445391	3.50E-16	3.62E-15
SLC8A3|ENSG00000100678|protein_coding	-2.557572278	0.2645522	3.75E-16	3.87E-15
CREG2|ENSG00000175874|protein_coding	3.456368814	2.500591014	3.90E-16	4.01E-15
ENO2|ENSG00000111674|protein_coding	2.381847521	5.087382683	3.94E-16	4.05E-15
RIMS1|ENSG00000079841|protein_coding	-2.569046639	-2.230093747	4.16E-16	4.26E-15
FGF7|ENSG00000140285|protein_coding	-2.116349122	2.216387373	4.39E-16	4.49E-15
MYPN|ENSG00000138347|protein_coding	-3.144885502	3.917880298	4.52E-16	4.63E-15
CYP27C1|ENSG00000186684|protein_coding	2.437605899	3.71429683	4.53E-16	4.63E-15
ZIC2|ENSG00000043355|protein_coding	3.044360062	2.639186465	4.55E-16	4.65E-15
CMA1|ENSG00000092009|protein_coding	-2.458672327	-0.676183142	4.83E-16	4.93E-15
HOXA13|ENSG00000106031|protein_coding	4.683042548	-0.192683887	5.11E-16	5.21E-15
KRTAP10-12|ENSG00000189169|protein_coding	-4.770982395	-3.438289587	5.54E-16	5.61E-15
LMOD3|ENSG00000163380|protein_coding	-3.118942422	3.92913975	5.58E-16	5.65E-15
CRTAC1|ENSG00000095713|protein_coding	-2.372633978	1.953629199	5.64E-16	5.70E-15
SGCG|ENSG00000102683|protein_coding	-2.858977169	2.086832772	5.69E-16	5.74E-15
KIAA0408|ENSG00000189367|protein_coding	-2.748284405	-3.541854217	5.71E-16	5.77E-15
AR|ENSG00000169083|protein_coding	-2.100852071	1.785940838	5.97E-16	6.00E-15
FAM57B|ENSG00000149926|protein_coding	-2.521964218	-0.117031708	5.99E-16	6.01E-15
HOXA1|ENSG00000105991|protein_coding	2.020911328	2.246377796	6.13E-16	6.14E-15
ENTPD8|ENSG00000188833|protein_coding	-2.786490191	-0.797287574	6.29E-16	6.30E-15
KBTBD12|ENSG00000187715|protein_coding	-3.096585061	1.313864979	6.29E-16	6.30E-15
RSPO1|ENSG00000169218|protein_coding	-2.234597408	-0.673995112	6.39E-16	6.39E-15
POSTN|ENSG00000133110|protein_coding	3.432706941	8.420356357	6.42E-16	6.42E-15
HIST1H2AI|ENSG00000196747|protein_coding	2.737016639	-0.471873619	6.80E-16	6.79E-15
KLHL34|ENSG00000185915|protein_coding	-2.673062817	-1.234981062	7.00E-16	6.98E-15
CNDP1|ENSG00000150656|protein_coding	-2.276858945	-2.950308962	7.69E-16	7.64E-15
PTGFR|ENSG00000122420|protein_coding	-2.10141485	1.478160044	7.89E-16	7.83E-15
MAOB|ENSG00000069535|protein_coding	-2.216751203	3.634371001	8.60E-16	8.52E-15
CSF2|ENSG00000164400|protein_coding	4.486705795	1.824980161	9.30E-16	9.20E-15
FSTL3|ENSG00000070404|protein_coding	2.338997155	5.952079236	9.45E-16	9.34E-15
DCD|ENSG00000161634|protein_coding	-5.621554358	0.473070552	9.64E-16	9.50E-15
SLC6A4|ENSG00000108576|protein_coding	-2.472882047	0.498369821	1.00E-15	9.90E-15
AC008687.4|ENSG00000268655|protein_coding	2.86679089	-2.185792624	1.02E-15	1.01E-14
PCSK2|ENSG00000125851|protein_coding	-3.181433226	-1.239717814	1.05E-15	1.03E-14
PRSS1|ENSG00000204983|protein_coding	-2.779760467	-3.88917647	1.07E-15	1.05E-14
SLC26A9|ENSG00000174502|protein_coding	-2.363764831	3.245984836	1.12E-15	1.10E-14
IL5|ENSG00000113525|protein_coding	-2.664449872	-4.030173389	1.18E-15	1.15E-14
AMIGO2|ENSG00000139211|protein_coding	2.298678356	5.227219805	1.27E-15	1.23E-14
FXYD2|ENSG00000137731|protein_coding	-2.964776974	1.309831159	1.31E-15	1.27E-14
PCDHGC5|ENSG00000240764|protein_coding	4.089115627	2.376149083	1.31E-15	1.28E-14
HTR7|ENSG00000148680|protein_coding	2.63636414	3.495129176	1.38E-15	1.34E-14
CXCR2|ENSG00000180871|protein_coding	-2.022208985	2.601086436	1.42E-15	1.37E-14
TTC16|ENSG00000167094|protein_coding	-2.051575207	-1.799067057	1.46E-15	1.41E-14
DDIT4L|ENSG00000145358|protein_coding	-2.750165611	3.380971118	1.56E-15	1.51E-14
TERT|ENSG00000164362|protein_coding	2.748539575	-0.721992759	1.64E-15	1.58E-14
PPP4R4|ENSG00000119698|protein_coding	2.776719568	2.546796934	1.69E-15	1.62E-14
FOXL2|ENSG00000183770|protein_coding	3.880062549	1.343481408	1.72E-15	1.65E-14
OAS2|ENSG00000111335|protein_coding	2.094197946	7.770283917	1.72E-15	1.65E-14
TMEM252|ENSG00000181778|protein_coding	-2.456583102	-3.590162601	1.72E-15	1.66E-14
NT5DC4|ENSG00000144130|protein_coding	2.684636269	-1.849586037	1.74E-15	1.67E-14
RIC3|ENSG00000166405|protein_coding	-2.132220595	0.11992573	1.87E-15	1.79E-14
ANKRD2|ENSG00000165887|protein_coding	-2.384799065	1.998441314	1.98E-15	1.89E-14
SH2D4B|ENSG00000178217|protein_coding	2.76040321	-1.709524795	1.98E-15	1.89E-14
HGD|ENSG00000113924|protein_coding	-2.151509573	-2.507007251	2.11E-15	2.01E-14
LAMP5|ENSG00000125869|protein_coding	2.812696871	2.725997806	2.13E-15	2.03E-14
DUPD1|ENSG00000188716|protein_coding	-3.272410784	-1.410643742	2.17E-15	2.06E-14
MUC15|ENSG00000169550|protein_coding	-2.209866934	3.897919587	2.23E-15	2.12E-14
NOS1|ENSG00000089250|protein_coding	-2.371884073	3.339732125	2.26E-15	2.15E-14
ROPN1B|ENSG00000114547|protein_coding	-2.560035821	-1.570542787	2.29E-15	2.17E-14
MYADML2|ENSG00000185105|protein_coding	-3.020212329	0.787230664	2.35E-15	2.23E-14
TMPRSS2|ENSG00000184012|protein_coding	-2.598857005	3.496373051	2.46E-15	2.33E-14
MYL1|ENSG00000168530|protein_coding	-3.732334841	7.026372983	2.52E-15	2.38E-14
PZP|ENSG00000126838|protein_coding	-2.003837985	-2.063889555	2.58E-15	2.44E-14
SUN3|ENSG00000164744|protein_coding	4.387492987	-0.593955015	2.59E-15	2.44E-14
ALPP|ENSG00000163283|protein_coding	5.858469338	-0.495315384	2.64E-15	2.49E-14
ADGRA1|ENSG00000197177|protein_coding	-2.741775501	-1.179845835	2.66E-15	2.50E-14
FBN2|ENSG00000138829|protein_coding	3.482711119	5.104379183	2.70E-15	2.54E-14
SGSM1|ENSG00000167037|protein_coding	-2.003803113	-0.452279078	2.76E-15	2.59E-14
UBXN10|ENSG00000162543|protein_coding	-2.026939488	1.247843954	2.79E-15	2.62E-14
RSAD2|ENSG00000134321|protein_coding	2.971714834	6.089173527	2.81E-15	2.63E-14
TNFSF4|ENSG00000117586|protein_coding	2.365030837	1.989821812	3.05E-15	2.85E-14
NRAP|ENSG00000197893|protein_coding	-3.646622916	6.903559781	3.10E-15	2.89E-14
YIPF7|ENSG00000177752|protein_coding	-3.12634481	-0.693555086	3.13E-15	2.93E-14
HOXC5|ENSG00000172789|protein_coding	3.207803799	-3.072072987	3.15E-15	2.94E-14
IL19|ENSG00000142224|protein_coding	-2.612665313	0.179952061	3.43E-15	3.20E-14
FN1|ENSG00000115414|protein_coding	3.372282365	11.08964146	3.55E-15	3.31E-14
VIPR2|ENSG00000106018|protein_coding	-2.248448507	-1.311967017	3.72E-15	3.45E-14
JSRP1|ENSG00000167476|protein_coding	-2.189460508	2.416563013	3.74E-15	3.48E-14
HMCN2|ENSG00000148357|protein_coding	-2.115672752	1.465975546	3.89E-15	3.61E-14
NPY2R|ENSG00000185149|protein_coding	-3.217715056	-4.203016636	4.81E-15	4.45E-14
FEZ1|ENSG00000149557|protein_coding	2.290689805	5.339547606	4.83E-15	4.46E-14
HIST1H3H|ENSG00000278828|protein_coding	2.279663459	2.18477517	4.92E-15	4.53E-14
ELF5|ENSG00000135374|protein_coding	-2.812585513	2.343463954	5.07E-15	4.68E-14
COL11A1|ENSG00000060718|protein_coding	4.326799163	5.860368076	5.29E-15	4.87E-14
PTN|ENSG00000105894|protein_coding	-2.098909761	4.039273487	5.44E-15	5.00E-14
DYDC2|ENSG00000133665|protein_coding	-2.585104652	-2.092856805	5.76E-15	5.27E-14
KCNC1|ENSG00000129159|protein_coding	-2.249536641	-2.244187901	5.83E-15	5.33E-14
IL24|ENSG00000162892|protein_coding	3.534332197	4.370327771	6.33E-15	5.77E-14
UCN2|ENSG00000145040|protein_coding	2.293664287	2.611636945	6.91E-15	6.29E-14
GLYATL2|ENSG00000156689|protein_coding	-2.909263845	0.960317317	7.17E-15	6.50E-14
SLC30A2|ENSG00000158014|protein_coding	-2.326988428	-1.211423421	7.30E-15	6.61E-14
IFI27|ENSG00000165949|protein_coding	2.212943713	9.749528928	7.54E-15	6.80E-14
WNT7A|ENSG00000154764|protein_coding	3.006025359	3.677521802	7.86E-15	7.08E-14
TMEFF2|ENSG00000144339|protein_coding	-2.765111468	-2.818588302	7.95E-15	7.16E-14
CCDC78|ENSG00000162004|protein_coding	-2.04029517	0.530308468	8.61E-15	7.73E-14
WNT2|ENSG00000105989|protein_coding	3.29848447	2.248243369	8.93E-15	8.00E-14
C6orf141|ENSG00000197261|protein_coding	2.386309183	3.315760828	8.97E-15	8.03E-14
CGB8|ENSG00000213030|protein_coding	5.865879864	-1.497698771	9.29E-15	8.31E-14
PLEKHG7|ENSG00000187510|protein_coding	-2.173813342	-1.881219294	1.02E-14	9.06E-14
GAPDHS|ENSG00000105679|protein_coding	-2.573143088	-4.128928502	1.02E-14	9.09E-14
PAQR9|ENSG00000188582|protein_coding	-2.857144423	-3.12604418	1.03E-14	9.16E-14
TREM1|ENSG00000124731|protein_coding	2.998714511	3.574804641	1.04E-14	9.22E-14
CYP21A2|ENSG00000231852|protein_coding	-2.356011862	-2.852694479	1.12E-14	9.99E-14
SLC24A5|ENSG00000188467|protein_coding	-3.799755747	-4.067139589	1.13E-14	1.00E-13
HIST1H3G|ENSG00000273983|protein_coding	2.787024945	0.428703724	1.17E-14	1.03E-13
BOLL|ENSG00000152430|protein_coding	-2.039433037	-3.06961557	1.28E-14	1.13E-13
ZFP92|ENSG00000189420|protein_coding	2.13994346	1.272774557	1.34E-14	1.18E-13
TNC|ENSG00000041982|protein_coding	2.389639874	9.964664933	1.46E-14	1.28E-13
C1QL1|ENSG00000131094|protein_coding	2.885793364	1.038283394	1.51E-14	1.33E-13
ZNF469|ENSG00000225614|protein_coding	2.535997764	4.469767663	1.52E-14	1.34E-13
PRR32|ENSG00000183631|protein_coding	-3.05765995	-1.308345217	1.60E-14	1.40E-13
APOBEC2|ENSG00000124701|protein_coding	-3.042412719	3.207969789	1.61E-14	1.41E-13
DCX|ENSG00000077279|protein_coding	-2.414912161	-2.224444019	1.64E-14	1.43E-13
TM4SF19-TCTEX1D2|ENSG00000273331|protein_coding	3.000443581	-2.157198905	1.70E-14	1.48E-13
HOXC10|ENSG00000180818|protein_coding	3.882349897	2.649934592	1.70E-14	1.49E-13
KLHL40|ENSG00000157119|protein_coding	-3.431417588	2.773017903	1.75E-14	1.53E-13
KCNA5|ENSG00000130037|protein_coding	-2.157915024	-1.9476659	1.79E-14	1.56E-13
COL3A1|ENSG00000168542|protein_coding	2.979849228	11.68302469	2.34E-14	2.02E-13
MYO18B|ENSG00000133454|protein_coding	-2.718173835	3.861555622	2.34E-14	2.02E-13
GLYATL1|ENSG00000166840|protein_coding	-2.326199344	-2.030815833	2.34E-14	2.02E-13
TRIM31|ENSG00000204616|protein_coding	-2.073822097	0.487693318	2.64E-14	2.26E-13
AARD|ENSG00000205002|protein_coding	-2.684610473	-1.366342809	2.69E-14	2.30E-13
SAA2-SAA4|ENSG00000255071|protein_coding	-2.390067797	1.800272258	2.92E-14	2.49E-13
CYP4F12|ENSG00000186204|protein_coding	-2.304761896	2.246047692	3.49E-14	2.97E-13
GABRA4|ENSG00000109158|protein_coding	-3.113339679	-1.832116863	3.79E-14	3.20E-13
CNTD2|ENSG00000105219|protein_coding	3.126112056	0.360689934	3.90E-14	3.29E-13
ACTN2|ENSG00000077522|protein_coding	-3.215178294	7.024825506	3.92E-14	3.31E-13
PDLIM3|ENSG00000154553|protein_coding	-2.289016578	6.41937156	4.37E-14	3.67E-13
C1QTNF9|ENSG00000240654|protein_coding	-2.755750415	-3.071681424	4.86E-14	4.07E-13
TSPAN10|ENSG00000182612|protein_coding	2.220149331	3.543060406	4.93E-14	4.12E-13
CDO1|ENSG00000129596|protein_coding	-2.196367709	0.220366554	4.99E-14	4.16E-13
KRT23|ENSG00000108244|protein_coding	-2.054465157	5.628906252	5.18E-14	4.32E-13
KIAA1644|ENSG00000138944|protein_coding	2.650481103	4.024535825	5.68E-14	4.73E-13
SHISA3|ENSG00000178343|protein_coding	-2.45456278	-3.082389349	5.71E-14	4.75E-13
JCHAIN|ENSG00000132465|protein_coding	-2.354712218	6.657650735	5.77E-14	4.79E-13
HCAR1|ENSG00000196917|protein_coding	-2.552145556	-0.599589118	5.78E-14	4.81E-13
FGF6|ENSG00000111241|protein_coding	-3.132335117	-3.136989943	5.87E-14	4.88E-13
TNNI1|ENSG00000159173|protein_coding	-2.602599742	7.12429041	5.88E-14	4.88E-13
REN|ENSG00000143839|protein_coding	-2.443504173	-2.310037823	5.97E-14	4.95E-13
CILP|ENSG00000138615|protein_coding	-2.451912971	2.885980564	6.14E-14	5.09E-13
KRTAP9-8|ENSG00000187272|protein_coding	-3.804777496	-3.427115631	6.28E-14	5.20E-13
PROKR1|ENSG00000169618|protein_coding	-2.003034044	-3.600793057	6.47E-14	5.35E-13
RGS4|ENSG00000117152|protein_coding	2.607534634	3.324994911	7.01E-14	5.78E-13
VGLL2|ENSG00000170162|protein_coding	-2.987127288	0.192283311	7.18E-14	5.91E-13
CHST2|ENSG00000175040|protein_coding	2.423849701	6.077613278	7.45E-14	6.12E-13
ALDH1A1|ENSG00000165092|protein_coding	-2.277640342	5.363669951	7.59E-14	6.23E-13
HOXD13|ENSG00000128714|protein_coding	4.04923692	2.108807762	8.04E-14	6.59E-13
HIST1H2BO|ENSG00000274641|protein_coding	2.88966326	-1.69895099	8.16E-14	6.68E-13
P3H2|ENSG00000090530|protein_coding	2.645156242	6.822130591	8.67E-14	7.09E-13
MROH9|ENSG00000117501|protein_coding	-2.212760513	-3.630189364	8.86E-14	7.24E-13
VSIG8|ENSG00000243284|protein_coding	-2.681611711	4.041564397	9.08E-14	7.40E-13
CTHRC1|ENSG00000164932|protein_coding	2.432462784	5.508743288	9.27E-14	7.56E-13
RNASE10|ENSG00000182545|protein_coding	4.277771762	1.133896089	9.46E-14	7.70E-13
GFI1|ENSG00000162676|protein_coding	2.107454827	1.63425652	1.05E-13	8.51E-13
MLXIPL|ENSG00000009950|protein_coding	-2.405176162	0.877746166	1.12E-13	9.04E-13
PCDHA13|ENSG00000239389|protein_coding	-3.077485732	-4.129468999	1.19E-13	9.64E-13
LRRC4C|ENSG00000148948|protein_coding	-2.13664334	-1.43953381	1.19E-13	9.64E-13
AL049839.2|ENSG00000273259|protein_coding	-2.490555321	-2.181730359	1.19E-13	9.64E-13
RFX8|ENSG00000196460|protein_coding	2.316459334	-0.896868095	1.24E-13	1.00E-12
HKDC1|ENSG00000156510|protein_coding	4.041660411	2.085478314	1.26E-13	1.01E-12
BMP5|ENSG00000112175|protein_coding	-2.346582635	-1.290701081	1.41E-13	1.13E-12
DNAH17|ENSG00000187775|protein_coding	2.970343837	5.447823209	1.46E-13	1.17E-12
COL6A1|ENSG00000142156|protein_coding	2.067671808	9.464204902	1.46E-13	1.17E-12
KCTD8|ENSG00000183783|protein_coding	-2.568562627	-3.252884181	1.52E-13	1.21E-12
HHATL|ENSG00000010282|protein_coding	-3.163384132	2.278311837	1.69E-13	1.34E-12
TMEFF1|ENSG00000241697|protein_coding	3.12930646	-2.958137528	1.80E-13	1.43E-12
SERPINA3|ENSG00000196136|protein_coding	-2.405215355	0.166127883	1.87E-13	1.48E-12
COL1A2|ENSG00000164692|protein_coding	2.681971835	11.47370415	2.00E-13	1.58E-12
TENM3|ENSG00000218336|protein_coding	2.121686906	4.901614774	2.01E-13	1.58E-12
SLC24A2|ENSG00000155886|protein_coding	2.603007581	0.794398426	2.03E-13	1.60E-12
ALOX15|ENSG00000161905|protein_coding	-2.687472417	1.656786835	2.06E-13	1.62E-12
TMEM26|ENSG00000196932|protein_coding	2.10924919	0.124068501	2.15E-13	1.69E-12
MATN3|ENSG00000132031|protein_coding	2.520000746	1.809706908	2.33E-13	1.82E-12
ADCY2|ENSG00000078295|protein_coding	-2.277047083	2.539512204	2.33E-13	1.83E-12
MYBPC2|ENSG00000086967|protein_coding	-2.984737992	6.247933935	2.34E-13	1.83E-12
KHDRBS2|ENSG00000112232|protein_coding	-2.256975583	-4.003412453	2.39E-13	1.87E-12
GRM5|ENSG00000168959|protein_coding	-2.263774801	-3.542018369	2.49E-13	1.95E-12
DAW1|ENSG00000123977|protein_coding	-3.018781998	-1.763998051	2.55E-13	1.99E-12
ADAMTS20|ENSG00000173157|protein_coding	4.879687333	-0.143823881	2.59E-13	2.02E-12
LCN8|ENSG00000204001|protein_coding	-2.887925022	-3.315894795	2.70E-13	2.10E-12
PGPEP1L|ENSG00000183571|protein_coding	-2.442645675	-1.572706571	2.83E-13	2.20E-12
NID1|ENSG00000116962|protein_coding	2.096093946	6.617819054	2.94E-13	2.29E-12
TRIM54|ENSG00000138100|protein_coding	-2.867262308	3.523087331	2.96E-13	2.30E-12
OASL|ENSG00000135114|protein_coding	2.655697418	6.038066465	3.03E-13	2.35E-12
OR2B6|ENSG00000124657|protein_coding	3.84447823	-1.93557892	3.09E-13	2.39E-12
PROC|ENSG00000115718|protein_coding	2.766498012	1.78402312	3.19E-13	2.46E-12
IGF2BP3|ENSG00000136231|protein_coding	3.079110067	3.830933028	3.36E-13	2.60E-12
TMEM211|ENSG00000206069|protein_coding	-3.130614465	-2.398095096	3.45E-13	2.66E-12
DNER|ENSG00000187957|protein_coding	-2.087123337	2.415997125	3.55E-13	2.73E-12
PTX3|ENSG00000163661|protein_coding	-2.161743809	2.055423163	3.79E-13	2.91E-12
CTSV|ENSG00000136943|protein_coding	2.051866126	6.643837051	3.81E-13	2.93E-12
KCNC2|ENSG00000166006|protein_coding	-3.369262664	-3.777344494	4.15E-13	3.17E-12
HOXD12|ENSG00000170178|protein_coding	3.804073463	-3.327348902	4.15E-13	3.18E-12
ART5|ENSG00000167311|protein_coding	-2.192284728	-1.27234054	4.18E-13	3.20E-12
IGSF10|ENSG00000152580|protein_coding	-2.235118071	1.790660952	4.29E-13	3.28E-12
AHSP|ENSG00000169877|protein_coding	-2.440744011	-3.894627752	4.57E-13	3.48E-12
EPSTI1|ENSG00000133106|protein_coding	2.09206052	5.889047329	4.59E-13	3.50E-12
ZAN|ENSG00000146839|protein_coding	3.267505858	0.560906569	4.60E-13	3.51E-12
CPNE4|ENSG00000196353|protein_coding	-2.171793483	-2.345866077	4.92E-13	3.74E-12
ZIC5|ENSG00000139800|protein_coding	3.236657309	1.663650383	5.30E-13	4.02E-12
VEGFC|ENSG00000150630|protein_coding	2.289482072	4.781347629	6.23E-13	4.70E-12
CDX1|ENSG00000113722|protein_coding	2.673894172	-0.810619253	6.51E-13	4.91E-12
SCG5|ENSG00000166922|protein_coding	2.427055263	1.99667885	6.58E-13	4.97E-12
CCDC63|ENSG00000173093|protein_coding	-2.235485582	-3.207529187	6.83E-13	5.14E-12
TLX2|ENSG00000115297|protein_coding	3.824794313	-1.126526059	7.55E-13	5.66E-12
CELSR3|ENSG00000008300|protein_coding	2.271699763	3.489062699	8.04E-13	6.02E-12
SOX11|ENSG00000176887|protein_coding	3.026100092	1.524803374	8.09E-13	6.06E-12
CD70|ENSG00000125726|protein_coding	3.044713789	1.965830588	8.26E-13	6.18E-12
CNGB3|ENSG00000170289|protein_coding	2.956535204	-0.966073907	8.33E-13	6.23E-12
ALAS2|ENSG00000158578|protein_coding	-2.15845107	-2.62795305	9.22E-13	6.86E-12
LHB|ENSG00000104826|protein_coding	2.682137479	-1.482001187	9.32E-13	6.93E-12
HBD|ENSG00000223609|protein_coding	-2.703749118	-3.725714228	1.07E-12	7.94E-12
XAF1|ENSG00000132530|protein_coding	2.045167668	4.399498548	1.13E-12	8.37E-12
AC011498.5|ENSG00000267385|protein_coding	-2.142413271	-3.410300631	1.14E-12	8.40E-12
GLIS1|ENSG00000174332|protein_coding	2.322952514	1.341423753	1.16E-12	8.59E-12
GJD4|ENSG00000177291|protein_coding	-2.02847817	-3.636287812	1.17E-12	8.64E-12
SALL4|ENSG00000101115|protein_coding	2.500864392	-0.010582041	1.28E-12	9.39E-12
PCSK9|ENSG00000169174|protein_coding	2.53801568	5.246579428	1.46E-12	1.07E-11
SLN|ENSG00000170290|protein_coding	-2.958154886	5.436065902	1.55E-12	1.13E-11
FAM196B|ENSG00000204767|protein_coding	-2.141228574	-1.884924673	1.55E-12	1.13E-11
APOF|ENSG00000175336|protein_coding	-2.217674872	-3.949939824	1.57E-12	1.14E-11
FSD1|ENSG00000105255|protein_coding	2.636910562	0.241812382	1.72E-12	1.25E-11
CDH19|ENSG00000071991|protein_coding	-2.369609023	-0.08910133	1.76E-12	1.28E-11
TRPM1|ENSG00000134160|protein_coding	-2.331088135	-2.024530618	1.82E-12	1.32E-11
CAVIN4|ENSG00000170681|protein_coding	-2.284308417	3.522351989	1.86E-12	1.34E-11
ONECUT3|ENSG00000205922|protein_coding	4.543606578	-0.449901105	1.88E-12	1.35E-11
KRTAP5-10|ENSG00000204572|protein_coding	-2.383450509	-2.829550806	1.89E-12	1.36E-11
SFRP1|ENSG00000104332|protein_coding	-2.058754362	5.945750734	1.93E-12	1.39E-11
CALB1|ENSG00000104327|protein_coding	6.631095163	4.489329378	2.00E-12	1.44E-11
IFIT3|ENSG00000119917|protein_coding	2.383059356	6.987029932	2.10E-12	1.51E-11
HAP1|ENSG00000173805|protein_coding	2.507510346	2.950205044	2.33E-12	1.67E-11
CAV3|ENSG00000182533|protein_coding	-2.994842681	1.711659567	2.42E-12	1.73E-11
CSAG2|ENSG00000268902|protein_coding	4.529484199	-0.729687108	2.90E-12	2.06E-11
HIST1H1D|ENSG00000124575|protein_coding	2.532793533	-1.601739804	2.95E-12	2.10E-11
SLC5A12|ENSG00000148942|protein_coding	3.845287624	0.522922681	3.07E-12	2.18E-11
ATP13A4|ENSG00000127249|protein_coding	-2.240223212	3.139833212	3.15E-12	2.23E-11
FIBCD1|ENSG00000130720|protein_coding	3.756807874	1.154434975	3.53E-12	2.50E-11
CSPG4|ENSG00000173546|protein_coding	2.147351444	7.394238363	3.80E-12	2.68E-11
APOL1|ENSG00000100342|protein_coding	2.043054444	8.56790789	3.88E-12	2.73E-11
EN1|ENSG00000163064|protein_coding	2.669182263	2.904798225	4.20E-12	2.95E-11
FOXL1|ENSG00000176678|protein_coding	2.294400543	1.84823702	4.39E-12	3.08E-11
MMP10|ENSG00000166670|protein_coding	3.831707988	7.59226541	4.53E-12	3.17E-11
NRG1|ENSG00000157168|protein_coding	2.330454118	5.68314753	4.77E-12	3.33E-11
SLURP1|ENSG00000126233|protein_coding	-2.512703768	6.16028735	4.80E-12	3.35E-11
MYH4|ENSG00000264424|protein_coding	-2.413191952	-2.899410166	4.86E-12	3.39E-11
NELL2|ENSG00000184613|protein_coding	3.000716604	6.267603016	4.97E-12	3.46E-11
PCDH20|ENSG00000280165|protein_coding	-2.448220707	-4.173627971	5.03E-12	3.50E-11
ERN2|ENSG00000134398|protein_coding	-2.761510694	0.874297439	5.46E-12	3.79E-11
KHDC1L|ENSG00000256980|protein_coding	3.447990385	1.58913862	5.53E-12	3.84E-11
XPNPEP2|ENSG00000122121|protein_coding	-2.026252164	0.359250336	6.06E-12	4.19E-11
BEST3|ENSG00000127325|protein_coding	-2.549447938	1.865273277	6.26E-12	4.33E-11
C12orf74|ENSG00000214215|protein_coding	-2.214646907	-2.986841742	6.66E-12	4.59E-11
PPP1R27|ENSG00000182676|protein_coding	-2.622817486	3.092915148	6.95E-12	4.79E-11
KREMEN2|ENSG00000131650|protein_coding	2.564243499	3.794062879	7.01E-12	4.82E-11
COL25A1|ENSG00000188517|protein_coding	-2.021700759	-1.268476052	7.24E-12	4.98E-11
LHX1|ENSG00000273706|protein_coding	3.62890456	1.361520785	7.70E-12	5.28E-11
SH2D5|ENSG00000189410|protein_coding	2.724851119	4.207001691	7.74E-12	5.30E-11
COL6A3|ENSG00000163359|protein_coding	2.354802908	9.574539901	7.80E-12	5.34E-11
STAC2|ENSG00000141750|protein_coding	-2.545131302	1.27208412	8.02E-12	5.48E-11
TRIM72|ENSG00000177238|protein_coding	-2.421243393	3.531392557	8.27E-12	5.64E-11
MMP27|ENSG00000137675|protein_coding	-2.062402232	-1.635439523	8.39E-12	5.72E-11
FOXI1|ENSG00000168269|protein_coding	-3.436663634	-0.936476362	8.44E-12	5.75E-11
KRTAP19-5|ENSG00000186977|protein_coding	-3.762545093	-3.68264941	8.80E-12	5.99E-11
MUC5B|ENSG00000117983|protein_coding	-3.441433018	6.883127896	9.13E-12	6.21E-11
CGB5|ENSG00000189052|protein_coding	5.027589104	-2.406084126	9.15E-12	6.22E-11
DISP3|ENSG00000204624|protein_coding	3.802753695	0.312760241	9.51E-12	6.46E-11
RPS6KA6|ENSG00000072133|protein_coding	-2.352307062	0.159432261	9.92E-12	6.73E-11
SULF1|ENSG00000137573|protein_coding	2.17103977	6.865927667	1.03E-11	6.96E-11
PRSS42|ENSG00000178055|protein_coding	-2.176624799	-4.133782097	1.04E-11	7.02E-11
ASPN|ENSG00000106819|protein_coding	2.741515155	5.371642806	1.05E-11	7.08E-11
TFAP2B|ENSG00000008196|protein_coding	-3.400354183	-0.369357896	1.05E-11	7.09E-11
TTR|ENSG00000118271|protein_coding	-2.870743153	-3.055058885	1.08E-11	7.29E-11
CEBPE|ENSG00000092067|protein_coding	3.341872416	-0.98249317	1.12E-11	7.53E-11
CACNG6|ENSG00000130433|protein_coding	-2.780250868	1.049153161	1.12E-11	7.57E-11
TCEAL5|ENSG00000204065|protein_coding	-2.307762693	-2.749648377	1.15E-11	7.75E-11
LHX9|ENSG00000143355|protein_coding	4.450488899	0.365112745	1.21E-11	8.14E-11
ZNF727|ENSG00000214652|protein_coding	-2.0785503	-2.985728482	1.27E-11	8.56E-11
SCGB1A1|ENSG00000149021|protein_coding	-3.297223639	1.598169891	1.34E-11	9.00E-11
C10orf71|ENSG00000177354|protein_coding	-3.160916999	3.296071366	1.36E-11	9.10E-11
ZDHHC22|ENSG00000177108|protein_coding	-2.289214196	-3.308594529	1.41E-11	9.46E-11
MUC16|ENSG00000181143|protein_coding	-2.334694065	4.117655416	1.46E-11	9.72E-11
IFIT2|ENSG00000119922|protein_coding	2.310511277	5.239738397	1.46E-11	9.75E-11
NKX6-1|ENSG00000163623|protein_coding	2.999632416	-0.781783202	1.49E-11	9.95E-11
IFIT1|ENSG00000185745|protein_coding	2.371629561	6.564543245	1.57E-11	1.04E-10
CEACAM7|ENSG00000007306|protein_coding	-2.693109034	3.177528779	1.58E-11	1.05E-10
C4orf26|ENSG00000174792|protein_coding	5.29305196	1.565766702	1.64E-11	1.09E-10
SEZ6L|ENSG00000100095|protein_coding	-2.213712299	-0.892572399	1.67E-11	1.11E-10
CT62|ENSG00000225362|protein_coding	3.45295706	-0.755493119	1.70E-11	1.12E-10
HSPB7|ENSG00000173641|protein_coding	-2.589463682	5.788241756	1.75E-11	1.16E-10
BMP3|ENSG00000152785|protein_coding	-2.969852787	0.784114079	1.80E-11	1.19E-10
DSCAM|ENSG00000171587|protein_coding	3.471472219	0.899235039	1.83E-11	1.21E-10
ACER1|ENSG00000167769|protein_coding	-2.399054576	1.613441075	1.99E-11	1.31E-10
SLCO1B3|ENSG00000111700|protein_coding	4.332757944	1.935853381	2.65E-11	1.73E-10
KCNA4|ENSG00000182255|protein_coding	-2.444920077	-3.891508489	2.70E-11	1.76E-10
SYNPO2|ENSG00000172403|protein_coding	-2.143281466	6.690553985	2.73E-11	1.77E-10
ACAN|ENSG00000157766|protein_coding	2.253667561	1.743361435	2.73E-11	1.77E-10
PDCD1LG2|ENSG00000197646|protein_coding	2.16803031	3.07738826	2.79E-11	1.81E-10
FOXJ1|ENSG00000129654|protein_coding	-2.968086562	1.709119047	2.79E-11	1.81E-10
PDZD7|ENSG00000186862|protein_coding	2.189618343	0.478578624	2.81E-11	1.82E-10
ZPLD1|ENSG00000170044|protein_coding	2.710113886	-1.46030279	2.93E-11	1.90E-10
PLEKHG4B|ENSG00000153404|protein_coding	2.406774919	3.161299203	3.07E-11	1.99E-10
CMPK2|ENSG00000134326|protein_coding	2.034704043	4.685146477	3.22E-11	2.08E-10
IFI44L|ENSG00000137959|protein_coding	2.340445293	5.847781107	3.30E-11	2.13E-10
KCNJ13|ENSG00000115474|protein_coding	-2.387716373	-3.547209501	3.48E-11	2.25E-10
CSMD3|ENSG00000164796|protein_coding	3.910358199	-0.801338102	3.63E-11	2.33E-10
UPK1A|ENSG00000105668|protein_coding	-2.550284277	1.194332566	3.63E-11	2.33E-10
GTSF1|ENSG00000170627|protein_coding	4.253608075	2.063402455	3.64E-11	2.34E-10
ARX|ENSG00000004848|protein_coding	-2.131774045	-1.651215053	3.82E-11	2.45E-10
DUSP27|ENSG00000198842|protein_coding	-2.810357623	2.96441787	4.05E-11	2.59E-10
GUCA1A|ENSG00000048545|protein_coding	2.346004208	-1.868190059	4.14E-11	2.65E-10
DLX6|ENSG00000006377|protein_coding	2.668359734	1.0394739	4.40E-11	2.81E-10
ITGA11|ENSG00000137809|protein_coding	2.48245191	4.377151855	4.97E-11	3.16E-10
SYN2|ENSG00000157152|protein_coding	-2.161638582	0.226536777	5.20E-11	3.30E-10
GRK7|ENSG00000114124|protein_coding	2.529977705	-1.407403727	5.76E-11	3.64E-10
GAD1|ENSG00000128683|protein_coding	2.43626223	0.80359784	6.07E-11	3.82E-10
SIGLEC12|ENSG00000254521|protein_coding	2.846947037	1.033209053	6.67E-11	4.18E-10
COL22A1|ENSG00000169436|protein_coding	3.281769239	4.518802884	6.82E-11	4.28E-10
CSAG3|ENSG00000268916|protein_coding	4.222535827	0.135854924	6.94E-11	4.35E-10
OBP2A|ENSG00000122136|protein_coding	3.051545969	-2.295176471	7.00E-11	4.38E-10
RAG1|ENSG00000166349|protein_coding	2.049965375	2.176260302	7.13E-11	4.46E-10
MUC22|ENSG00000261272|protein_coding	-2.73046907	-0.816504905	7.31E-11	4.56E-10
C20orf141|ENSG00000258713|protein_coding	3.782173505	-1.854047765	7.40E-11	4.62E-10
AMZ1|ENSG00000174945|protein_coding	2.262272952	-0.003517467	7.68E-11	4.79E-10
DPP10|ENSG00000175497|protein_coding	-2.950101861	-2.739854713	7.89E-11	4.90E-10
NLRP7|ENSG00000167634|protein_coding	3.535034328	1.051631595	8.14E-11	5.05E-10
RAPSN|ENSG00000165917|protein_coding	-2.032318731	1.428654199	8.48E-11	5.26E-10
HIST1H3B|ENSG00000274267|protein_coding	2.268188351	-2.489927088	8.79E-11	5.44E-10
ADGRD2|ENSG00000180264|protein_coding	2.239685719	-0.464022288	8.80E-11	5.44E-10
PTPRT|ENSG00000196090|protein_coding	-2.533171876	-0.156009708	9.11E-11	5.62E-10
LRP1B|ENSG00000168702|protein_coding	-2.071717016	-0.477830147	9.65E-11	5.94E-10
NXPH4|ENSG00000182379|protein_coding	2.012361746	4.42903872	9.97E-11	6.13E-10
SLC22A1|ENSG00000175003|protein_coding	3.551657962	1.54366124	1.01E-10	6.19E-10
ANXA10|ENSG00000109511|protein_coding	5.190774707	0.889579672	1.08E-10	6.61E-10
LBX1|ENSG00000138136|protein_coding	-2.435661725	-1.231868549	1.08E-10	6.62E-10
LAIR2|ENSG00000167618|protein_coding	2.139505066	-1.158504602	1.20E-10	7.34E-10
BCAT1|ENSG00000060982|protein_coding	2.060336605	5.036327774	1.21E-10	7.34E-10
CXCL13|ENSG00000156234|protein_coding	2.328343118	4.41811427	1.21E-10	7.39E-10
NETO1|ENSG00000166342|protein_coding	3.447564666	-1.033901155	1.27E-10	7.73E-10
F2RL2|ENSG00000164220|protein_coding	2.030147693	3.777159157	1.30E-10	7.89E-10
SYT16|ENSG00000139973|protein_coding	2.862194334	-0.577055673	1.35E-10	8.20E-10
MMP1|ENSG00000196611|protein_coding	2.999256886	9.605119611	1.38E-10	8.36E-10
DES|ENSG00000175084|protein_coding	-2.717231964	9.224114708	1.41E-10	8.54E-10
PRB2|ENSG00000121335|protein_coding	-3.112929377	-0.875955197	1.45E-10	8.75E-10
CYP11A1|ENSG00000140459|protein_coding	-2.117955415	0.424918034	1.52E-10	9.18E-10
EN2|ENSG00000164778|protein_coding	2.686604346	1.318245148	1.53E-10	9.20E-10
MYOZ2|ENSG00000172399|protein_coding	-2.803089154	3.141741067	1.55E-10	9.30E-10
ROPN1|ENSG00000065371|protein_coding	-2.532567284	-2.075581851	1.69E-10	1.01E-09
RPE65|ENSG00000116745|protein_coding	4.49931665	2.165185357	1.74E-10	1.04E-09
PRAME|ENSG00000185686|protein_coding	5.157946593	3.726652659	1.77E-10	1.06E-09
CILP2|ENSG00000160161|protein_coding	2.60807131	1.680406036	1.78E-10	1.07E-09
KCNK9|ENSG00000169427|protein_coding	2.903873959	-0.527858952	1.94E-10	1.16E-09
LMO3|ENSG00000048540|protein_coding	-2.055007127	-0.311132168	1.97E-10	1.17E-09
STRA6|ENSG00000137868|protein_coding	2.478367044	3.801160308	1.99E-10	1.19E-09
PDE11A|ENSG00000128655|protein_coding	-2.208023275	-0.309759265	2.62E-10	1.54E-09
FBXO39|ENSG00000177294|protein_coding	2.042014402	-0.122929596	2.83E-10	1.66E-09
XIRP2|ENSG00000163092|protein_coding	-3.15055679	6.594127157	2.88E-10	1.69E-09
IFNL1|ENSG00000182393|protein_coding	3.366092382	-2.12788579	3.01E-10	1.76E-09
NID2|ENSG00000087303|protein_coding	2.052665265	4.148580581	3.09E-10	1.80E-09
ANXA13|ENSG00000104537|protein_coding	2.675874243	-0.473846155	3.53E-10	2.05E-09
MYF6|ENSG00000111046|protein_coding	-2.877638475	3.17979764	3.58E-10	2.08E-09
SMC1B|ENSG00000077935|protein_coding	4.190471888	0.893582456	3.64E-10	2.11E-09
TFF3|ENSG00000160180|protein_coding	-2.595889044	4.168203984	3.75E-10	2.17E-09
RPRML|ENSG00000179673|protein_coding	-2.650403907	-4.149595141	3.81E-10	2.20E-09
PSG5|ENSG00000204941|protein_coding	4.015422249	-0.723945549	3.82E-10	2.21E-09
MIA|ENSG00000261857|protein_coding	-2.458238518	-0.447236429	3.89E-10	2.25E-09
IFNK|ENSG00000147896|protein_coding	6.077686367	-0.272775672	3.92E-10	2.26E-09
NPSR1|ENSG00000187258|protein_coding	3.670368611	-0.861111206	4.11E-10	2.36E-09
NMRK2|ENSG00000077009|protein_coding	-2.867277466	1.972120219	4.44E-10	2.54E-09
RALYL|ENSG00000184672|protein_coding	-2.351542443	-4.000854644	4.82E-10	2.75E-09
AC093893.1|ENSG00000234828|protein_coding	4.001957606	-3.029008806	4.93E-10	2.82E-09
KLHDC7B|ENSG00000130487|protein_coding	2.876659757	4.810965477	5.16E-10	2.94E-09
NPBWR1|ENSG00000183729|protein_coding	3.242657808	1.336376012	5.22E-10	2.97E-09
SPRR2F|ENSG00000244094|protein_coding	-2.35326383	5.854867092	5.53E-10	3.14E-09
FOXL2NB|ENSG00000206262|protein_coding	3.158840299	-0.633704922	5.71E-10	3.24E-09
FADS6|ENSG00000172782|protein_coding	-2.186626464	1.08315401	5.93E-10	3.35E-09
FOLR3|ENSG00000110203|protein_coding	3.654808607	2.121603808	6.18E-10	3.49E-09
NKX6-2|ENSG00000148826|protein_coding	-2.23516972	-4.013200333	6.19E-10	3.49E-09
DLL3|ENSG00000090932|protein_coding	2.673366654	-0.459767912	6.26E-10	3.53E-09
ZFP42|ENSG00000179059|protein_coding	5.763253877	0.908154719	6.83E-10	3.85E-09
SLC6A7|ENSG00000011083|protein_coding	2.045173641	-2.380998924	6.97E-10	3.92E-09
SAA4|ENSG00000148965|protein_coding	-2.033914542	-1.64790891	7.03E-10	3.95E-09
GBP5|ENSG00000154451|protein_coding	2.848185811	6.791462192	7.52E-10	4.21E-09
MAGEA11|ENSG00000185247|protein_coding	6.675661922	2.779438305	7.59E-10	4.25E-09
TMEM249|ENSG00000261587|protein_coding	2.322408	-2.193117475	7.95E-10	4.44E-09
CDKN2A|ENSG00000147889|protein_coding	3.293860592	5.261325336	7.97E-10	4.45E-09
GDPD2|ENSG00000130055|protein_coding	3.085502777	3.825443951	8.00E-10	4.46E-09
CCDC194|ENSG00000269720|protein_coding	2.855850755	-3.026429961	8.06E-10	4.50E-09
CRCT1|ENSG00000169509|protein_coding	-2.052547738	6.34694494	8.40E-10	4.68E-09
HOXB8|ENSG00000120068|protein_coding	3.714707796	-1.806671776	8.42E-10	4.69E-09
GUCA1C|ENSG00000138472|protein_coding	3.75302218	-3.599882799	8.50E-10	4.73E-09
RIMS4|ENSG00000101098|protein_coding	-2.385950429	-0.79505473	9.18E-10	5.09E-09
DISP2|ENSG00000140323|protein_coding	2.196034989	2.192441092	9.41E-10	5.20E-09
PNCK|ENSG00000130822|protein_coding	3.17206041	2.240218215	9.44E-10	5.22E-09
SPERT|ENSG00000174015|protein_coding	2.198176859	-0.876771699	9.58E-10	5.29E-09
HOXD1|ENSG00000128645|protein_coding	2.155628431	-1.464487293	9.92E-10	5.46E-09
ADCY8|ENSG00000155897|protein_coding	-2.860745489	-2.239129868	1.01E-09	5.54E-09
CXCL11|ENSG00000169248|protein_coding	3.559994452	5.794543161	1.04E-09	5.69E-09
SMPX|ENSG00000091482|protein_coding	-2.724905782	3.90165181	1.10E-09	6.04E-09
DLX2|ENSG00000115844|protein_coding	2.235660395	1.36616345	1.11E-09	6.09E-09
MYO7B|ENSG00000169994|protein_coding	3.100177915	2.233382882	1.24E-09	6.75E-09
CLDN17|ENSG00000156282|protein_coding	-2.474477247	2.359212083	1.24E-09	6.76E-09
ASB18|ENSG00000182177|protein_coding	-2.134127555	-3.36504223	1.26E-09	6.84E-09
SATL1|ENSG00000184788|protein_coding	5.045464735	-3.126268642	1.34E-09	7.26E-09
LRRTM3|ENSG00000198739|protein_coding	-2.425734216	-4.18958285	1.48E-09	7.96E-09
DRD5|ENSG00000169676|protein_coding	3.219968527	-1.722183944	1.49E-09	8.01E-09
MMP3|ENSG00000149968|protein_coding	2.840797234	7.151870979	1.56E-09	8.37E-09
STEAP1B|ENSG00000105889|protein_coding	2.633914087	2.432009961	1.63E-09	8.75E-09
CSAG1|ENSG00000198930|protein_coding	5.007262511	2.152748398	1.65E-09	8.83E-09
HIST1H1T|ENSG00000187475|protein_coding	3.462398451	-3.879287826	1.70E-09	9.10E-09
NECAB2|ENSG00000103154|protein_coding	3.362287764	-0.543898503	1.71E-09	9.15E-09
BLACE|ENSG00000204960|protein_coding	3.803781808	-3.697471034	1.71E-09	9.15E-09
PLPPR5|ENSG00000117598|protein_coding	2.854260068	-1.995432633	1.80E-09	9.63E-09
BPIFB2|ENSG00000078898|protein_coding	-3.975761559	6.08422973	1.86E-09	9.92E-09
MIOX|ENSG00000100253|protein_coding	3.9492034	-1.208026418	1.94E-09	1.03E-08
DEC1|ENSG00000173077|protein_coding	2.700303266	0.964862883	2.00E-09	1.06E-08
CA7|ENSG00000168748|protein_coding	-2.065984826	-3.34654051	2.01E-09	1.07E-08
HIST1H2AL|ENSG00000276903|protein_coding	2.081053502	-2.706465461	2.11E-09	1.12E-08
PRSS33|ENSG00000103355|protein_coding	-2.402024008	-3.363432701	2.24E-09	1.18E-08
WARS|ENSG00000140105|protein_coding	2.061267734	9.538459751	2.30E-09	1.21E-08
CYP2B6|ENSG00000197408|protein_coding	-2.542383444	-3.012920954	2.31E-09	1.22E-08
ZNF728|ENSG00000269067|protein_coding	-2.045628532	-3.955509295	2.35E-09	1.23E-08
IL17A|ENSG00000112115|protein_coding	-2.067142906	-2.736527309	2.52E-09	1.32E-08
C1QL4|ENSG00000186897|protein_coding	2.95338658	-1.186490601	2.64E-09	1.38E-08
HRASLS5|ENSG00000168004|protein_coding	-2.06905119	-1.027156656	2.68E-09	1.40E-08
LINC00521|ENSG00000175699|protein_coding	-2.086882395	-3.635441355	2.70E-09	1.41E-08
ASTN1|ENSG00000152092|protein_coding	-2.09685728	-1.585378517	2.79E-09	1.46E-08
GOLGA6L2|ENSG00000174450|protein_coding	2.484590339	-1.874305502	2.95E-09	1.54E-08
AC011604.2|ENSG00000257046|protein_coding	3.671757195	-3.538345846	3.17E-09	1.65E-08
SLC6A2|ENSG00000103546|protein_coding	2.419354555	2.717189007	3.27E-09	1.69E-08
SLC13A5|ENSG00000141485|protein_coding	-2.230083299	3.264328873	3.33E-09	1.72E-08
ATP13A5|ENSG00000187527|protein_coding	-2.499115705	1.478026202	3.35E-09	1.73E-08
SLAMF9|ENSG00000162723|protein_coding	2.553552297	0.649904347	3.42E-09	1.77E-08
EPYC|ENSG00000083782|protein_coding	4.227846413	-0.889385413	3.43E-09	1.77E-08
TLX1|ENSG00000107807|protein_coding	-2.704511306	0.992081707	3.50E-09	1.80E-08
LMAN1L|ENSG00000140506|protein_coding	-2.691850412	-3.271814536	3.86E-09	1.98E-08
MARCH4|ENSG00000144583|protein_coding	2.072631897	-1.563073023	3.90E-09	2.00E-08
OGN|ENSG00000106809|protein_coding	-2.05508864	1.784194003	3.91E-09	2.00E-08
COX6B2|ENSG00000160471|protein_coding	2.121531415	1.867527177	4.09E-09	2.09E-08
CLDN8|ENSG00000156284|protein_coding	-2.51058673	1.669285304	4.12E-09	2.11E-08
DIRC1|ENSG00000174325|protein_coding	2.618327389	-2.32072247	4.27E-09	2.18E-08
CLDN14|ENSG00000159261|protein_coding	2.055060816	-0.277393864	4.35E-09	2.22E-08
RAB3B|ENSG00000169213|protein_coding	2.619792314	2.397026909	4.60E-09	2.34E-08
PLA2G2A|ENSG00000188257|protein_coding	-2.38093314	4.45662491	4.92E-09	2.50E-08
FOXN4|ENSG00000139445|protein_coding	-2.727810759	-3.525570529	5.28E-09	2.66E-08
IGFBP6|ENSG00000167779|protein_coding	2.349696606	7.504507583	5.28E-09	2.66E-08
NPW|ENSG00000183971|protein_coding	2.795394432	0.81053318	5.48E-09	2.75E-08
KRT7|ENSG00000135480|protein_coding	-2.098386743	6.383441423	5.54E-09	2.78E-08
RXFP3|ENSG00000182631|protein_coding	3.049178587	-3.742011881	5.78E-09	2.89E-08
PHF24|ENSG00000122733|protein_coding	2.06906911	1.714892083	6.37E-09	3.17E-08
ARPP21|ENSG00000172995|protein_coding	-2.636018102	2.435743916	7.32E-09	3.62E-08
KYNU|ENSG00000115919|protein_coding	2.007720587	5.372137014	8.47E-09	4.16E-08
HCN1|ENSG00000164588|protein_coding	-2.565521993	-3.35308106	8.83E-09	4.32E-08
FCN2|ENSG00000160339|protein_coding	-2.833291947	-3.913504991	9.72E-09	4.73E-08
LAG3|ENSG00000089692|protein_coding	2.011849744	3.377234933	1.00E-08	4.87E-08
SLC9A4|ENSG00000180251|protein_coding	-2.208670367	-0.126018796	1.04E-08	5.04E-08
IGSF5|ENSG00000183067|protein_coding	-2.081370839	-3.378025554	1.05E-08	5.06E-08
NR1H4|ENSG00000012504|protein_coding	-2.11527967	-4.089529062	1.06E-08	5.13E-08
SYNGR3|ENSG00000127561|protein_coding	2.116190038	1.613511141	1.13E-08	5.46E-08
LHFPL5|ENSG00000197753|protein_coding	2.164592604	-3.023882882	1.15E-08	5.56E-08
TMPRSS11A|ENSG00000187054|protein_coding	-2.03112607	5.339657509	1.16E-08	5.56E-08
C19orf84|ENSG00000262874|protein_coding	2.559212925	-1.174306063	1.22E-08	5.84E-08
CACNA1B|ENSG00000148408|protein_coding	3.433453983	1.292103644	1.25E-08	5.99E-08
SPDYC|ENSG00000204710|protein_coding	5.523151325	0.148939928	1.28E-08	6.10E-08
AC024940.1|ENSG00000177359|protein_coding	2.826863979	1.063591983	1.30E-08	6.19E-08
ANO1|ENSG00000131620|protein_coding	2.024087496	7.848990686	1.35E-08	6.42E-08
NKX3-2|ENSG00000109705|protein_coding	2.350028225	-0.146032084	1.35E-08	6.42E-08
JPH3|ENSG00000154118|protein_coding	3.268105601	0.504736538	1.36E-08	6.50E-08
MAGEA10|ENSG00000124260|protein_coding	8.076048034	1.871425141	1.37E-08	6.53E-08
ONECUT1|ENSG00000169856|protein_coding	2.952610653	-3.130456839	1.40E-08	6.68E-08
NGB|ENSG00000165553|protein_coding	4.396310833	0.403532847	1.43E-08	6.81E-08
PADI3|ENSG00000142619|protein_coding	2.703714007	4.579351828	1.46E-08	6.92E-08
ACTL8|ENSG00000117148|protein_coding	4.792429309	0.560670186	1.56E-08	7.35E-08
RIMS2|ENSG00000176406|protein_coding	2.162937349	2.113952223	1.58E-08	7.48E-08
ADGRE1|ENSG00000174837|protein_coding	2.34670317	1.657094271	1.59E-08	7.49E-08
FGF19|ENSG00000162344|protein_coding	5.947137621	0.096357142	1.59E-08	7.50E-08
IP6K3|ENSG00000161896|protein_coding	-2.121344495	2.325416047	1.65E-08	7.74E-08
PLCXD2|ENSG00000240891|protein_coding	2.334998338	1.565124825	1.65E-08	7.77E-08
MAGEA4|ENSG00000147381|protein_coding	5.913621038	5.578981797	1.67E-08	7.84E-08
HHLA1|ENSG00000132297|protein_coding	2.996827472	-3.965558001	1.71E-08	8.00E-08
TRIML2|ENSG00000179046|protein_coding	3.996573579	1.522206665	1.71E-08	8.03E-08
DMP1|ENSG00000152592|protein_coding	2.536886099	-2.757508414	1.72E-08	8.08E-08
RASGEF1A|ENSG00000198915|protein_coding	2.029386646	3.269423367	1.76E-08	8.26E-08
HHIPL2|ENSG00000143512|protein_coding	3.285435231	0.240129933	1.90E-08	8.86E-08
C1orf105|ENSG00000180999|protein_coding	-2.078648833	-1.576635819	1.95E-08	9.07E-08
BRDT|ENSG00000137948|protein_coding	7.060841171	-0.023696846	2.05E-08	9.51E-08
NR5A1|ENSG00000136931|protein_coding	5.660119636	1.359555575	2.37E-08	1.09E-07
EMX1|ENSG00000135638|protein_coding	2.307315245	0.115083846	2.42E-08	1.12E-07
HIST1H3C|ENSG00000278272|protein_coding	2.108118662	-2.015020193	2.45E-08	1.13E-07
CLEC1B|ENSG00000165682|protein_coding	2.022909987	-2.588064313	2.46E-08	1.13E-07
SERPINB11|ENSG00000206072|protein_coding	-2.241304145	2.722896617	2.47E-08	1.14E-07
C11orf87|ENSG00000185742|protein_coding	4.250315547	0.498184748	2.52E-08	1.16E-07
RTBDN|ENSG00000132026|protein_coding	2.65961464	-1.56641977	2.65E-08	1.21E-07
PTPRN|ENSG00000054356|protein_coding	2.560043337	0.980146405	2.65E-08	1.21E-07
GRIA3|ENSG00000125675|protein_coding	2.234856901	0.903229625	2.88E-08	1.31E-07
MAGEC2|ENSG00000046774|protein_coding	9.29903085	1.84698863	2.93E-08	1.33E-07
CACNG1|ENSG00000108878|protein_coding	-2.386308198	2.060897603	2.94E-08	1.34E-07
DKK1|ENSG00000107984|protein_coding	2.571764439	4.096275299	3.05E-08	1.38E-07
GPR50|ENSG00000102195|protein_coding	5.191590937	1.154665639	3.15E-08	1.43E-07
MAGEB2|ENSG00000099399|protein_coding	7.633933963	2.127887079	3.20E-08	1.45E-07
LAMA1|ENSG00000101680|protein_coding	2.17950467	3.986262643	3.29E-08	1.49E-07
OR1J4|ENSG00000239590|protein_coding	2.693786425	-3.901802689	3.41E-08	1.54E-07
EXOC3L4|ENSG00000205436|protein_coding	2.347196077	1.498466234	3.50E-08	1.58E-07
CXCL10|ENSG00000169245|protein_coding	2.767242607	7.311798812	3.66E-08	1.64E-07
LYPD8|ENSG00000259823|protein_coding	4.182133794	-0.683381768	3.92E-08	1.75E-07
LRRN4|ENSG00000125872|protein_coding	2.607380534	-0.510531085	4.09E-08	1.82E-07
MAGEA6|ENSG00000197172|protein_coding	6.172704539	4.063580473	4.11E-08	1.83E-07
AC040162.4|ENSG00000263201|protein_coding	3.543539814	-2.051800476	4.13E-08	1.84E-07
CLDN6|ENSG00000184697|protein_coding	4.383439459	0.376793966	4.56E-08	2.02E-07
AMTN|ENSG00000187689|protein_coding	3.778670775	5.161286725	4.65E-08	2.06E-07
CPA6|ENSG00000165078|protein_coding	2.292808537	0.921800521	4.78E-08	2.11E-07
IL1A|ENSG00000115008|protein_coding	2.167236321	5.647843983	5.46E-08	2.40E-07
WFIKKN2|ENSG00000173714|protein_coding	-2.137448708	-1.363889725	5.63E-08	2.47E-07
PLD5|ENSG00000180287|protein_coding	-2.071465588	-1.460734116	5.81E-08	2.54E-07
AC020922.1|ENSG00000267706|protein_coding	2.901749097	-2.834881004	6.11E-08	2.67E-07
STK31|ENSG00000196335|protein_coding	2.105752794	0.954399006	6.11E-08	2.67E-07
CABS1|ENSG00000145309|protein_coding	-2.712624387	-4.240091716	6.15E-08	2.69E-07
SYNGR4|ENSG00000105467|protein_coding	2.797019784	-1.634282209	6.23E-08	2.72E-07
HIST1H2AJ|ENSG00000276368|protein_coding	2.066636454	-2.36942589	6.47E-08	2.82E-07
MS4A15|ENSG00000166961|protein_coding	3.069700474	-2.449066813	6.49E-08	2.83E-07
RETNLB|ENSG00000163515|protein_coding	2.841044466	-2.924080711	6.52E-08	2.84E-07
C6orf10|ENSG00000204296|protein_coding	2.57622514	-0.309630465	6.61E-08	2.87E-07
SLCO1B7|ENSG00000205754|protein_coding	3.730826341	-3.880668006	6.76E-08	2.93E-07
PSG6|ENSG00000170848|protein_coding	4.310874462	-2.505550463	7.96E-08	3.43E-07
PLG|ENSG00000122194|protein_coding	-2.57156787	-3.364137174	8.11E-08	3.49E-07
HDGFL1|ENSG00000112273|protein_coding	4.152773558	-2.663445942	8.19E-08	3.52E-07
AJAP1|ENSG00000196581|protein_coding	2.381599032	3.730466454	8.23E-08	3.54E-07
LRRC15|ENSG00000172061|protein_coding	2.279375756	5.6066181	8.40E-08	3.60E-07
ZNF695|ENSG00000197472|protein_coding	2.073680835	-0.405046461	8.53E-08	3.65E-07
ERVV-2|ENSG00000268964|protein_coding	4.869607663	-2.217456265	8.72E-08	3.73E-07
MPP4|ENSG00000082126|protein_coding	2.033570642	-1.119587486	9.78E-08	4.15E-07
HOXD4|ENSG00000170166|protein_coding	2.227801084	-1.843590209	1.02E-07	4.34E-07
SCGB3A2|ENSG00000164265|protein_coding	-2.213331046	-1.276094653	1.11E-07	4.69E-07
BHMG1|ENSG00000237452|protein_coding	3.10974557	-2.082766646	1.17E-07	4.90E-07
TMEM52B|ENSG00000165685|protein_coding	2.380904666	0.772905645	1.20E-07	5.04E-07
NTSR1|ENSG00000101188|protein_coding	3.471760655	1.146900971	1.48E-07	6.14E-07
LRRC3B|ENSG00000179796|protein_coding	-2.403350869	-3.27277606	1.62E-07	6.69E-07
SPINK7|ENSG00000145879|protein_coding	-2.20481887	5.490178533	1.91E-07	7.79E-07
ALPPL2|ENSG00000163286|protein_coding	3.966864922	-2.000107176	1.91E-07	7.81E-07
CCL26|ENSG00000006606|protein_coding	2.603710181	1.448571886	2.01E-07	8.22E-07
IFNL2|ENSG00000183709|protein_coding	3.439456697	-3.40426713	2.24E-07	9.07E-07
GDF6|ENSG00000156466|protein_coding	2.202803375	-0.605119151	2.25E-07	9.14E-07
RXFP1|ENSG00000171509|protein_coding	2.640814463	-0.658505187	2.27E-07	9.20E-07
FAM71F1|ENSG00000135248|protein_coding	3.55294684	-1.913420558	2.27E-07	9.21E-07
IFNE|ENSG00000184995|protein_coding	2.088470134	0.163458839	2.30E-07	9.31E-07
ADRA1B|ENSG00000170214|protein_coding	2.1728826	-0.94354565	2.31E-07	9.35E-07
SLCO6A1|ENSG00000205359|protein_coding	2.468609986	-1.94748548	2.35E-07	9.50E-07
FOXH1|ENSG00000160973|protein_coding	3.463456881	-1.209058557	2.37E-07	9.56E-07
CT45A10|ENSG00000269586|protein_coding	8.040265885	-0.470322745	2.42E-07	9.73E-07
MAGEB6|ENSG00000176746|protein_coding	5.543655439	-1.979905341	2.56E-07	1.03E-06
HIST1H2BM|ENSG00000273703|protein_coding	2.302954464	-3.308861447	2.61E-07	1.05E-06
ARL14EPL|ENSG00000268223|protein_coding	3.643833547	-3.378749664	2.69E-07	1.08E-06
MAGEA9B|ENSG00000267978|protein_coding	6.866813624	-0.561799583	2.70E-07	1.08E-06
IFNL3|ENSG00000197110|protein_coding	3.36331782	-3.549461776	2.82E-07	1.13E-06
KRTAP5-4|ENSG00000241598|protein_coding	-2.325400873	-3.379935522	2.91E-07	1.16E-06
ZIM2|ENSG00000269699|protein_coding	-2.079322237	-4.209719582	2.94E-07	1.17E-06
NKX2-1|ENSG00000136352|protein_coding	3.531881083	-2.082737598	3.22E-07	1.27E-06
OR2L2|ENSG00000203663|protein_coding	3.591138073	-3.363368808	3.34E-07	1.32E-06
ADAMDEC1|ENSG00000134028|protein_coding	2.02226357	2.646343739	3.54E-07	1.39E-06
GOLGA6L7P|ENSG00000261649|protein_coding	5.282272789	-0.985781377	3.54E-07	1.39E-06
RTP3|ENSG00000163825|protein_coding	3.629324863	0.02401986	3.55E-07	1.40E-06
ELAVL2|ENSG00000107105|protein_coding	2.300809753	2.095947828	3.61E-07	1.42E-06
CDH10|ENSG00000040731|protein_coding	-2.068793061	-3.608251027	3.68E-07	1.44E-06
NEFL|ENSG00000277586|protein_coding	2.163480257	5.785695024	3.69E-07	1.45E-06
FNDC1|ENSG00000164694|protein_coding	2.071873125	5.095612951	3.77E-07	1.48E-06
TMEM88B|ENSG00000205116|protein_coding	2.586300327	-2.459900142	3.87E-07	1.51E-06
SPP1|ENSG00000118785|protein_coding	2.478720597	7.826617855	4.07E-07	1.59E-06
SERPINA10|ENSG00000140093|protein_coding	2.207858211	-2.064680311	4.14E-07	1.61E-06
SMCP|ENSG00000163206|protein_coding	5.040645029	-1.823965446	4.28E-07	1.66E-06
MAGEA3|ENSG00000221867|protein_coding	5.33463655	4.181907166	4.45E-07	1.73E-06
PDIA2|ENSG00000185615|protein_coding	3.831012276	1.351130025	4.71E-07	1.82E-06
HTR2C|ENSG00000147246|protein_coding	3.870907329	-0.151209215	4.76E-07	1.84E-06
GRP|ENSG00000134443|protein_coding	2.640207326	0.261758131	4.80E-07	1.85E-06
STRA8|ENSG00000146857|protein_coding	3.990151186	-0.692683785	4.86E-07	1.88E-06
MSMB|ENSG00000263639|protein_coding	-2.110773677	2.68441791	4.97E-07	1.91E-06
SALL1|ENSG00000103449|protein_coding	2.119109256	0.188767876	5.43E-07	2.08E-06
AADACL2|ENSG00000197953|protein_coding	-2.155908222	1.028444781	5.52E-07	2.11E-06
NUTM2F|ENSG00000130950|protein_coding	2.496216191	-3.762957189	5.58E-07	2.13E-06
BECN2|ENSG00000196289|protein_coding	3.237537658	-4.258051174	5.66E-07	2.16E-06
OTOP1|ENSG00000163982|protein_coding	-2.040295968	-3.291770117	5.70E-07	2.17E-06
PCDHA11|ENSG00000249158|protein_coding	-2.223318037	-3.044871809	6.02E-07	2.29E-06
CRYBA2|ENSG00000163499|protein_coding	2.608696426	-1.279295688	6.08E-07	2.31E-06
HOXB13|ENSG00000159184|protein_coding	3.787985511	0.633768282	6.17E-07	2.34E-06
FOXB1|ENSG00000171956|protein_coding	2.066517346	-2.883025094	6.47E-07	2.45E-06
NLRP10|ENSG00000182261|protein_coding	2.732250599	0.654385304	6.94E-07	2.62E-06
RDH8|ENSG00000080511|protein_coding	2.140653568	-2.810690881	7.16E-07	2.70E-06
MYL7|ENSG00000106631|protein_coding	4.485801057	-0.609169477	7.38E-07	2.77E-06
CFAP47|ENSG00000165164|protein_coding	-2.039355802	-1.540969204	7.60E-07	2.86E-06
MYOD1|ENSG00000129152|protein_coding	-2.203209074	-0.221029838	8.38E-07	3.13E-06
CNTNAP2|ENSG00000174469|protein_coding	2.355933693	4.2408787	8.65E-07	3.22E-06
ALB|ENSG00000163631|protein_coding	-2.413956863	1.219110979	9.16E-07	3.40E-06
SOHLH1|ENSG00000165643|protein_coding	6.75158766	1.435513037	9.70E-07	3.59E-06
PNMA5|ENSG00000198883|protein_coding	5.120167945	2.604338543	9.77E-07	3.61E-06
EPHA8|ENSG00000070886|protein_coding	2.874846177	-1.749411598	9.85E-07	3.64E-06
CRYGC|ENSG00000163254|protein_coding	3.557423079	-4.139091644	1.05E-06	3.86E-06
TINAG|ENSG00000137251|protein_coding	2.716516474	-3.309969304	1.06E-06	3.89E-06
SPANXD|ENSG00000196406|protein_coding	6.241792402	-2.154504265	1.06E-06	3.90E-06
TBX4|ENSG00000121075|protein_coding	2.679166962	-0.289395865	1.06E-06	3.91E-06
TSKS|ENSG00000126467|protein_coding	2.433515125	1.462598107	1.10E-06	4.02E-06
SYCP2|ENSG00000196074|protein_coding	2.404539511	2.089284178	1.10E-06	4.03E-06
FOXI2|ENSG00000186766|protein_coding	-2.015708854	-1.832036003	1.26E-06	4.59E-06
ESPNL|ENSG00000144488|protein_coding	2.147864357	0.876810133	1.36E-06	4.94E-06
HOXA7|ENSG00000122592|protein_coding	2.190303858	0.007694937	1.58E-06	5.69E-06
SPANXC|ENSG00000198573|protein_coding	5.582049759	-2.064321873	1.72E-06	6.15E-06
MMP8|ENSG00000118113|protein_coding	2.612176974	-0.798585936	1.75E-06	6.25E-06
POU6F2|ENSG00000106536|protein_coding	3.73579795	0.61045463	1.85E-06	6.59E-06
AGTR2|ENSG00000180772|protein_coding	-2.096560097	-4.099441871	1.88E-06	6.71E-06
SCUBE3|ENSG00000146197|protein_coding	2.56143	2.43656388	1.95E-06	6.92E-06
CHIT1|ENSG00000133063|protein_coding	2.893376989	3.905140159	1.95E-06	6.93E-06
CTAG2|ENSG00000126890|protein_coding	7.200036124	1.174890851	1.96E-06	6.96E-06
ATP1B4|ENSG00000101892|protein_coding	-2.116942942	1.39527759	1.98E-06	7.01E-06
VIL1|ENSG00000127831|protein_coding	3.165772583	-1.77132982	1.98E-06	7.02E-06
SYT14|ENSG00000143469|protein_coding	2.184130665	-0.340722831	2.01E-06	7.12E-06
IGFL2|ENSG00000204866|protein_coding	2.068060127	3.674232101	2.04E-06	7.21E-06
ELFN2|ENSG00000166897|protein_coding	2.182106356	1.019547411	2.09E-06	7.40E-06
MAGEC1|ENSG00000155495|protein_coding	7.575396817	1.623819942	2.22E-06	7.81E-06
TRIM49|ENSG00000168930|protein_coding	-2.561239138	-3.886270137	2.24E-06	7.89E-06
NOBOX|ENSG00000106410|protein_coding	7.632811465	-0.166713856	2.49E-06	8.67E-06
WT1|ENSG00000184937|protein_coding	3.124003762	-1.608670842	2.49E-06	8.67E-06
ASB5|ENSG00000164122|protein_coding	-2.174192466	3.418495191	2.60E-06	9.01E-06
AKR1C3|ENSG00000196139|protein_coding	2.194343998	6.698096388	2.66E-06	9.23E-06
ACOD1|ENSG00000102794|protein_coding	2.598662509	-2.152246335	2.83E-06	9.78E-06
SOX1|ENSG00000182968|protein_coding	3.360798855	-0.245785517	2.86E-06	9.88E-06
MROH2A|ENSG00000185038|protein_coding	3.411205214	1.147603319	2.92E-06	1.01E-05
NXPH1|ENSG00000122584|protein_coding	-2.095239272	-3.572070539	2.97E-06	1.02E-05
TEX19|ENSG00000182459|protein_coding	2.299071993	-3.074695522	3.26E-06	1.11E-05
CALHM3|ENSG00000183128|protein_coding	3.200562087	-1.934798564	3.32E-06	1.13E-05
CLDN3|ENSG00000165215|protein_coding	-2.247224208	2.581940167	3.34E-06	1.14E-05
OR6C70|ENSG00000184954|protein_coding	4.138098358	-3.508856415	3.34E-06	1.14E-05
TRIM49C|ENSG00000204449|protein_coding	-2.72060082	-4.193960937	3.45E-06	1.17E-05
FOXE3|ENSG00000186790|protein_coding	2.496943735	-2.442830673	3.48E-06	1.18E-05
ZFR2|ENSG00000105278|protein_coding	3.492542107	0.034178214	3.75E-06	1.26E-05
LHX3|ENSG00000107187|protein_coding	3.159028814	-1.041288253	3.88E-06	1.31E-05
LIN28B|ENSG00000187772|protein_coding	6.080286124	-0.983157916	3.89E-06	1.31E-05
RBM46|ENSG00000151962|protein_coding	4.068391794	-2.017671524	3.95E-06	1.33E-05
OR1F1|ENSG00000168124|protein_coding	2.326462806	-3.320305658	3.99E-06	1.34E-05
CYP2A6|ENSG00000255974|protein_coding	-2.003570017	-2.383172896	4.12E-06	1.38E-05
PDX1|ENSG00000139515|protein_coding	3.234250613	-2.236192229	4.30E-06	1.44E-05
DCSTAMP|ENSG00000164935|protein_coding	2.212068731	-0.902102409	4.35E-06	1.45E-05
DMRT1|ENSG00000137090|protein_coding	3.265778126	-1.625296073	4.61E-06	1.53E-05
AL035460.1|ENSG00000241690|protein_coding	2.477431718	-4.139745663	4.91E-06	1.62E-05
PRDM13|ENSG00000112238|protein_coding	3.08517523	-1.343253358	4.93E-06	1.63E-05
ERVV-1|ENSG00000269526|protein_coding	3.469546511	-2.084727411	5.14E-06	1.69E-05
PNMA6E|ENSG00000214897|protein_coding	6.884618928	-0.840666358	5.17E-06	1.70E-05
DPPA2|ENSG00000163530|protein_coding	5.593458664	-1.385162334	5.18E-06	1.70E-05
PKHD1|ENSG00000170927|protein_coding	2.538314328	-0.819241036	5.20E-06	1.71E-05
SPANXB1|ENSG00000227234|protein_coding	5.469622645	-0.056027138	5.60E-06	1.83E-05
SLC35G5|ENSG00000177710|protein_coding	2.240679021	-2.783104522	5.68E-06	1.86E-05
TH|ENSG00000180176|protein_coding	2.604152973	1.869192375	5.78E-06	1.89E-05
BPIFB6|ENSG00000167104|protein_coding	-2.915756014	-2.810224393	5.82E-06	1.90E-05
PPP4R3CP|ENSG00000224960|protein_coding	5.682204454	-2.62738707	5.98E-06	1.95E-05
MAGEA1|ENSG00000198681|protein_coding	6.52676289	2.45751708	6.04E-06	1.97E-05
MEPE|ENSG00000152595|protein_coding	2.190792993	-3.672704483	6.10E-06	1.98E-05
GJB7|ENSG00000164411|protein_coding	2.491576394	0.238292311	6.37E-06	2.07E-05
SERTM1|ENSG00000180440|protein_coding	-2.05060708	-3.896910768	6.97E-06	2.25E-05
IDO1|ENSG00000131203|protein_coding	2.120590226	5.585134607	7.42E-06	2.39E-05
SCN9A|ENSG00000169432|protein_coding	2.244750156	2.516272347	7.98E-06	2.56E-05
CALHM1|ENSG00000185933|protein_coding	3.024782719	-1.515585517	8.07E-06	2.58E-05
FAM163A|ENSG00000143340|protein_coding	2.742305234	-1.650673759	8.48E-06	2.70E-05
STPG4|ENSG00000239605|protein_coding	2.711080842	-2.53861166	8.49E-06	2.70E-05
HOXA9|ENSG00000078399|protein_coding	2.049290874	0.101430392	8.71E-06	2.77E-05
SSX1|ENSG00000126752|protein_coding	4.383108842	-2.526865483	9.03E-06	2.86E-05
ALKAL1|ENSG00000196711|protein_coding	-2.089722641	-3.706340974	9.15E-06	2.90E-05
SPINK1|ENSG00000164266|protein_coding	2.430708321	-0.963732647	9.31E-06	2.94E-05
GATA4|ENSG00000136574|protein_coding	4.119411081	-0.150495377	9.99E-06	3.14E-05
GAGE2A|ENSG00000189064|protein_coding	6.991319347	-1.789663893	1.12E-05	3.48E-05
INSM1|ENSG00000173404|protein_coding	3.453616535	0.255558645	1.13E-05	3.53E-05
GAGE1|ENSG00000205777|protein_coding	5.93013501	-2.68786625	1.16E-05	3.61E-05
A4GNT|ENSG00000118017|protein_coding	2.145074756	-3.782756726	1.19E-05	3.69E-05
TAS2R38|ENSG00000257138|protein_coding	2.118584964	-3.713333152	1.23E-05	3.79E-05
HMX2|ENSG00000188816|protein_coding	4.104736544	-1.911631915	1.23E-05	3.80E-05
NKX2-2|ENSG00000125820|protein_coding	4.4260319	-1.117624475	1.25E-05	3.86E-05
ADD2|ENSG00000075340|protein_coding	2.125871503	2.348825555	1.30E-05	4.01E-05
COX7B2|ENSG00000170516|protein_coding	7.283847996	-1.042490943	1.33E-05	4.10E-05
PTX4|ENSG00000251692|protein_coding	3.326349996	-1.40355337	1.40E-05	4.29E-05
FAM178B|ENSG00000168754|protein_coding	2.193991452	2.399551456	1.42E-05	4.35E-05
TMEM114|ENSG00000232258|protein_coding	3.395872259	-2.92400829	1.42E-05	4.35E-05
PAGE1|ENSG00000068985|protein_coding	5.533264807	-2.707291652	1.46E-05	4.46E-05
HTR3E|ENSG00000186038|protein_coding	2.708980043	-2.758456056	1.48E-05	4.52E-05
MAGEB1|ENSG00000214107|protein_coding	7.065951782	-1.461515715	1.59E-05	4.82E-05
TFPI2|ENSG00000105825|protein_coding	2.43164302	3.422227052	1.61E-05	4.87E-05
CXorf67|ENSG00000187690|protein_coding	6.533520266	0.146937624	1.73E-05	5.22E-05
PLA2G2E|ENSG00000188784|protein_coding	-2.116169526	-4.217708976	1.73E-05	5.24E-05
SLC22A11|ENSG00000168065|protein_coding	2.482222994	-2.324126351	1.75E-05	5.29E-05
FAM133A|ENSG00000179083|protein_coding	4.03831838	0.113635479	1.83E-05	5.50E-05
ADH1C|ENSG00000248144|protein_coding	-2.006697584	1.753836588	1.85E-05	5.56E-05
DMRTA2|ENSG00000142700|protein_coding	3.383431401	1.077539261	1.93E-05	5.77E-05
DCAF4L2|ENSG00000176566|protein_coding	7.992275213	-0.603392619	2.02E-05	6.01E-05
PSG1|ENSG00000231924|protein_coding	2.522972042	-3.442240528	2.69E-05	7.84E-05
SP9|ENSG00000217236|protein_coding	2.239670138	-0.975377706	2.78E-05	8.08E-05
FGF5|ENSG00000138675|protein_coding	2.293344034	-0.142728717	2.78E-05	8.09E-05
AMDHD1|ENSG00000139344|protein_coding	2.070317019	0.787213534	2.92E-05	8.47E-05
BEST2|ENSG00000039987|protein_coding	2.39431185	0.067760487	2.97E-05	8.60E-05
TMPRSS15|ENSG00000154646|protein_coding	3.850175622	-1.351631589	2.98E-05	8.61E-05
NKX2-4|ENSG00000125816|protein_coding	5.375466024	-2.890360833	3.18E-05	9.15E-05
SULT1E1|ENSG00000109193|protein_coding	2.223323586	1.690899507	3.19E-05	9.19E-05
GABRG2|ENSG00000113327|protein_coding	4.96523266	-0.952908117	3.30E-05	9.49E-05
TBR1|ENSG00000136535|protein_coding	3.084377623	-3.217307405	3.49E-05	9.99E-05
SLC8A2|ENSG00000118160|protein_coding	2.254732725	0.33950462	3.52E-05	0.000100607
HMX1|ENSG00000215612|protein_coding	2.624744427	-0.360464446	3.66E-05	0.000104208
AKR1C1|ENSG00000187134|protein_coding	2.127942313	7.450900555	3.78E-05	0.000107485
PIWIL1|ENSG00000125207|protein_coding	2.243697112	-2.09046689	3.80E-05	0.00010787
CFHR4|ENSG00000134365|protein_coding	3.03065564	-3.007429383	3.96E-05	0.000112391
MAGEA12|ENSG00000213401|protein_coding	5.230811376	2.361416466	3.99E-05	0.000113065
LUZP4|ENSG00000102021|protein_coding	4.081533591	-3.682525386	4.00E-05	0.00011334
MAGEA9|ENSG00000123584|protein_coding	5.757256965	-2.073869922	4.05E-05	0.000114557
MAGEA8|ENSG00000156009|protein_coding	3.33613724	-1.882745172	4.10E-05	0.000116002
REG1A|ENSG00000115386|protein_coding	3.91006332	-2.822040299	4.15E-05	0.000117274
TREML4|ENSG00000188056|protein_coding	2.065996637	-3.267640312	4.27E-05	0.000120526
PRMT8|ENSG00000111218|protein_coding	2.626198738	-0.410169116	4.43E-05	0.000124677
CT45A1|ENSG00000268940|protein_coding	6.438423485	-1.424194043	4.60E-05	0.000129065
IL13RA2|ENSG00000123496|protein_coding	2.27539629	1.727017777	5.22E-05	0.000145144
TBX5|ENSG00000089225|protein_coding	2.874735862	-1.895011195	5.31E-05	0.000147539
ZP4|ENSG00000116996|protein_coding	2.531364678	-2.523474967	5.41E-05	0.000150265
TLX3|ENSG00000164438|protein_coding	5.467582806	-0.710065008	5.62E-05	0.000155388
AC004233.2|ENSG00000270168|protein_coding	2.753594333	-1.697397112	5.97E-05	0.000164789
CSRP3|ENSG00000129170|protein_coding	-2.089754874	5.599331977	5.98E-05	0.000164979
TMEM239|ENSG00000198326|protein_coding	2.015439717	-3.944702276	6.01E-05	0.000165492
AFP|ENSG00000081051|protein_coding	2.16743943	-2.677427837	6.09E-05	0.000167598
GPR149|ENSG00000174948|protein_coding	4.377115631	-2.001981332	6.11E-05	0.000168185
SLC5A11|ENSG00000158865|protein_coding	2.020348935	-1.866754108	6.36E-05	0.000174419
CLPSL2|ENSG00000196748|protein_coding	-2.037926039	-3.82263013	6.37E-05	0.000174656
TMEM202|ENSG00000187806|protein_coding	3.955709146	-3.97511229	6.62E-05	0.000181012
H2BFWT|ENSG00000123569|protein_coding	2.857855615	-3.157563908	6.63E-05	0.00018123
NOTO|ENSG00000214513|protein_coding	2.011040205	-3.837222824	6.70E-05	0.000183035
SP8|ENSG00000164651|protein_coding	2.42742106	-0.398022934	6.72E-05	0.00018352
ZNF280A|ENSG00000169548|protein_coding	3.283674292	-2.312184698	6.82E-05	0.000186197
MSLNL|ENSG00000162006|protein_coding	2.731058365	-2.619087278	6.84E-05	0.000186488
SERPINA9|ENSG00000170054|protein_coding	2.128636923	-0.508914219	6.92E-05	0.000188671
ROS1|ENSG00000047936|protein_coding	2.229344058	1.922127991	7.13E-05	0.000193975
NAA11|ENSG00000156269|protein_coding	4.771102603	-1.733661233	7.26E-05	0.000197317
SPINK6|ENSG00000178172|protein_coding	2.63636129	4.286352972	7.49E-05	0.000203093
CDK5R2|ENSG00000171450|protein_coding	2.017361675	-2.43316462	7.70E-05	0.000208342
TMEM247|ENSG00000187600|protein_coding	4.498334727	-3.636373753	8.49E-05	0.000228171
FSTL5|ENSG00000168843|protein_coding	3.433544837	-0.572229379	8.62E-05	0.000231299
GHSR|ENSG00000121853|protein_coding	5.10115703	-2.29797265	8.68E-05	0.000232752
POU4F1|ENSG00000152192|protein_coding	2.581840767	-0.779563889	8.73E-05	0.000233979
LRAT|ENSG00000121207|protein_coding	2.244297454	2.283307169	9.61E-05	0.000256176
CGB3|ENSG00000104827|protein_coding	2.630630627	-3.764052207	9.76E-05	0.000259721
TMEM235|ENSG00000204278|protein_coding	3.03189816	-3.430308126	9.84E-05	0.000261845
IGFL3|ENSG00000188624|protein_coding	2.296887397	1.659563535	9.90E-05	0.000263139
FGFBP2|ENSG00000137441|protein_coding	3.034389192	3.670715112	9.90E-05	0.000263142
SPANXN3|ENSG00000189252|protein_coding	3.502629002	-4.009556079	0.000107677	0.000284664
CTSE|ENSG00000196188|protein_coding	2.292826427	-0.575195793	0.000108961	0.00028769
SPATA21|ENSG00000187144|protein_coding	2.711656025	-2.591742349	0.000111177	0.000293314
OR51B4|ENSG00000183251|protein_coding	4.094060944	-2.843349861	0.000111645	0.000294303
SAGE1|ENSG00000181433|protein_coding	4.962723839	0.231277845	0.000118849	0.000311866
ZG16|ENSG00000174992|protein_coding	2.152866398	-3.67872576	0.000119869	0.000314269
OR7D4|ENSG00000174667|protein_coding	6.322575899	-2.395669908	0.0001221	0.000319513
ZNF541|ENSG00000118156|protein_coding	2.153125048	0.489139161	0.000126168	0.000329155
MAP7D2|ENSG00000184368|protein_coding	2.232084094	1.786429148	0.00013423	0.000348521
C11orf86|ENSG00000173237|protein_coding	2.944090728	-2.348655434	0.000142717	0.0003687
PASD1|ENSG00000166049|protein_coding	4.641746169	-1.966884186	0.000144073	0.000371883
PRAC2|ENSG00000229637|protein_coding	3.337217355	-2.496741145	0.000153908	0.000395006
GFY|ENSG00000261949|protein_coding	2.152473992	-3.027337925	0.000159855	0.000409219
LIM2|ENSG00000105370|protein_coding	3.38080477	-1.281181066	0.0001657	0.000423221
IFITM5|ENSG00000206013|protein_coding	3.006449252	-3.877197515	0.000177684	0.000451845
C1orf94|ENSG00000142698|protein_coding	2.995123421	-2.66367751	0.000202264	0.00050996
SPZ1|ENSG00000164299|protein_coding	3.156149695	-3.944584195	0.000205357	0.00051718
FMR1NB|ENSG00000176988|protein_coding	3.953447335	-3.318370444	0.000205489	0.000517441
NEUROD2|ENSG00000171532|protein_coding	2.124945601	-2.052530502	0.000205573	0.00051758
DPPA4|ENSG00000121570|protein_coding	2.211506876	-2.111745589	0.00020993	0.000527444
ANKRD34B|ENSG00000189127|protein_coding	2.478347664	-1.165165955	0.000224075	0.000560795
HBE1|ENSG00000213931|protein_coding	3.634075602	-0.57715728	0.000225161	0.000563279
AC091980.2|ENSG00000275038|protein_coding	3.009548387	-4.203090959	0.000229624	0.000573488
HORMAD1|ENSG00000143452|protein_coding	2.194974259	1.950063626	0.000229668	0.000573518
MUC6|ENSG00000184956|protein_coding	3.359191605	1.832249921	0.000229784	0.000573728
CCDC155|ENSG00000161609|protein_coding	3.028899558	-1.880859642	0.000243537	0.000604549
SLCO1B1|ENSG00000134538|protein_coding	2.098424862	-2.781151015	0.0002546	0.000629583
CACNG7|ENSG00000105605|protein_coding	2.14642611	-3.414605959	0.000279674	0.000686281
R3HDML|ENSG00000101074|protein_coding	3.060896318	-4.170860179	0.000280488	0.00068775
HOXC12|ENSG00000123407|protein_coding	3.446707076	-1.588145615	0.000288848	0.000706614
B4GALNT2|ENSG00000167080|protein_coding	2.097016898	1.773827816	0.000294753	0.000719594
TGIF2LX|ENSG00000153779|protein_coding	3.775702605	-4.036588924	0.000296939	0.000724536
TSPY1|ENSG00000258992|protein_coding	5.844087442	-2.757337327	0.000323135	0.000783472
LINGO2|ENSG00000174482|protein_coding	2.196084788	-1.401631174	0.00032576	0.000789197
T|ENSG00000164458|protein_coding	2.201844013	-3.687388651	0.000336916	0.000814692
AKR1C4|ENSG00000198610|protein_coding	2.180247314	-2.998087734	0.00036979	0.000888818
DDX53|ENSG00000184735|protein_coding	4.128169227	-2.936015331	0.000385055	0.00092253
TRIM49B|ENSG00000182053|protein_coding	-2.074363248	-3.890340396	0.000385096	0.00092253
FAM237A|ENSG00000235118|protein_coding	2.119181873	-4.057709874	0.000385832	0.000923925
FOXI3|ENSG00000214336|protein_coding	2.347834419	-0.393281325	0.000412304	0.000982357
TSPY2|ENSG00000168757|protein_coding	5.182992443	-3.22993216	0.000456018	0.001077251
TKTL1|ENSG00000007350|protein_coding	3.785203847	3.052259163	0.000544997	0.001268983
MAGEB16|ENSG00000189023|protein_coding	3.715071071	-3.804752187	0.00055867	0.001298975
ZNF560|ENSG00000198028|protein_coding	2.845459833	-2.46424914	0.000564754	0.00131126
TDRD15|ENSG00000218819|protein_coding	4.111534532	-2.446446985	0.000619822	0.001426437
C19orf81|ENSG00000235034|protein_coding	2.085078996	-2.322194291	0.000631864	0.001451185
PRSS51|ENSG00000253649|protein_coding	2.046412028	-1.641780226	0.000633165	0.001453248
NKX2-6|ENSG00000180053|protein_coding	-2.008088754	-4.141864159	0.000668768	0.001527958
NEFM|ENSG00000104722|protein_coding	2.093413224	3.692519483	0.000689605	0.001570786
KCNA10|ENSG00000143105|protein_coding	2.054506548	-4.223443191	0.000693906	0.001579785
PAGE2|ENSG00000234068|protein_coding	5.268671989	0.396710524	0.000696267	0.001584359
FOXR2|ENSG00000189299|protein_coding	5.260434748	-2.843683691	0.000704974	0.00160235
TPTE|ENSG00000274391|protein_coding	3.522987082	-3.982678495	0.000734732	0.001663484
PAGE2B|ENSG00000238269|protein_coding	3.390026864	-2.54917202	0.000754461	0.001705153
CDH18|ENSG00000145526|protein_coding	2.00053251	-1.59099209	0.000770701	0.001739676
FRG2C|ENSG00000172969|protein_coding	2.59153568	-3.282989369	0.000774515	0.00174741
CHAT|ENSG00000070748|protein_coding	2.669503052	-2.72217804	0.000793764	0.001785913
OR51B5|ENSG00000242180|protein_coding	3.219312593	-4.101394142	0.000801075	0.001800347
NTS|ENSG00000133636|protein_coding	3.119682103	5.626274523	0.000808348	0.001815333
GAGE12J|ENSG00000224659|protein_coding	4.032814639	-3.908044123	0.000819329	0.001837949
ASIC5|ENSG00000256394|protein_coding	2.040634681	-4.098210541	0.000845819	0.001891704
SHCBP1L|ENSG00000157060|protein_coding	3.187566963	-2.622570336	0.000872127	0.001945232
AMER2|ENSG00000165566|protein_coding	2.058750561	-3.365480573	0.00087656	0.00195391
CDX2|ENSG00000165556|protein_coding	2.795324104	-0.873090418	0.000890947	0.001980591
FGF3|ENSG00000186895|protein_coding	4.956295019	-1.445109949	0.000899364	0.001996347
APCS|ENSG00000132703|protein_coding	-2.214658613	-4.162629354	0.000964586	0.002130104
NFE4|ENSG00000230257|protein_coding	2.466981526	-1.768092504	0.001055721	0.002312934
GIP|ENSG00000159224|protein_coding	2.308113512	-3.507400495	0.001135675	0.002472773
TUBA3E|ENSG00000152086|protein_coding	2.588153831	-1.811402336	0.001254376	0.002712873
OLIG2|ENSG00000205927|protein_coding	2.167889736	-2.772536096	0.001372294	0.002950899
NPHS2|ENSG00000116218|protein_coding	4.106290088	-3.377718033	0.001419769	0.00304608
SOX14|ENSG00000168875|protein_coding	4.745072978	0.090865658	0.001439454	0.003084274
FFAR1|ENSG00000126266|protein_coding	2.249244452	-3.668339887	0.001507322	0.003217834
CTRB1|ENSG00000168925|protein_coding	2.445644621	-3.409294298	0.001560472	0.003322247
CT45A5|ENSG00000228836|protein_coding	2.982570022	-4.224555852	0.001569916	0.003341564
LIN28A|ENSG00000131914|protein_coding	2.593035023	-3.107876929	0.00159824	0.003395036
ZPBP2|ENSG00000186075|protein_coding	3.44815224	-2.85795836	0.001608417	0.003415044
SALL3|ENSG00000256463|protein_coding	3.078638473	0.226527264	0.001628764	0.003455396
PRDM9|ENSG00000164256|protein_coding	2.541454474	-3.890712882	0.001730149	0.003647297
MAJIN|ENSG00000168070|protein_coding	2.101695543	-2.125562864	0.001883265	0.003937835
NLRP5|ENSG00000171487|protein_coding	2.203480905	-4.202456567	0.001979818	0.00412441
ZNF716|ENSG00000182111|protein_coding	2.71353447	-4.010057689	0.002044545	0.004246978
OR2L13|ENSG00000196071|protein_coding	2.020864672	-3.127037242	0.002052833	0.004262231
MAGEA2|ENSG00000268606|protein_coding	2.773007915	-4.128789206	0.002249413	0.004632246
NPPB|ENSG00000120937|protein_coding	2.411672359	-4.215455375	0.002274723	0.004678292
MEIOB|ENSG00000162039|protein_coding	2.305259679	-3.672981923	0.002382222	0.004879792
TAC3|ENSG00000166863|protein_coding	2.212282586	-2.333131548	0.002461139	0.005028301
ADGRG7|ENSG00000144820|protein_coding	2.601334798	-0.905505864	0.002477537	0.005058937
TSPY10|ENSG00000236424|protein_coding	4.638771102	-3.317612134	0.002543014	0.005180309
RPL10L|ENSG00000165496|protein_coding	2.142392944	-2.731092594	0.002543992	0.005181717
FLJ22763|ENSG00000241224|protein_coding	3.790783542	-3.842906326	0.002551833	0.005195338
IL17REL|ENSG00000188263|protein_coding	2.022720805	-0.108392087	0.002567293	0.005224453
MAGEC3|ENSG00000165509|protein_coding	2.643640908	-3.898820167	0.002689174	0.005455848
FRG2B|ENSG00000225899|protein_coding	2.252539834	-4.002983955	0.002747642	0.005564967
VCX|ENSG00000182583|protein_coding	2.310698717	-2.98582886	0.003109401	0.006242355
OR6C2|ENSG00000179695|protein_coding	2.294447437	-4.155974865	0.003180449	0.006368673
MCHR2|ENSG00000152034|protein_coding	2.180867428	-4.139544083	0.003188253	0.006382172
GC|ENSG00000145321|protein_coding	-2.077815828	-2.961568597	0.003307613	0.006602039
CCDC144NL|ENSG00000205212|protein_coding	2.117612857	-2.865663989	0.00336942	0.006712766
TBATA|ENSG00000166220|protein_coding	2.180745222	-2.60286164	0.003381174	0.006731719
PRORY|ENSG00000183146|protein_coding	3.41048203	-4.029545639	0.003439537	0.006836587
FAM71E2|ENSG00000180043|protein_coding	2.255627819	-4.245923027	0.00372316	0.007350876
SLC18A3|ENSG00000187714|protein_coding	3.004767912	-0.503226598	0.00377318	0.007435785
PAGE5|ENSG00000158639|protein_coding	2.048129554	-3.334113161	0.003843597	0.007552257
F11|ENSG00000088926|protein_coding	3.668335674	-2.03857072	0.003890909	0.007636895
XAGE3|ENSG00000171402|protein_coding	4.238352061	-2.387310245	0.003988201	0.00781169
OR56A3|ENSG00000184478|protein_coding	3.133556048	-4.04122784	0.004152438	0.008110121
REG3A|ENSG00000172016|protein_coding	2.533706562	-3.993436403	0.004262201	0.008305869
NPFFR2|ENSG00000056291|protein_coding	2.445991912	-1.738450174	0.004545351	0.008805365
LGALS14|ENSG00000006659|protein_coding	3.617200688	-3.508930776	0.004547376	0.008808341
APOA4|ENSG00000110244|protein_coding	3.551138408	-2.91793586	0.004840861	0.009327703
H2BFM|ENSG00000101812|protein_coding	2.111877431	-3.944413267	0.005024281	0.009652232
