# Supplementary material for: A 3-mRNA-based prognostic signature of survival in oral squamous cell carcinoma
Source: PeerJ. 2019 Jul 31;7:e7360. doi: 10.7717/peerj.7360 (PMC6679650; doi:10.7717/peerj.7360)
Supplement: Table S4 [file peerj-07-7360-s004.xls]

## Sheet: Sheet2
Accession	Title	Source name	Tissue type	Tumor stage	Age	Sex	Vital	Fu time	Treatment
GSM1020099	HPV-negative OSCC #1	HPV-negative OSCC patient	HPV-negative oral squamous cell carcinoma (OSCC)	I/II	40-49	F	Alive	62.85	uni-modality
GSM1020100	HPV-negative OSCC #3	HPV-negative OSCC patient	HPV-negative oral squamous cell carcinoma (OSCC)	I/II	50-59	M	Dead-oral ca	55.66	uni-modality
GSM1020101	HPV-negative OSCC #5	HPV-negative OSCC patient	HPV-negative oral squamous cell carcinoma (OSCC)	III/IV	50-59	M	Dead-oral ca	6.54	multii-modality
GSM1020102	HPV-negative OSCC #6	HPV-negative OSCC patient	HPV-negative oral squamous cell carcinoma (OSCC)	III/IV	60-88	M	Dead-non OC	3.38	multii-modality
GSM1020103	HPV-negative OSCC #8	HPV-negative OSCC patient	HPV-negative oral squamous cell carcinoma (OSCC)	I/II	40-49	M	Dead-oral ca	28.62	uni-modality
GSM1020104	HPV-negative OSCC #11	HPV-negative OSCC patient	HPV-negative oral squamous cell carcinoma (OSCC)	III/IV	40-49	F	Alive	85.03	multii-modality
GSM1020105	HPV-negative OSCC #12	HPV-negative OSCC patient	HPV-negative oral squamous cell carcinoma (OSCC)	III/IV	60-88	F	Dead-oral ca	40.71	multii-modality
GSM1020106	HPV-negative OSCC #13	HPV-negative OSCC patient	HPV-negative oral squamous cell carcinoma (OSCC)	I/II	60-88	F	Alive	84.24	uni-modality
GSM1020107	HPV-negative OSCC #14	HPV-negative OSCC patient	HPV-negative oral squamous cell carcinoma (OSCC)	III/IV	50-59	M	Dead-oral ca	46.88	multii-modality
GSM1020108	HPV-negative OSCC #15	HPV-negative OSCC patient	HPV-negative oral squamous cell carcinoma (OSCC)	III/IV	60-88	F	Alive	82.92	multii-modality
GSM1020109	HPV-negative OSCC #17	HPV-negative OSCC patient	HPV-negative oral squamous cell carcinoma (OSCC)	III/IV	60-88	M	Dead-oral ca	14.16	multii-modality
GSM1020110	HPV-negative OSCC #21	HPV-negative OSCC patient	HPV-negative oral squamous cell carcinoma (OSCC)	III/IV	40-49	M	Dead-oral ca	10.05	multii-modality
GSM1020111	HPV-negative OSCC #22	HPV-negative OSCC patient	HPV-negative oral squamous cell carcinoma (OSCC)	III/IV	50-59	M	Dead-non OC	28.52	uni-modality
GSM1020112	HPV-negative OSCC #23	HPV-negative OSCC patient	HPV-negative oral squamous cell carcinoma (OSCC)	I/II	60-88	M	Alive	81.51	uni-modality
GSM1020113	HPV-negative OSCC #24	HPV-negative OSCC patient	HPV-negative oral squamous cell carcinoma (OSCC)	III/IV	50-59	M	Dead-oral ca	7.16	multii-modality
GSM1020114	HPV-negative OSCC #25	HPV-negative OSCC patient	HPV-negative oral squamous cell carcinoma (OSCC)	I/II	60-88	M	Dead-oral ca	7.23	uni-modality
GSM1020115	HPV-negative OSCC #26	HPV-negative OSCC patient	HPV-negative oral squamous cell carcinoma (OSCC)	III/IV	50-59	M	Dead-non OC	66.63	multii-modality
GSM1020116	HPV-negative OSCC #27	HPV-negative OSCC patient	HPV-negative oral squamous cell carcinoma (OSCC)	III/IV	40-49	M	Dead -unk cause	78.29	multii-modality
GSM1020117	HPV-negative OSCC #28	HPV-negative OSCC patient	HPV-negative oral squamous cell carcinoma (OSCC)	III/IV	50-59	M	Dead -unk cause	9.92	uni-modality
GSM1020118	HPV-negative OSCC #29	HPV-negative OSCC patient	HPV-negative oral squamous cell carcinoma (OSCC)	III/IV	40-49	F	Dead-oral ca	15.31	uni-modality
GSM1020119	HPV-negative OSCC #32	HPV-negative OSCC patient	HPV-negative oral squamous cell carcinoma (OSCC)	III/IV	50-59	M	Alive	80.16	multii-modality
GSM1020120	HPV-negative OSCC #33	HPV-negative OSCC patient	HPV-negative oral squamous cell carcinoma (OSCC)	I/II	40-49	M	Alive	80.79	uni-modality
GSM1020121	HPV-negative OSCC #34	HPV-negative OSCC patient	HPV-negative oral squamous cell carcinoma (OSCC)	III/IV	40-49	F	Dead-oral ca	15.41	multii-modality
GSM1020122	HPV-negative OSCC #35	HPV-negative OSCC patient	HPV-negative oral squamous cell carcinoma (OSCC)	I/II	50-59	F	Dead-non OC	18.4	multii-modality
GSM1020123	HPV-negative OSCC #38	HPV-negative OSCC patient	HPV-negative oral squamous cell carcinoma (OSCC)	III/IV	40-49	M	Dead-oral ca	21.78	uni-modality
GSM1020124	HPV-negative OSCC #39	HPV-negative OSCC patient	HPV-negative oral squamous cell carcinoma (OSCC)	III/IV	60-88	F	Dead-oral ca	24.25	multii-modality
GSM1020125	HPV-negative OSCC #40	HPV-negative OSCC patient	HPV-negative oral squamous cell carcinoma (OSCC)	III/IV	19-39	F	Dead-oral ca	5.85	multii-modality
GSM1020126	HPV-negative OSCC #41	HPV-negative OSCC patient	HPV-negative oral squamous cell carcinoma (OSCC)	I/II	60-88	F	Dead -unk cause	35.45	uni-modality
GSM1020127	HPV-negative OSCC #43	HPV-negative OSCC patient	HPV-negative oral squamous cell carcinoma (OSCC)	III/IV	60-88	M	Alive	78.95	multii-modality
GSM1020128	HPV-negative OSCC #44	HPV-negative OSCC patient	HPV-negative oral squamous cell carcinoma (OSCC)	III/IV	50-59	F	Dead-non OC	41.17	uni-modality
GSM1020129	HPV-negative OSCC #45	HPV-negative OSCC patient	HPV-negative oral squamous cell carcinoma (OSCC)	III/IV	60-88	F	Dead -unk cause	76.75	multii-modality
GSM1020130	HPV-negative OSCC #46	HPV-negative OSCC patient	HPV-negative oral squamous cell carcinoma (OSCC)	III/IV	60-88	M	Dead-oral ca	3.52	unknown
GSM1020131	HPV-negative OSCC #47	HPV-negative OSCC patient	HPV-negative oral squamous cell carcinoma (OSCC)	III/IV	60-88	F	Dead-oral ca	24.87	multii-modality
GSM1020132	HPV-negative OSCC #49	HPV-negative OSCC patient	HPV-negative oral squamous cell carcinoma (OSCC)	III/IV	50-59	M	Dead-oral ca	20.11	multii-modality
GSM1020133	HPV-negative OSCC #51	HPV-negative OSCC patient	HPV-negative oral squamous cell carcinoma (OSCC)	I/II	60-88	M	Alive	76.85	multii-modality
GSM1020134	HPV-negative OSCC #53	HPV-negative OSCC patient	HPV-negative oral squamous cell carcinoma (OSCC)	I/II	40-49	M	Dead-oral ca	29.14	multii-modality
GSM1020135	HPV-negative OSCC #55	HPV-negative OSCC patient	HPV-negative oral squamous cell carcinoma (OSCC)	III/IV	50-59	F	Dead-non OC	26.81	multii-modality
GSM1020136	HPV-negative OSCC #57	HPV-negative OSCC patient	HPV-negative oral squamous cell carcinoma (OSCC)	I/II	60-88	M	Alive	75.07	uni-modality
GSM1020137	HPV-negative OSCC #58	HPV-negative OSCC patient	HPV-negative oral squamous cell carcinoma (OSCC)	III/IV	60-88	M	Dead-non OC	43.24	multii-modality
GSM1020138	HPV-negative OSCC #60	HPV-negative OSCC patient	HPV-negative oral squamous cell carcinoma (OSCC)	I/II	50-59	F	Alive	74.64	uni-modality
GSM1020139	HPV-negative OSCC #67	HPV-negative OSCC patient	HPV-negative oral squamous cell carcinoma (OSCC)	III/IV	19-39	M	Dead-oral ca	14.75	multii-modality
GSM1020140	HPV-negative OSCC #68	HPV-negative OSCC patient	HPV-negative oral squamous cell carcinoma (OSCC)	I/II	60-88	M	Alive	73.17	uni-modality
GSM1020141	HPV-negative OSCC #69	HPV-negative OSCC patient	HPV-negative oral squamous cell carcinoma (OSCC)	III/IV	60-88	M	Alive	72.28	multii-modality
GSM1020142	HPV-negative OSCC #70	HPV-negative OSCC patient	HPV-negative oral squamous cell carcinoma (OSCC)	III/IV	50-59	M	Alive	73.26	multii-modality
GSM1020143	HPV-negative OSCC #71	HPV-negative OSCC patient	HPV-negative oral squamous cell carcinoma (OSCC)	I/II	50-59	M	Dead -unk cause	64.99	uni-modality
GSM1020144	HPV-negative OSCC #72	HPV-negative OSCC patient	HPV-negative oral squamous cell carcinoma (OSCC)	III/IV	60-88	F	Alive	68.47	multii-modality
GSM1020145	HPV-negative OSCC #73	HPV-negative OSCC patient	HPV-negative oral squamous cell carcinoma (OSCC)	III/IV	60-88	M	Dead-oral ca	12.29	multii-modality
GSM1020146	HPV-negative OSCC #75	HPV-negative OSCC patient	HPV-negative oral squamous cell carcinoma (OSCC)	III/IV	60-88	F	Dead-oral ca	6.44	multii-modality
GSM1020147	HPV-negative OSCC #77	HPV-negative OSCC patient	HPV-negative oral squamous cell carcinoma (OSCC)	I/II	50-59	F	Alive	69.16	uni-modality
GSM1020148	HPV-negative OSCC #79	HPV-negative OSCC patient	HPV-negative oral squamous cell carcinoma (OSCC)	I/II	19-39	F	Alive	70.08	uni-modality
GSM1020149	HPV-negative OSCC #80	HPV-negative OSCC patient	HPV-negative oral squamous cell carcinoma (OSCC)	I/II	50-59	F	Alive	70.08	multii-modality
GSM1020150	HPV-negative OSCC #81	HPV-negative OSCC patient	HPV-negative oral squamous cell carcinoma (OSCC)	III/IV	60-88	M	Alive	68.14	multii-modality
GSM1020151	HPV-negative OSCC #82	HPV-negative OSCC patient	HPV-negative oral squamous cell carcinoma (OSCC)	I/II	60-88	F	Alive	67.94	uni-modality
GSM1020152	HPV-negative OSCC #83	HPV-negative OSCC patient	HPV-negative oral squamous cell carcinoma (OSCC)	I/II	50-59	M	Dead-non OC	19.65	uni-modality
GSM1020153	HPV-negative OSCC #84	HPV-negative OSCC patient	HPV-negative oral squamous cell carcinoma (OSCC)	III/IV	19-39	M	Alive	67.55	multii-modality
GSM1020154	HPV-negative OSCC #85	HPV-negative OSCC patient	HPV-negative oral squamous cell carcinoma (OSCC)	I/II	50-59	M	Alive	66.6	multii-modality
GSM1020155	HPV-negative OSCC #86	HPV-negative OSCC patient	HPV-negative oral squamous cell carcinoma (OSCC)	I/II	19-39	M	Alive	66.56	uni-modality
GSM1020156	HPV-negative OSCC #87	HPV-negative OSCC patient	HPV-negative oral squamous cell carcinoma (OSCC)	I/II	60-88	M	Alive	65.22	uni-modality
GSM1020157	HPV-negative OSCC #88	HPV-negative OSCC patient	HPV-negative oral squamous cell carcinoma (OSCC)	III/IV	60-88	M	Dead-oral ca	2.4	uni-modality
GSM1020158	HPV-negative OSCC #90	HPV-negative OSCC patient	HPV-negative oral squamous cell carcinoma (OSCC)	III/IV	50-59	M	Dead-oral ca	10.68	multii-modality
GSM1020159	HPV-negative OSCC #92	HPV-negative OSCC patient	HPV-negative oral squamous cell carcinoma (OSCC)	III/IV	40-49	F	Alive	65.45	multii-modality
GSM1020160	HPV-negative OSCC #94	HPV-negative OSCC patient	HPV-negative oral squamous cell carcinoma (OSCC)	I/II	60-88	M	Alive	63.54	uni-modality
GSM1020161	HPV-negative OSCC #96	HPV-negative OSCC patient	HPV-negative oral squamous cell carcinoma (OSCC)	I/II	50-59	M	Alive	63.38	uni-modality
GSM1020162	HPV-negative OSCC #99	HPV-negative OSCC patient	HPV-negative oral squamous cell carcinoma (OSCC)	III/IV	60-88	F	Dead-oral ca	35.12	multii-modality
GSM1020163	HPV-negative OSCC #100	HPV-negative OSCC patient	HPV-negative oral squamous cell carcinoma (OSCC)	III/IV	60-88	M	Alive	60.55	uni-modality
GSM1020164	HPV-negative OSCC #101	HPV-negative OSCC patient	HPV-negative oral squamous cell carcinoma (OSCC)	III/IV	60-88	M	Alive	61.54	multii-modality
GSM1020165	HPV-negative OSCC #102	HPV-negative OSCC patient	HPV-negative oral squamous cell carcinoma (OSCC)	III/IV	60-88	M	Dead-oral ca	19.12	uni-modality
GSM1020166	HPV-negative OSCC #103	HPV-negative OSCC patient	HPV-negative oral squamous cell carcinoma (OSCC)	I/II	60-88	M	Alive	61.73	uni-modality
GSM1020167	HPV-negative OSCC #104	HPV-negative OSCC patient	HPV-negative oral squamous cell carcinoma (OSCC)	III/IV	50-59	F	Dead -unk cause	51.61	multii-modality
GSM1020168	HPV-negative OSCC #106	HPV-negative OSCC patient	HPV-negative oral squamous cell carcinoma (OSCC)	III/IV	40-49	M	Alive	61.08	multii-modality
GSM1020169	HPV-negative OSCC #107	HPV-negative OSCC patient	HPV-negative oral squamous cell carcinoma (OSCC)	III/IV	50-59	M	Alive	59.47	multii-modality
GSM1020170	HPV-negative OSCC #108	HPV-negative OSCC patient	HPV-negative oral squamous cell carcinoma (OSCC)	I/II	60-88	M	Alive	61.01	uni-modality
GSM1020171	HPV-negative OSCC #110	HPV-negative OSCC patient	HPV-negative oral squamous cell carcinoma (OSCC)	III/IV	60-88	M	Alive	60.65	multii-modality
GSM1020172	HPV-negative OSCC #113	HPV-negative OSCC patient	HPV-negative oral squamous cell carcinoma (OSCC)	I/II	60-88	F	Alive	59.96	multii-modality
GSM1020173	HPV-negative OSCC #114	HPV-negative OSCC patient	HPV-negative oral squamous cell carcinoma (OSCC)	I/II	60-88	M	Dead-oral ca	9.86	uni-modality
GSM1020174	HPV-negative OSCC #115	HPV-negative OSCC patient	HPV-negative oral squamous cell carcinoma (OSCC)	III/IV	40-49	M	Dead-oral ca	9.23	multii-modality
GSM1020175	HPV-negative OSCC #116	HPV-negative OSCC patient	HPV-negative oral squamous cell carcinoma (OSCC)	I/II	50-59	M	Alive	59.24	uni-modality
GSM1020176	HPV-negative OSCC #117	HPV-negative OSCC patient	HPV-negative oral squamous cell carcinoma (OSCC)	III/IV	60-88	M	Dead-oral ca	6.9	multii-modality
GSM1020177	HPV-negative OSCC #118	HPV-negative OSCC patient	HPV-negative oral squamous cell carcinoma (OSCC)	I/II	60-88	F	Alive	58.71	uni-modality
GSM1020178	HPV-negative OSCC #119	HPV-negative OSCC patient	HPV-negative oral squamous cell carcinoma (OSCC)	III/IV	60-88	F	Dead-non OC	1.22	uni-modality
GSM1020179	HPV-negative OSCC #121	HPV-negative OSCC patient	HPV-negative oral squamous cell carcinoma (OSCC)	I/II	60-88	M	Alive	62.85	uni-modality
GSM1020180	HPV-negative OSCC #123	HPV-negative OSCC patient	HPV-negative oral squamous cell carcinoma (OSCC)	III/IV	40-49	M	Alive	57.63	multii-modality
GSM1020181	HPV-negative OSCC #124	HPV-negative OSCC patient	HPV-negative oral squamous cell carcinoma (OSCC)	III/IV	50-59	M	Dead-non OC	45.93	multii-modality
GSM1020182	HPV-negative OSCC #126	HPV-negative OSCC patient	HPV-negative oral squamous cell carcinoma (OSCC)	III/IV	50-59	M	Dead-non OC	17.02	multii-modality
GSM1020183	HPV-negative OSCC #127	HPV-negative OSCC patient	HPV-negative oral squamous cell carcinoma (OSCC)	I/II	60-88	M	Dead-non OC	35.38	uni-modality
GSM1020184	HPV-negative OSCC #128	HPV-negative OSCC patient	HPV-negative oral squamous cell carcinoma (OSCC)	I/II	50-59	M	Dead-non OC	14.42	multii-modality
GSM1020185	HPV-negative OSCC #129	HPV-negative OSCC patient	HPV-negative oral squamous cell carcinoma (OSCC)	III/IV	60-88	M	Dead-oral ca	6.54	multii-modality
GSM1020186	HPV-negative OSCC #131	HPV-negative OSCC patient	HPV-negative oral squamous cell carcinoma (OSCC)	I/II	40-49	M	Alive	57.53	uni-modality
GSM1020187	HPV-negative OSCC #134	HPV-negative OSCC patient	HPV-negative oral squamous cell carcinoma (OSCC)	III/IV	60-88	M	Dead-non OC	0.46	uni-modality
GSM1020188	HPV-negative OSCC #136	HPV-negative OSCC patient	HPV-negative oral squamous cell carcinoma (OSCC)	I/II	60-88	M	Alive	56.02	multii-modality
GSM1020189	HPV-negative OSCC #139	HPV-negative OSCC patient	HPV-negative oral squamous cell carcinoma (OSCC)	I/II	60-88	M	Alive	55.1	uni-modality
GSM1020190	HPV-negative OSCC #140	HPV-negative OSCC patient	HPV-negative oral squamous cell carcinoma (OSCC)	III/IV	50-59	M	Dead -unk cause	20.01	multii-modality
GSM1020191	HPV-negative OSCC #141	HPV-negative OSCC patient	HPV-negative oral squamous cell carcinoma (OSCC)	III/IV	19-39	F	Dead-oral ca	8.38	multii-modality
GSM1020192	HPV-negative OSCC #143	HPV-negative OSCC patient	HPV-negative oral squamous cell carcinoma (OSCC)	I/II	40-49	M	Alive	54.57	uni-modality
GSM1020193	HPV-negative OSCC #144	HPV-negative OSCC patient	HPV-negative oral squamous cell carcinoma (OSCC)	I/II	60-88	F	Alive	54.41	uni-modality
GSM1020194	HPV-negative OSCC #147	HPV-negative OSCC patient	HPV-negative oral squamous cell carcinoma (OSCC)	I/II	60-88	F	Alive	53.88	uni-modality
GSM1020195	HPV-negative OSCC #151	HPV-negative OSCC patient	HPV-negative oral squamous cell carcinoma (OSCC)	I/II	60-88	M	Alive	52.6	uni-modality
