# Supplementary material for: A 3-mRNA-based prognostic signature of survival in oral squamous cell carcinoma
Source: PeerJ. 2019 Jul 31;7:e7360. doi: 10.7717/peerj.7360 (PMC6679650; doi:10.7717/peerj.7360)
Supplement: Supplemental Information 6 [file peerj-07-7360-s006.zip › mRNA_symbol.txt]

id	TCGA-CV-7406-11A-01R-2081-07	TCGA-CV-7235-11A-01R-2016-07	TCGA-CV-6956-11A-01R-2016-07	TCGA-CV-7103-11A-01R-2016-07	TCGA-CV-7434-11A-01R-2132-07	TCGA-CV-6933-11A-01R-1915-07	TCGA-CV-6961-11A-01R-1915-07	TCGA-CV-6943-11A-01R-1915-07	TCGA-CV-6938-11A-01R-1915-07	TCGA-CV-6959-11A-01R-1915-07	TCGA-CV-6936-11A-01R-1915-07	TCGA-CV-7423-11A-01R-2081-07	TCGA-CV-7432-11A-01R-2132-07	TCGA-HD-8635-11A-01R-2403-07	TCGA-CV-7425-11A-01R-2081-07	TCGA-CV-7238-11A-01R-2016-07	TCGA-CV-7097-11A-01R-2016-07	TCGA-H7-A6C4-11A-21R-A466-07	TCGA-CV-7178-11A-01R-2016-07	TCGA-CV-7255-11A-01R-2016-07	TCGA-WA-A7GZ-11A-11R-A34R-07	TCGA-CV-6939-11A-01R-1915-07	TCGA-CV-6934-11A-01R-1915-07	TCGA-CV-7183-11A-01R-2016-07	TCGA-CV-7416-11A-01R-2081-07	TCGA-CV-6960-11A-01R-2016-07	TCGA-CV-6955-11A-01R-2016-07	TCGA-CV-7438-11A-01R-2132-07	TCGA-CV-7252-11A-01R-2016-07	TCGA-CV-7091-11A-01R-2016-07	TCGA-HD-A6I0-11A-11R-A31N-07	TCGA-HD-A6HZ-11A-11R-A31N-07	TCGA-CQ-6227-01A-11R-1915-07	TCGA-CR-7368-01A-11R-2132-07	TCGA-IQ-7632-01A-11R-2081-07	TCGA-CR-7379-01A-11R-2016-07	TCGA-P3-A5QF-01A-11R-A28V-07	TCGA-BB-A5HZ-01A-21R-A28V-07	TCGA-RS-A6TO-01A-32R-A34R-07	TCGA-CR-7394-01A-11R-2016-07	TCGA-CV-7568-01A-11R-2232-07	TCGA-CV-A6K0-01B-21R-A31N-07	TCGA-CV-6953-01A-11R-1915-07	TCGA-BA-6873-01A-11R-1873-07	TCGA-CV-5439-01A-01R-1686-07	TCGA-BA-A6DJ-01A-11R-A30B-07	TCGA-CV-6945-01A-11R-1915-07	TCGA-CV-7100-01A-11R-2016-07	TCGA-CR-7377-01A-11R-2016-07
CROCC2|ENSG00000226321|protein_coding	2	10	0	1	39	1	6	3	3	2	14	2	1	5	1	1	5	0	2	14	0	1	1643	1	1	1	250	5	2	1	1	6	2	3	3	2	2	4	6	1	4	8	1	6	11	0	0	3	6
NCL|ENSG00000115053|protein_coding	28849	29621	30196	37833	39345	17946	36277	38266	38796	47950	45143	53766	28060	29252	33302	36271	18747	17206	23631	47442	17250	16165	36926	11209	58285	43854	30246	53583	50178	16751	20642	8498	50790	60354	44061	72805	46070	37728	28837	28050	36748	36580	39847	38776	42507	33753	25290	47431	49200
NR2F6|ENSG00000160113|protein_coding	1095	1948	1984	2786	2571	2012	1479	2655	2071	3046	3805	3088	3325	1691	1883	1664	1231	1197	2285	2726	1787	889	6232	1580	2466	2781	1975	2991	1418	880	2240	2928	2331	2363	1712	2768	4363	2843	2184	735	649	1946	2373	1118	1923	1839	2749	1125	1685
CLUH|ENSG00000132361|protein_coding	11654	6982	8636	11071	9952	4551	8936	9788	9768	13288	10685	10595	7507	9810	9468	11918	5089	6223	7850	12241	9829	9679	13535	3432	17833	17066	10412	12710	9824	8617	8520	4073	8745	13624	9530	17297	7542	13408	4875	5864	8406	7512	4729	7312	5540	8838	10801	6950	8688
FILIP1|ENSG00000118407|protein_coding	3585	346	768	341	633	184	124	150	185	1832	513	201	230	241	21	2636	2455	2285	117	190	2854	5680	1322	35	90	75	858	114	352	6444	409	105	1498	93	147	1340	32	56	349	143	629	584	35	104	44	24	23	95	572
PKP2|ENSG00000057294|protein_coding	3087	15541	631	571	10509	7507	1003	1044	1962	775	1090	1621	12104	764	979	3628	2679	205	4474	8194	412	2023	5079	1079	5170	3191	2085	2319	1123	276	430	66	7215	1059	1991	2890	139	1437	1121	989	1405	1164	1826	1961	1820	4038	1033	817	2440
BRD1|ENSG00000100425|protein_coding	1709	2889	2079	2992	3045	1758	1967	3411	3612	3677	3056	3017	2824	2334	2627	2394	1263	1188	1716	3242	2105	1149	3570	1154	3271	2416	3098	3022	3244	1037	926	657	2415	4274	1838	1650	2906	2121	949	1632	4590	2510	2510	1481	2939	2063	1515	2005	2789
LCE1B|ENSG00000196734|protein_coding	0	0	3	40	2	0	1	31	2454	231	2	1	0	10	1510	5	3	4	228	7	0	2	0	0	5	0	6	1	4	0	0	1	13	11	26	54	4	16	12	114	2	0	9	0	14	10	19	0	2
FGGY|ENSG00000172456|protein_coding	974	1151	378	533	1319	519	415	390	527	618	412	482	1214	247	454	758	1125	1011	903	580	548	860	1077	689	520	347	548	294	434	706	362	249	762	390	258	495	474	51	214	296	863	347	390	235	603	296	763	323	509
TYW1|ENSG00000198874|protein_coding	515	818	753	825	1164	584	673	633	1098	903	782	776	852	573	581	817	606	314	569	1007	456	326	1001	342	743	1028	930	898	1303	427	283	165	1151	1253	413	890	1056	762	521	603	2300	779	522	467	964	713	750	867	1122
ARGFX|ENSG00000186103|protein_coding	1	0	0	0	0	1	0	0	0	0	0	0	0	0	0	0	0	0	0	0	1	0	15	0	0	0	0	0	0	1	0	1	0	0	2	1	0	0	0	0	0	0	0	0	0	0	0	3	1
CLTB|ENSG00000175416|protein_coding	12710	4686	22833	20575	5361	2772	21016	19825	11781	27216	22391	24310	5422	14423	22787	10730	4127	10660	8752	13026	10285	3606	7791	16234	34990	10999	15165	20820	17934	3688	27564	27333	10662	8423	16802	10829	11164	11413	20529	8683	16036	9890	12843	8859	35145	17702	65110	5703	19103
EDAR|ENSG00000135960|protein_coding	159	66	21	249	145	67	90	250	450	114	584	160	105	101	110	89	30	23	195	422	421	8	745	648	73	1027	221	531	127	3	3	30	24	249	158	24	448	59	35	89	53	171	267	12	277	16	44	24	83
TBC1D3|ENSG00000274611|protein_coding	0	0	5	0	0	0	1	0	0	0	1	0	2	0	0	0	0	0	0	0	0	0	0	0	4	0	0	0	0	0	0	0	0	0	0	0	0	0	0	0	6	0	1	0	0	0	0	0	0
RGPD2|ENSG00000185304|protein_coding	0	6	0	7	7	2	1	6	2	17	3	5	0	8	6	4	1	2	2	20	9	2	14	1	8	1	9	6	2	3	8	0	7	70	20	17	13	0	1	7	4	9	15	0	10	25	1	3	12
ADAP2|ENSG00000184060|protein_coding	372	1526	416	644	521	156	2685	976	1626	1026	848	1163	618	739	3197	438	627	280	306	257	158	218	266	106	3082	371	1775	1242	426	115	1265	97	1587	530	1819	1013	438	2359	530	1337	679	1012	2472	172	256	364	1134	506	999
GATA2|ENSG00000179348|protein_coding	121	219	88	226	235	70	61	112	478	252	514	121	73	67	151	362	272	103	88	1144	112	451	103	37	90	142	1006	112	86	588	354	52	323	857	32	151	54	142	156	206	305	209	103	77	104	241	151	220	793
LAMP3|ENSG00000078081|protein_coding	418	1031	1247	1924	1377	768	837	1023	1809	2213	1005	1624	644	1785	1880	466	424	277	609	3351	206	59	2102	270	1371	500	2901	2807	725	80	388	104	1054	10096	2588	563	2751	1659	1562	4590	977	3510	669	1961	1553	2724	2935	7568	6073
RPS4Y1|ENSG00000129824|protein_coding	9297	11347	7143	10532	14090	8705	10738	9151	12925	12190	9958	12948	8909	1	0	5	13343	3	2	3	7229	7580	21	12266	1	8274	2	7	0	6455	14535	10	18648	2008	1	2	10831	9549	30	3990	10	6823	22	633	9313	752	679	9375	10439
EXOSC1|ENSG00000171311|protein_coding	641	1049	801	1358	1147	1009	937	1154	1099	1361	1163	1422	943	602	1077	805	880	626	908	979	610	417	1226	949	1280	658	1056	1219	930	346	875	755	1460	834	947	794	1634	951	745	476	1394	755	854	958	1033	1415	911	1350	1149
SUN3|ENSG00000164744|protein_coding	4	2	0	0	0	4	0	1	1	1	3	2	0	3	2	1	1	1	1	0	3	0	2	2	3	2	9	1	1	0	0	0	142	2	102	105	31	24	451	2	4	117	2	55	2	45	39	3	25
AC003002.4|ENSG00000269533|protein_coding	5	15	4	3	7	2	1	7	7	9	6	4	5	8	1	6	6	2	2	7	2	4	5	1	7	1	8	2	4	0	0	3	2	12	3	3	1	3	2	6	8	4	7	4	4	6	11	7	10
RRP8|ENSG00000132275|protein_coding	632	824	1040	879	901	563	696	889	725	1068	782	1210	762	666	1145	651	621	346	666	823	535	354	1010	794	1241	731	888	981	759	458	659	639	911	937	632	1075	958	895	539	458	1446	755	677	595	983	858	794	421	894
COX10|ENSG00000006695|protein_coding	1505	1080	1038	1126	1387	678	879	1085	1070	1452	1176	1164	1070	914	798	1278	1000	728	868	1797	1289	1667	1111	1049	1240	1083	942	1147	1042	1418	388	236	1274	1536	865	1589	1278	992	909	482	1606	744	328	763	559	1116	1219	800	877
C12orf56|ENSG00000185306|protein_coding	103	6	189	287	16	19	559	446	129	432	103	126	4	224	696	186	3	88	6	34	67	2	223	654	280	129	79	255	373	2	68	223	395	183	170	430	237	731	160	233	2501	59	300	60	269	36	151	9	132
SLC34A1|ENSG00000131183|protein_coding	5	1	21	43	5	0	26	21	8	35	25	44	2	32	66	10	2	12	11	5	17	0	5	18	30	46	22	18	23	0	6	16	3	37	8	7	14	16	7	10	33	44	36	6	48	7	35	22	12
N4BP3|ENSG00000145911|protein_coding	552	792	1500	1965	679	1579	752	2967	1380	1631	2828	1574	1614	951	1067	1343	367	958	1309	1213	1698	539	1873	2276	1806	2487	982	1769	2027	348	773	1841	681	642	519	160	1238	523	308	400	564	728	693	266	1867	1274	701	433	546
OTOG|ENSG00000188162|protein_coding	3	0	0	1	1	8	0	0	0	1	0	0	0	0	0	0	0	0	0	0	1	0	20	0	0	0	0	1	0	1	3	0	0	1	4	4	18	0	10	0	0	0	0	1	0	0	1	4	0
RALGAPB|ENSG00000170471|protein_coding	2354	4183	2475	4457	4533	2129	2466	4525	4269	5029	3476	3152	3528	3594	2399	3501	2235	1331	2113	4319	2951	1863	5284	2203	3434	3802	4511	3951	4932	1880	942	626	5060	7689	3085	5006	2747	2994	1576	3360	8416	3752	2965	2708	4382	2679	5240	3243	6163
POLR3E|ENSG00000058600|protein_coding	2165	1871	2033	2254	1198	1278	1923	1899	2064	2956	1972	2836	1905	1812	1746	2278	1574	1207	1409	2673	1901	1574	3176	915	2619	2330	1753	1969	1914	1894	1446	429	3109	2725	1639	3610	1854	2665	1680	1030	2478	1874	1395	1669	2954	1753	2465	1568	2347
FIGLA|ENSG00000183733|protein_coding	1	3	1	0	1	0	0	0	1	0	1	2	1	1	3	1	2	0	3	0	1	0	2	0	0	1	0	0	0	1	0	2	0	0	0	0	0	2	0	0	0	0	0	0	0	0	0	0	0
KRTAP4-6|ENSG00000198090|protein_coding	0	0	1	1	0	0	0	1	4302	6	0	0	0	0	0	0	0	0	1	0	0	1	0	0	0	0	0	0	0	0	0	1	0	1	1	0	1	0	3	0	0	0	0	0	0	1	0	0	0
ZNF202|ENSG00000166261|protein_coding	412	465	629	525	575	245	395	567	579	584	316	646	497	409	469	383	343	239	506	488	429	305	477	367	556	474	502	614	648	278	236	203	582	735	310	455	304	617	335	264	1156	673	274	352	604	586	496	326	531
SNX32|ENSG00000172803|protein_coding	9	24	5	24	63	11	29	13	76	23	12	7	12	33	10	39	38	9	39	15	47	6	8	5	9	11	6	12	20	15	8	22	28	28	10	12	26	16	53	11	32	63	4	21	5	14	25	16	15
VASH1|ENSG00000071246|protein_coding	380	2185	253	726	1210	271	398	436	1300	1068	1406	475	583	776	584	797	1062	230	479	698	475	537	312	112	389	300	995	733	479	413	1304	285	1456	934	183	1095	489	303	473	1042	886	2496	280	408	334	303	293	861	1797
KLHDC8A|ENSG00000162873|protein_coding	55	23	67	720	73	194	57	2128	36	1303	376	229	17	255	8	653	22	520	11	37	352	4	348	871	262	202	125	289	836	4	48	914	20	10	14	63	9	14	15	18	28	112	3	7	24	5	13	37	90
KMT2E|ENSG00000005483|protein_coding	2334	6684	2631	4163	5479	3729	2204	4854	5209	5026	3919	2950	4974	2956	2101	3889	2448	1073	2579	5210	2754	2388	5418	1876	3027	3102	5095	3401	4692	1854	477	289	3549	7774	1732	2327	1927	2080	965	3493	9851	3607	3032	1607	4055	2596	2364	4166	5601
SRP19|ENSG00000153037|protein_coding	832	975	855	708	1336	608	889	1035	1024	1120	927	1230	868	653	1128	836	780	604	626	1005	423	296	914	963	1171	729	931	1052	1110	378	1154	498	1222	861	971	706	1189	1017	746	627	2056	842	768	599	786	1559	1624	1113	781
PLA2G4A|ENSG00000116711|protein_coding	321	482	299	1126	499	387	722	968	1144	2316	1062	782	465	676	773	772	547	251	503	785	499	272	1807	1182	705	512	1226	659	1187	242	87	98	2924	2172	743	2339	2052	887	130	390	2744	636	749	262	156	424	99	109	395
CEP164|ENSG00000110274|protein_coding	473	1066	1048	1609	1102	381	1230	1021	1690	1512	1306	1384	1002	1121	1374	675	641	400	769	1384	719	366	1584	341	1602	1465	1662	1323	968	280	668	410	1509	1763	1355	2850	453	1804	1520	1100	3606	1754	1254	1516	1546	2491	2569	1007	2146
C16orf59|ENSG00000162062|protein_coding	20	99	103	226	118	32	98	99	109	142	156	189	65	114	296	41	75	49	91	174	67	18	165	80	111	111	168	190	104	12	105	161	377	813	286	489	939	279	486	77	467	229	91	413	205	378	812	668	333
SP6|ENSG00000189120|protein_coding	926	212	987	1277	134	51	1687	1502	1998	3905	310	358	130	953	2323	1344	69	1113	182	407	294	19	287	782	1288	425	1177	844	1550	65	471	448	483	381	744	470	334	600	1166	554	877	326	536	329	2072	2165	914	151	881
LTBP1|ENSG00000049323|protein_coding	1871	10835	935	2445	6368	4012	4359	1112	8073	1886	2680	2236	7504	772	5119	3037	3999	1200	2619	1312	1377	2795	1212	239	2963	2234	9213	3584	1213	3679	2088	381	40170	10627	5001	7509	2597	6834	3420	9211	74001	5285	5074	12358	7168	21019	7068	816	12699
ARHGEF38|ENSG00000236699|protein_coding	18	625	11	2	488	187	6	4	37	9	3	8	877	4	11	286	164	3	185	100	6	133	491	7	9	10	216	16	26	24	10	2	4	33	2	8	19	7	6	4	14	5	4	4	7	3	8	8	19
THEMIS2|ENSG00000130775|protein_coding	307	4755	319	525	1380	275	268	573	744	592	1285	471	773	617	835	452	1329	166	458	529	213	279	512	140	336	444	711	860	285	201	2210	267	1435	1497	1331	1734	1024	1386	2996	1629	809	1691	1359	717	330	2226	609	1286	2208
STX16-NPEPL1|ENSG00000254995|protein_coding	9	14	1	3	12	4	4	15	16	9	20	9	16	25	9	10	19	23	2	16	78	4	8	3	17	4	21	0	32	6	5	4	9	49	3	2	6	42	2	17	20	60	20	14	15	47	34	9	7
JSRP1|ENSG00000167476|protein_coding	3421	118	625	281	126	56	150	60	8	1168	272	454	107	122	33	1607	2320	1862	42	82	2016	2463	81	0	62	7	51	157	131	2975	2398	549	524	134	154	240	11	42	23	218	249	342	362	91	32	47	19	6	326
LCA5L|ENSG00000157578|protein_coding	62	121	16	36	178	75	21	34	67	38	34	45	154	18	20	41	77	33	38	61	46	46	762	48	31	26	263	20	27	45	11	19	62	53	28	18	46	12	18	19	29	46	11	30	9	18	63	41	16
TIMP2|ENSG00000035862|protein_coding	2880	17422	1465	8450	17183	5937	2508	5846	25689	8315	12039	1923	8161	1760	3509	12538	12591	4878	4613	3876	6752	13379	3631	4847	2187	3727	12640	3875	5277	13350	10542	8840	19559	6277	2934	18737	2578	7378	13729	9736	30569	10321	1944	2337	1847	4764	6447	7212	32410
PPIG|ENSG00000138398|protein_coding	3120	4394	2631	2796	5438	2764	2346	3762	4740	3800	2670	3399	3511	2599	2603	3323	2707	1414	1432	3883	2178	2270	3293	2332	3530	2812	4134	3236	4341	2120	938	645	3905	7433	3328	2723	4580	3602	1766	1965	8212	2986	3065	2372	3599	4379	4090	3585	3216
CNOT3|ENSG00000088038|protein_coding	1181	2546	2319	2772	2525	1482	2050	2062	2985	2751	2822	3000	2569	1678	2587	1637	1336	960	1668	3141	1451	957	3915	1166	2507	1881	2602	2703	2381	827	1093	608	3798	4704	2342	4438	2768	3250	1350	1880	5102	2531	2239	1950	2370	2972	3678	3391	3728
EBLN2|ENSG00000255423|protein_coding	22	10	8	18	12	3	6	16	21	26	8	16	7	15	4	4	14	13	3	28	32	1	19	4	15	17	22	4	51	2	9	5	13	42	18	6	7	24	16	15	95	45	12	18	23	21	23	8	4
TMEM59|ENSG00000116209|protein_coding	7817	22070	8855	10301	25916	30059	8328	13174	13471	15095	11307	11939	23772	7118	10846	15758	19172	5951	16430	13454	9210	9214	27218	32687	8043	7735	16016	10939	11396	5951	6433	6235	13556	28505	8017	7826	11252	8537	6124	7026	14070	8969	7579	5302	9119	9034	9455	9794	11288
GPRC5C|ENSG00000170412|protein_coding	2636	5283	1320	855	8486	3421	710	572	1725	2005	1055	1360	5412	541	361	1661	3583	877	3202	5643	1004	2328	12221	434	598	704	1946	921	909	1510	2174	674	1878	2490	1495	569	93	50	1120	148	1719	1092	97	178	1735	545	1566	613	1059
PRR7|ENSG00000131188|protein_coding	105	52	94	298	272	117	242	134	123	136	184	293	84	85	88	160	122	122	132	222	41	20	565	55	410	109	122	125	124	17	168	66	154	81	97	250	94	227	111	24	58	103	184	120	247	132	1224	306	163
EGFLAM|ENSG00000164318|protein_coding	1374	497	203	264	1144	140	97	50	519	391	216	73	296	47	119	604	886	721	229	84	720	1090	72	32	35	58	225	135	110	1438	503	116	1237	630	391	890	115	437	173	898	471	235	154	105	129	262	222	253	780
SUPT6H|ENSG00000109111|protein_coding	6061	7818	7325	7989	7948	4762	5102	7432	8135	10223	9227	7092	7931	5471	6899	7187	4232	3360	4294	9311	5033	4872	9577	2188	8223	6970	10301	7940	7446	4662	4660	2446	9371	12696	8176	9961	5218	6376	6401	8302	12512	7005	6535	8108	7724	7830	9452	10094	12360
BAZ1B|ENSG00000009954|protein_coding	2959	6004	3480	5044	5359	3048	2418	4536	5039	6419	4028	4018	5514	3617	3334	4790	3177	1792	2445	5591	3425	3195	6471	2090	4858	4608	5690	5253	4945	3261	1302	624	7030	13154	1940	6256	4882	3452	2423	4782	16454	4496	2863	4772	6772	5060	6229	8452	9080
SLC44A1|ENSG00000070214|protein_coding	2450	4508	4992	10431	5369	1808	7317	8335	9159	12146	5506	6651	3117	5104	7064	4808	4201	2428	3519	5942	3335	1887	4842	5637	7218	5828	7462	8021	7741	1996	2058	1356	13014	28015	6604	13909	6181	10304	8354	8048	19508	6861	6131	8231	21214	8143	5109	8949	17734
NRDC|ENSG00000078618|protein_coding	13927	6886	7335	8055	7044	3823	6328	7744	8981	15189	8876	8403	5727	6278	7365	10159	9171	7296	4476	7677	9399	10804	8581	4486	7778	5849	9676	8096	8834	13441	6748	2312	14941	18641	6451	12574	7491	9430	4387	5946	13195	7660	9047	7723	7159	8256	7667	5978	11312
AIDA|ENSG00000186063|protein_coding	725	1203	578	1069	981	629	598	1033	1033	1171	822	723	734	709	860	922	952	350	496	666	689	619	900	918	675	715	1027	886	992	690	188	95	1922	2228	535	1024	827	481	316	767	2680	1055	447	769	605	971	832	1305	4668
CFAP77|ENSG00000188523|protein_coding	1	5	0	4	37	4	8	2	2	6	0	0	4	2	0	4	5	0	5	5	0	1	3041	2	2	2	304	0	7	0	1	5	1	7	0	1	1	1	3	0	2	1	0	3	0	3	2	7	5
ZFAT|ENSG00000066827|protein_coding	1446	697	540	865	792	431	376	545	585	1370	1020	659	626	410	554	1039	1879	781	393	642	836	493	681	252	432	503	576	655	537	1251	456	198	979	1469	395	676	535	628	306	496	917	730	348	463	518	387	654	908	888
PTGES3|ENSG00000110958|protein_coding	9963	11919	11579	13203	11299	7198	11948	14991	12437	15199	13226	13778	11031	9582	15712	10400	9834	5307	8988	14813	7452	5886	21387	15259	13490	14848	16986	16945	12915	6374	7713	4225	18651	22870	12126	26736	26726	13847	12480	8239	12432	10980	9808	10313	15927	17787	12104	18811	17095
HVCN1|ENSG00000122986|protein_coding	107	562	52	113	302	112	32	82	186	246	195	100	305	56	219	146	397	65	199	178	119	170	104	32	24	36	218	195	37	163	128	32	295	154	62	148	64	51	228	229	141	301	78	94	94	111	115	316	491
RNF121|ENSG00000137522|protein_coding	807	1889	657	1012	1772	1607	747	720	1228	1149	1018	1035	2007	531	781	1083	1173	660	1282	1050	757	886	1251	702	758	797	1008	1102	730	655	1311	406	3175	1862	656	1718	760	821	1242	622	2052	1599	626	821	1128	1077	824	1266	2671
RBMY1F|ENSG00000169800|protein_coding	0	0	0	0	0	0	0	0	0	0	0	0	0	0	0	0	0	0	0	0	0	0	0	0	0	0	0	0	0	0	0	0	0	0	0	0	0	0	0	0	0	0	0	0	0	0	0	0	0
PAWR|ENSG00000177425|protein_coding	1202	3347	2256	3064	3255	1155	1735	3813	4149	5131	2160	2387	2651	2119	2995	2744	1587	1057	1897	3586	1451	640	3916	2667	3391	2742	4019	2875	3544	399	1092	535	5148	6767	2489	5686	3871	3933	2482	1616	10672	2462	2581	2365	5623	4110	4019	3162	5277
DPYS|ENSG00000147647|protein_coding	1	14	0	0	24	8	0	0	62	0	5	2	2	0	56	29	48	1	1	2	0	5	27	1	2	1	14	1	1	6	2	7	4	1	0	6	1	0	5	2	4	3	1	0	2	1	3	2	1
E2F8|ENSG00000129173|protein_coding	452	103	295	550	30	4	242	410	451	494	709	636	21	774	382	150	298	200	168	562	372	155	347	416	441	702	651	627	472	266	49	42	511	2219	175	202	1318	385	112	193	1686	685	302	313	261	295	229	733	680
ARL17B|ENSG00000228696|protein_coding	32	12	3	5	41	7	7	11	39	22	20	11	28	9	17	14	11	5	29	3	6	28	27	10	5	26	45	0	57	52	12	20	29	22	14	7	9	18	10	1	82	15	8	19	36	19	5	10	17
AK8|ENSG00000165695|protein_coding	45	148	33	151	264	162	113	110	208	220	81	87	171	44	57	151	77	61	145	116	37	66	2648	63	116	32	536	105	95	16	15	35	23	36	53	29	47	19	64	40	29	30	14	10	20	15	161	107	93
GPI|ENSG00000105220|protein_coding	28091	16742	20891	22005	25593	13890	14342	21758	17940	26138	20108	19335	21277	11921	18060	17454	16828	13107	15658	22679	18382	27747	22942	13816	25082	18355	20494	20577	21673	19646	10320	5359	24230	30081	11859	30715	20030	16360	7401	12301	35380	13273	17650	13852	31940	21263	31130	53689	25253
REG3A|ENSG00000172016|protein_coding	0	0	0	0	0	2	0	0	0	0	0	0	0	0	0	0	0	0	0	0	0	0	3	0	0	0	1	0	0	0	0	0	0	0	11	0	6	0	1	0	0	0	1	0	0	0	8	1	0
FAM26F|ENSG00000188820|protein_coding	31	722	97	81	274	72	80	194	193	469	140	230	133	198	653	84	385	96	128	191	17	38	99	33	26	80	498	309	25	55	122	80	353	555	38	273	548	19	263	457	182	729	159	341	306	596	53	726	769
ACYP2|ENSG00000170634|protein_coding	2346	822	567	465	1005	691	436	396	655	1226	445	628	962	311	255	1291	1695	1880	612	625	1693	2020	633	474	450	229	405	412	454	1976	527	327	765	701	275	268	528	218	255	129	490	365	182	206	281	287	597	363	494
MROH6|ENSG00000204839|protein_coding	609	316	463	1457	463	157	1952	2660	943	1232	3331	2877	311	1141	3202	838	181	419	381	2051	1248	53	1425	3059	2263	1812	1748	2205	1122	28	869	2025	2847	3156	1298	2210	2551	2551	824	415	561	933	1995	1162	785	3942	1866	2018	671
SYTL2|ENSG00000137501|protein_coding	437	2417	113	274	3311	731	163	174	1555	397	430	148	1240	222	195	435	1038	156	562	2189	149	314	8396	149	120	104	2359	177	283	400	210	68	1019	740	179	599	86	355	201	579	482	292	120	195	161	544	156	236	648
PCOLCE|ENSG00000106333|protein_coding	1228	4107	326	1968	4807	528	894	427	7177	1740	2646	431	1010	144	1084	1938	7360	1247	647	1028	1021	4128	603	286	182	1796	2016	993	714	3380	7480	3199	9700	1089	798	6043	900	1770	4723	2366	6141	4262	421	930	604	1433	3297	5357	7995
DGCR8|ENSG00000128191|protein_coding	1239	1465	1467	2040	1995	897	1425	1563	2360	2321	1757	2050	1630	1588	1664	1573	1147	822	1318	2585	1397	858	1814	608	1810	1865	1855	2354	2071	853	1006	765	1999	4899	1177	1449	2469	1576	1003	1062	2833	2529	790	963	1963	1803	1741	2343	1942
CCNL2|ENSG00000221978|protein_coding	1619	1310	1312	1645	1647	880	1114	1885	2397	2226	1631	2282	1620	2350	2613	1180	1666	1395	1499	2108	3665	582	1724	1294	3197	1289	1615	1513	3438	659	2772	2681	2296	5694	1455	1174	4683	4893	1875	706	5609	5107	3463	2054	2435	6265	6667	1804	1096
ELOVL5|ENSG00000012660|protein_coding	1892	3349	1625	1972	5555	1604	1713	2736	8609	2638	1701	1923	1933	1670	1626	3260	3326	644	14980	2807	1122	1142	7329	1572	2779	4134	4997	2168	2536	1741	1419	322	6807	5027	1925	5062	2932	3355	3284	2509	3789	3298	2249	3689	3703	3796	4185	5196	6706
GPR50|ENSG00000102195|protein_coding	0	0	0	17	1	4	1	0	0	0	0	0	0	1	1	0	0	0	0	5	2	0	23	0	4	1	16	0	0	23	3	0	0	0	5	9	0	2	11	190	1542	0	44	975	1	0	198	0	1
GLB1|ENSG00000170266|protein_coding	832	6179	949	1622	5449	2709	1238	1215	2331	1686	1738	1288	4272	1108	1966	1620	3136	415	2248	2909	663	1281	3453	1431	1233	1462	3006	1805	1228	751	1067	414	5187	2542	1253	3929	2173	1291	2000	2278	4444	2214	1219	3804	1134	3937	2345	1683	3640
EDF1|ENSG00000107223|protein_coding	8711	12667	11026	13506	15523	13350	11868	12052	10845	17108	14213	16840	17593	6594	14163	10782	10327	9577	11873	11276	6715	6578	14912	11500	15486	8513	10617	14046	10062	5277	24278	24915	9800	16388	9180	8289	12241	9566	11810	5805	6942	8236	10495	5833	15844	21543	10403	14452	9720
NLGN1|ENSG00000169760|protein_coding	27	19	7	50	45	17	4	13	80	25	126	2	6	10	3	56	107	15	36	21	30	106	28	14	9	39	35	8	20	96	17	12	53	283	19	34	1	0	15	4	77	11	1	2	1	1	21	1	24
PAM|ENSG00000145730|protein_coding	6803	28529	2004	4559	34009	48778	4212	1894	7520	7897	5893	1891	28326	1552	3253	11700	13890	4682	8257	4205	4063	10600	11002	1306	1771	1827	8386	3669	3239	8367	2840	1716	13419	7007	4104	6680	3665	7504	4402	6499	19238	4247	4728	4610	4862	5737	14161	7358	8156
CANT1|ENSG00000171302|protein_coding	2353	5950	2587	4234	5330	9127	2905	5713	3601	3666	3350	3530	5980	2706	3260	5135	3412	847	4287	4396	2971	3707	6434	4940	3545	5264	5855	4284	3601	1512	2502	2312	8722	6225	2739	7808	2503	3086	4342	2611	4523	3114	3036	3684	4855	4585	3943	3850	6709
MMAA|ENSG00000151611|protein_coding	729	609	619	753	754	534	336	788	660	804	429	709	583	703	504	535	528	347	517	569	597	455	779	478	526	570	769	866	513	618	240	160	575	1002	294	322	699	423	222	386	774	598	275	200	250	599	444	316	626
SLX1B|ENSG00000181625|protein_coding	0	0	1	0	0	0	0	0	1	2	0	0	0	2	2	1	1	0	4	1	2	0	0	0	1	0	0	0	0	1	1	3	0	2	0	0	1	2	6	1	0	1	0	0	2	1	2	1	1
MRFAP1|ENSG00000179010|protein_coding	13902	16006	12556	15088	19605	10048	12348	13601	14974	17164	15564	14595	14358	8722	14834	13119	14389	9945	11425	15552	10210	9866	19694	9675	16856	11142	13511	14794	11946	10991	15472	7135	22768	18332	12688	18118	16294	10528	9717	8232	16849	12783	10790	11141	19078	19118	19119	17775	20301
CRTC2|ENSG00000160741|protein_coding	1436	3388	1963	1785	2847	1519	1489	1713	2054	2438	2205	2552	3169	1271	1901	1829	1473	972	1801	2777	1320	1121	3403	1116	2506	1584	2113	1898	1659	1000	1912	994	3459	4015	2013	2617	2350	1736	1963	1565	2818	1986	1741	1437	2483	2974	2790	2678	3153
C8orf82|ENSG00000213563|protein_coding	867	1155	709	1530	1679	1093	514	1129	886	968	861	1296	1844	447	653	906	849	581	925	999	1127	589	1021	820	969	416	574	898	717	450	840	1116	1034	958	820	987	821	1447	1085	247	1093	845	479	569	1105	910	1338	1178	1020
UBP1|ENSG00000153560|protein_coding	2395	3949	2762	3559	3826	2111	2240	3487	4331	5222	3029	3405	3137	3187	3602	2746	2118	1293	1789	3854	2362	1767	3725	1924	3159	4634	4594	4307	3575	1775	1696	657	4136	3737	2326	3694	4802	3261	2104	3074	9623	4006	2969	3964	2740	3679	2701	2191	4119
OCIAD1|ENSG00000109180|protein_coding	5049	6787	3427	3844	7603	6335	3169	4187	6328	5720	4213	4577	7356	2844	4500	5022	5766	4570	4590	5295	4334	4867	5387	5708	4414	3082	4748	4446	3833	3927	2599	1461	7563	5668	3761	4216	6047	5232	2987	2888	8438	4466	4337	4253	4870	4846	7802	6019	5033
NLK|ENSG00000087095|protein_coding	589	959	436	699	1150	386	481	559	841	771	582	538	772	493	615	649	699	276	419	667	379	387	1064	518	597	526	908	590	518	422	346	193	2065	868	719	722	880	851	630	543	1748	640	427	511	745	1049	1114	1033	907
SYTL4|ENSG00000102362|protein_coding	407	583	552	665	777	330	341	1372	391	592	908	444	451	413	49	631	377	209	187	1318	1094	365	2527	1612	482	700	402	863	815	397	277	566	731	381	235	199	854	145	393	141	832	643	248	116	145	76	476	463	549
VN1R1|ENSG00000178201|protein_coding	77	16	21	5	27	14	5	12	48	51	9	15	22	9	7	56	28	50	25	4	56	38	15	5	8	11	16	15	21	56	11	13	18	36	21	10	15	12	17	5	20	32	4	6	10	6	52	6	9
SYT6|ENSG00000134207|protein_coding	26	30	1	4	11	19	1	4	12	8	6	6	48	6	0	25	9	43	19	4	2	14	7	0	7	1	3	1	3	9	2	9	40	6	6	5	2	1	5	7	20	19	1	7	2	0	2	13	22
TCF4|ENSG00000196628|protein_coding	1805	6806	1327	2985	6358	3634	1151	1600	7433	3911	3367	1171	2904	817	1843	3515	4048	1505	1214	2025	1520	4728	2885	943	636	1122	4238	1791	1996	4409	2474	1075	6697	4657	1289	3772	1375	2004	1104	4520	13240	4017	1121	1800	1450	2101	1625	4178	8768
TMEM132D|ENSG00000151952|protein_coding	2	1	0	0	10	0	1	1	3	6	2	0	0	1	0	2	1	1	9	1	0	1	1	1	1	0	3	0	0	2	2	1	0	0	0	3	0	1	1	1	4	2	0	0	0	0	0	0	6
MARK1|ENSG00000116141|protein_coding	450	492	668	944	596	148	648	1061	644	1054	833	1218	408	666	473	626	326	285	249	1026	634	268	873	380	1410	651	1003	1206	1003	322	319	238	1369	2567	1156	873	1434	340	547	589	2184	1086	1215	678	837	1414	1401	744	938
MASP1|ENSG00000127241|protein_coding	173	201	97	438	181	48	80	140	1293	433	800	48	47	103	314	847	301	292	79	27	1190	1131	345	86	30	214	232	142	268	538	34	436	691	1320	443	322	9	387	54	426	20	57	581	20	34	725	21	14	291
SLC10A1|ENSG00000100652|protein_coding	4	4	1	9	3	1	1	1	0	1	2	5	3	1	26	2	4	1	6	8	6	3	17	7	0	2	0	3	1	0	2	2	0	7	0	1	1	3	1	1	1	6	0	1	0	2	0	1	2
KRT33B|ENSG00000131738|protein_coding	6	1	11	525	0	1	192	357	13743	5593	50	31	0	5	252	367	2	455	3	15	17	3	2	13	40	1	14	18	761	0	0	164	3	4	13	30	1	1	5	77	2	10	37	2	1	30	5	0	56
ACSM2B|ENSG00000066813|protein_coding	3	2	1	0	0	2	0	0	1	0	1	1	1	0	47	3	0	0	0	0	4	4	0	0	0	2	1	0	0	4	5	1	2	0	0	0	0	0	2	2	1	1	0	0	1	1	0	2	1
KLHL18|ENSG00000114648|protein_coding	1685	1177	1706	1889	1326	423	1926	2865	2115	3346	1737	1375	745	1578	3513	1793	874	1004	707	1661	877	578	984	1020	2495	1366	2763	1794	2169	620	992	379	1696	1875	1299	2452	1359	2469	1114	1828	1536	945	1601	1371	972	1544	1145	720	1974
UBE2W|ENSG00000104343|protein_coding	1780	1985	1356	1252	2132	1091	1113	1549	1611	1853	1350	1461	1211	899	1511	1333	1919	951	916	1760	1009	1756	1708	1863	1198	1379	1641	1476	1546	1376	888	275	2883	2366	1154	2366	2258	1630	1100	869	3200	1557	1348	1433	1326	1332	2040	1778	2021
IPO11|ENSG00000086200|protein_coding	1234	1632	1003	1661	1457	922	1158	1613	1771	1750	1409	1134	1127	1191	1179	1335	1349	589	847	1923	959	1069	2766	1209	1556	1623	1919	1612	1658	1013	612	399	1711	1786	855	1699	713	1207	461	1015	2309	1212	1012	1315	1565	1105	929	1710	1490
FOXN3|ENSG00000053254|protein_coding	5903	5776	3381	5872	5354	3247	2643	4462	7145	6588	5887	3974	3823	3136	2340	5896	4209	3206	3212	5464	6501	6289	4435	2361	3249	2697	4703	3504	4822	6252	1406	1381	4844	8781	3090	3756	1122	2151	1417	3091	7558	3886	2718	2698	6967	2259	2109	2705	8021
NSMAF|ENSG00000035681|protein_coding	1127	2248	1214	2228	1637	1320	1507	1925	2583	2707	1850	2397	1682	1541	1755	1522	1445	791	1130	2079	1592	954	1285	1509	1320	1312	2068	2412	2223	1034	719	529	2649	2503	1739	3481	1999	1485	2230	1400	3844	1239	1733	1351	2641	1506	2847	1433	3108
REG1A|ENSG00000115386|protein_coding	1	0	0	2	0	0	0	0	1	0	0	0	0	1	0	0	2	0	0	0	0	0	1	0	0	0	0	0	0	1	0	0	0	0	1	6	0	0	2	0	263	0	0	1	0	0	22	0	0
SPDYE1|ENSG00000136206|protein_coding	9	5	7	4	5	6	3	2	8	9	3	6	7	4	8	5	3	2	5	9	8	1	6	3	9	4	5	4	18	1	3	2	15	34	8	20	8	3	2	6	17	11	15	7	2	3	16	7	4
C11orf71|ENSG00000180425|protein_coding	589	472	183	312	635	658	123	184	443	350	260	254	562	127	343	372	562	397	457	237	326	424	612	309	154	146	300	203	188	481	140	136	292	299	179	436	177	107	182	136	411	192	119	89	169	114	266	108	127
SUGCT|ENSG00000175600|protein_coding	201	123	100	151	205	75	71	74	86	193	95	59	101	34	146	152	239	160	111	234	125	205	55	38	141	67	87	244	64	247	154	42	761	89	213	411	107	1495	652	161	1710	529	154	407	489	810	936	98	355
KRT23|ENSG00000108244|protein_coding	2662	49134	3467	4562	32316	20955	1590	7048	5937	18716	704	489	44544	2650	7125	11317	14200	6379	6730	18585	2243	2802	11077	3035	1688	800	2872	3156	5978	142	1430	998	3472	1965	1304	2738	713	5954	16071	2161	43	128	1214	52	77	1689	3013	75	1633
HNF1B|ENSG00000275410|protein_coding	1	1	1	5	9	1	2	5	1	3	3	0	1	0	5	3	1	0	4	1	1	2	374	6	0	0	60	1	4	0	0	2	7	5	2	7	4	6	17	0	2	1	2	0	0	5	24	10	0
NDFIP2|ENSG00000102471|protein_coding	3635	2961	3160	3731	3640	2081	4912	6111	5779	5157	5051	5163	2124	3697	5738	3155	2306	1493	4201	6441	2900	1090	5613	13834	5138	5714	5371	6020	5433	1044	1319	1123	10013	9003	6657	3548	11857	3275	2598	4079	15033	3630	7707	2444	5656	7189	3867	1885	7162
GINS4|ENSG00000147536|protein_coding	125	256	127	397	223	27	181	259	275	242	292	302	88	249	184	150	101	34	132	335	129	33	179	159	338	263	296	261	298	23	22	20	302	2104	375	882	497	163	216	223	625	524	206	393	444	316	446	513	461
ELAVL3|ENSG00000196361|protein_coding	6	1	1	0	2	3	0	0	4	0	1	0	0	0	1	1	3	0	0	1	1	5	45	0	0	0	0	0	0	6	1	4	3	2	0	2	2	1	8	0	3	0	3	0	0	0	2	3	2
SPRR2A|ENSG00000241794|protein_coding	71610	82	185120	162227	64	52	292327	258071	6444	280806	81924	86052	24	138838	116973	97441	574	71840	36	29644	5789	101	3505	49915	290058	11915	177987	181985	261232	41	44443	139840	25072	55194	99484	28275	31992	13435	101	94351	18764	13055	47848	1364	12250	66347	4189	162	40774
CLGN|ENSG00000153132|protein_coding	76	82	62	63	101	63	1	134	56	37	10	23	99	24	2	112	135	29	61	22	322	91	643	434	38	5	201	23	236	87	10	73	26	66	12	42	25	1	21	7	21	21	9	3	9	1	98	23	10
FAAP100|ENSG00000185504|protein_coding	1249	1949	1571	2129	2565	1224	1760	1589	2798	2073	2222	2325	1887	1602	2146	1692	1369	1002	1904	2664	1138	822	2323	757	2637	1965	1742	2386	1825	961	2642	1142	1980	2636	1733	1757	1217	1850	1341	1022	1955	1984	1102	1639	1702	1250	3101	2001	2855
FKBP7|ENSG00000079150|protein_coding	175	522	130	239	650	251	138	131	472	325	265	117	319	71	110	427	848	196	252	186	217	345	160	110	88	116	286	155	198	403	209	88	864	285	92	408	106	206	311	219	949	362	71	182	185	263	311	269	870
ZNF766|ENSG00000196214|protein_coding	298	1261	403	937	1167	832	238	612	834	964	313	608	1275	364	441	789	629	239	789	449	589	499	1082	248	410	646	815	849	468	304	322	474	719	1578	409	644	831	386	570	444	1595	901	423	467	542	308	704	864	821
AMY1A|ENSG00000237763|protein_coding	0	1	0	1	1	1050	1	0	0	0	0	0	73	0	0	0	0	0	0	2	1	0	2	0	0	2	1	0	0	0	0	0	0	0	0	0	0	0	1	0	0	0	0	0	0	1	0	0	0
IL3|ENSG00000164399|protein_coding	0	0	0	0	1	0	0	0	0	0	0	0	0	0	0	0	3	0	0	0	1	0	0	0	0	0	1	0	0	0	0	0	1	0	0	0	0	1	0	0	0	0	0	0	0	1	0	0	0
NUTF2|ENSG00000102898|protein_coding	3612	3542	3147	3506	3852	1741	3439	2730	3610	4322	3854	6323	3525	2024	5273	2620	3613	2233	3294	3584	1774	1948	4091	3028	5209	2818	3796	4379	2893	2125	5092	2296	9164	3496	5023	7678	6416	5793	3079	2476	6056	3277	4120	4152	6553	6660	10553	4617	5924
CADPS2|ENSG00000081803|protein_coding	841	6827	364	495	4017	6719	204	241	1016	591	538	231	8203	122	147	2302	1692	185	1113	1092	210	1164	1945	137	93	507	1500	333	386	536	331	126	708	981	248	630	650	171	293	386	1001	399	110	102	518	441	149	1788	899
CUTA|ENSG00000112514|protein_coding	2743	6176	2530	3572	7274	5159	2583	2941	3627	4636	2966	4460	8224	1432	3264	3647	5659	2356	6122	4277	2432	2887	6404	2898	3400	1774	3423	3542	2884	1908	4611	3819	5400	3696	2544	2586	4108	4240	2924	1533	3200	2801	2672	2516	3606	6233	8326	3119	3560
FAM83E|ENSG00000105523|protein_coding	275	1833	723	159	1666	1154	66	371	167	245	55	260	2285	252	131	872	518	63	817	1767	322	526	5797	135	234	333	1221	402	336	69	42	161	60	2950	110	171	1771	297	270	44	27	292	260	54	376	165	158	403	109
PLEKHH3|ENSG00000068137|protein_coding	1757	1329	1681	3387	1953	928	2818	2976	3048	2698	4721	3056	1398	1806	2081	2024	1464	1472	1429	3753	2368	1081	3715	1690	3486	2406	2991	2607	2494	748	1209	1432	2485	4991	2022	1415	2728	2159	1190	1113	1964	1817	3146	1399	3881	2781	2401	2018	1972
HIP1R|ENSG00000130787|protein_coding	1592	5484	2995	2840	6503	9051	1980	3265	4947	5234	2526	1991	8611	2699	5772	2780	1880	1308	2527	2807	1336	1249	5374	1165	4356	2450	4630	2525	4017	461	2420	1595	4958	4080	2975	4720	2119	4197	7218	3369	6977	1890	3434	2486	5937	3666	6370	1369	3153
COQ10A|ENSG00000135469|protein_coding	4784	354	423	253	604	428	137	208	221	998	239	209	492	307	108	2332	1420	1880	247	313	5310	3083	648	91	177	74	244	198	305	4256	199	256	435	208	117	316	390	214	313	86	529	209	71	103	158	277	119	238	255
ARID3C|ENSG00000205143|protein_coding	5	1	3	5	3	2	7	4	19	8	6	9	1	7	1	5	0	3	28	3	5	4	8	3	4	7	3	4	4	0	0	5	5	10	4	5	2	1	12	1	7	2	3	1	16	7	9	3	10
COA5|ENSG00000183513|protein_coding	808	980	470	734	1122	773	320	565	865	992	478	726	1255	428	543	655	1133	559	703	613	959	654	748	1057	381	551	684	590	581	664	656	504	1134	844	426	439	1511	676	600	237	1393	721	354	309	781	856	942	1031	479
EHBP1|ENSG00000115504|protein_coding	2613	3220	2818	3222	3538	1519	2491	3485	5559	2210	5359	6244	2258	2532	2425	1933	2416	1029	2202	5909	2238	1154	2408	2401	3530	4365	3135	5388	3147	1370	583	551	5361	5209	2984	3150	1828	1932	1975	1303	3829	2924	1929	2240	3244	2339	5019	2644	3052
SYT5|ENSG00000129990|protein_coding	10	2	3	4	9	1	2	14	1	55	0	0	0	9	12	12	1	7	13	13	2	1	725	0	15	1	25	3	10	4	1	2	16	9	106	44	5	54	51	0	95	7	7	3	3	4	904	9	24
NANS|ENSG00000095380|protein_coding	1749	4067	1975	1929	4023	6968	1947	2177	1708	2418	2186	2540	4960	1349	2044	2971	2667	859	2953	3306	898	1377	7762	2172	2835	1910	3232	2580	1874	808	2833	1733	3662	4830	1385	3587	3090	2263	3199	1247	1988	1724	1780	1880	3660	3134	1300	2985	2342
SDE2|ENSG00000143751|protein_coding	1758	1875	1215	1488	2034	946	1906	1899	1972	1653	1858	1472	990	1049	965	1414	1418	625	879	1925	720	689	2095	1117	2002	1453	1897	1539	1992	1033	349	99	1792	2885	1439	2611	1528	1002	589	1276	3562	1145	1448	917	1195	1572	998	2313	2469
MMP16|ENSG00000156103|protein_coding	43	212	10	80	323	44	7	25	192	85	127	14	27	16	24	158	363	32	40	59	59	228	17	7	4	27	79	27	68	258	53	38	683	184	62	1044	56	145	77	169	1909	364	16	231	44	89	138	260	909
ZNF865|ENSG00000261221|protein_coding	933	899	634	993	1060	815	358	459	985	752	673	661	1180	423	300	963	708	728	755	704	1065	784	1500	185	579	447	600	616	438	897	607	440	998	1447	587	646	625	447	759	324	1115	1013	597	663	701	583	2209	893	1120
KCNQ3|ENSG00000184156|protein_coding	17	134	19	106	68	58	10	42	88	54	112	20	111	21	11	78	50	15	28	33	54	19	63	15	16	37	93	28	46	31	61	17	81	58	15	73	21	31	11	40	71	42	14	24	10	5	12	18	104
MOB1A|ENSG00000114978|protein_coding	4913	10596	7129	8469	9192	2675	5996	9476	9632	9017	8159	9593	5449	6314	7308	5687	5850	2272	4214	10954	4265	2201	10282	8699	9672	7575	10884	10127	9067	2891	2425	1172	12674	16728	9402	9133	10128	5074	4706	7891	21555	8002	6760	6184	11912	8734	7941	10668	14843
COL6A1|ENSG00000142156|protein_coding	5754	24443	1554	8184	26603	6844	3404	1906	35030	7530	18432	2430	11216	1497	6252	8271	21399	4877	6395	3636	6921	11830	2341	549	1005	3201	9062	4737	3901	13926	24708	5268	45818	16296	6906	66678	6544	23581	42685	39361	95133	29357	5807	15597	4500	19578	51300	44523	93989
CYP2C19|ENSG00000165841|protein_coding	1	0	4	6	0	0	0	10	0	14	4	3	0	4	2	1	0	1	0	1	7	0	1	1	19	1	0	6	10	0	0	1	0	7	2	0	9	2	0	1	0	11	0	0	2	4	3	0	1
OR6C6|ENSG00000188324|protein_coding	0	0	0	0	0	0	0	0	0	0	0	0	0	0	0	0	0	0	0	0	0	0	0	0	0	0	0	0	0	0	0	0	0	0	0	0	0	0	1	0	0	0	0	0	0	0	0	0	0
KCTD7|ENSG00000243335|protein_coding	211	377	94	190	444	325	74	119	288	255	131	102	471	211	189	286	360	135	211	164	303	277	293	41	85	137	437	181	139	203	150	57	387	373	45	134	222	154	141	179	1415	548	172	198	298	254	310	477	428
FAM189A2|ENSG00000135063|protein_coding	2450	1281	342	1075	3339	749	413	720	802	1737	615	463	1875	380	90	930	1596	914	850	550	1006	1399	627	316	449	209	405	456	1129	1547	408	472	260	81	289	26	49	8	16	69	185	482	152	43	39	4	96	10	201
GNAL|ENSG00000141404|protein_coding	668	1074	568	1053	2428	382	1035	758	1970	830	678	427	762	357	36	1114	819	772	693	2378	869	548	2096	292	615	1953	539	742	1296	915	273	556	494	349	1178	155	296	72	654	130	1954	1016	935	51	295	847	1599	70	480
TRAPPC5|ENSG00000181029|protein_coding	36	22	78	65	35	18	25	28	50	81	46	33	35	30	54	31	30	26	24	56	32	22	51	26	48	73	25	34	44	23	75	40	53	37	21	42	26	43	16	24	19	67	18	132	44	28	80	34	30
SPIB|ENSG00000269404|protein_coding	129	254	111	37	167	5	25	39	65	154	99	95	27	91	289	41	129	30	14	69	14	7	100	5	33	16	139	390	12	26	292	1	121	53	8	34	28	13	10	78	35	288	18	22	104	12	17	36	601
LRP1|ENSG00000123384|protein_coding	8748	21654	3350	18786	51961	4747	4384	7188	43489	15493	48829	4593	8041	5074	7858	15565	23391	4580	4526	20666	17476	16087	14785	3751	9161	11119	18134	9276	10574	19603	11732	6679	28612	70087	9492	29524	9815	11849	15778	22370	43708	14799	11602	8821	20145	10425	19853	27451	42327
CREBBP|ENSG00000005339|protein_coding	3477	7212	4271	6747	6743	3959	2981	4986	7847	6544	6406	4328	7205	4494	2959	5237	3041	1786	3397	7524	3950	3678	7678	1752	4595	5655	7222	5064	6171	3330	1139	942	5999	14069	5170	8090	2959	4009	2579	5560	12403	4560	4177	4623	7055	3585	4132	7799	9679
TTC12|ENSG00000149292|protein_coding	250	1002	285	398	1339	592	428	253	581	677	401	293	1392	321	612	352	434	214	693	698	384	300	2946	450	252	377	1041	532	608	133	281	208	609	433	182	172	268	303	218	271	987	374	350	399	239	438	409	200	584
LRRC74A|ENSG00000100565|protein_coding	4	18	1	1	8	29	0	0	1	0	1	0	22	0	0	2	5	0	4	1	2	0	6	0	1	0	4	0	0	2	5	1	3	0	0	4	0	0	3	0	2	1	1	0	0	1	0	3	0
C18orf8|ENSG00000141452|protein_coding	909	1275	903	933	1591	826	836	1201	1052	1502	1055	984	1228	763	914	841	746	460	771	1574	581	439	2076	632	1423	734	1243	1147	1254	489	660	307	1037	2202	847	1196	1562	831	604	720	1942	887	392	605	2187	1583	706	1124	1153
TBC1D17|ENSG00000104946|protein_coding	2641	3165	2071	2261	3197	2488	1285	1807	3093	3724	1856	2419	4140	1133	2150	2751	2630	2149	2562	2117	2933	3146	2488	1093	1515	939	1836	1623	2024	3188	2007	1659	2615	2794	1146	1357	1691	1613	909	1045	3072	2156	1020	826	1468	1221	2124	1425	1923
GTF3C4|ENSG00000125484|protein_coding	1581	3788	1765	3561	4000	2307	1957	3517	3384	3991	2381	2070	3030	2434	1932	3293	1390	889	1894	2684	1694	1530	2477	1193	3017	2565	2912	3121	3703	1155	679	521	2084	10296	1753	5426	2545	2116	1862	2036	4410	2487	1476	3309	4067	3383	1368	4853	4516
NACAD|ENSG00000136274|protein_coding	120	276	59	129	583	126	24	70	177	84	98	16	326	11	19	254	273	58	188	169	64	198	274	6	74	22	115	49	69	162	160	137	480	41	76	891	19	783	484	69	114	95	32	125	53	22	383	230	254
DSCAM|ENSG00000171587|protein_coding	3	7	7	1	13	5	1	2	34	1	1	6	6	11	34	3	4	0	61	3	1	6	11	0	3	6	53	4	0	8	1	3	16	4	8	7	0	148	7	32	15	132	46	136	18	245	9	6	17
ZNF644|ENSG00000122482|protein_coding	1533	3111	2566	1849	3189	1630	1083	2182	2344	2050	1437	2176	3096	1420	1309	1549	1654	730	1174	2264	1147	1211	1889	978	1903	1472	2424	1962	2219	1020	422	281	2047	4846	1045	2162	2228	1524	656	1400	3398	1807	1327	1528	1348	1289	1071	2523	2197
AC097637.1|ENSG00000173366|protein_coding	1	2	0	1	2	0	0	1	0	0	3	0	2	1	0	2	0	0	1	1	1	1	1	0	0	1	0	0	2	2	0	0	1	0	0	0	0	0	0	1	0	0	0	0	0	0	1	0	2
PIK3CG|ENSG00000105851|protein_coding	76	975	46	164	308	157	48	130	183	266	167	59	179	211	147	184	386	16	58	151	39	138	86	47	23	81	473	267	143	53	36	7	92	611	92	433	35	17	35	1058	139	352	179	84	92	57	18	160	744
AWAT1|ENSG00000204195|protein_coding	0	0	0	0	2	0	2	3	4687	0	0	0	1	1	0	0	0	0	5129	0	5	0	0	0	0	0	1	0	8	0	0	4	0	0	0	0	1	0	0	1	1	0	0	0	0	1	3	0	0
ZNF678|ENSG00000181450|protein_coding	141	312	116	222	400	225	92	160	287	282	115	156	231	209	127	225	280	76	201	258	172	202	238	136	124	206	361	231	241	197	61	85	179	797	116	131	365	119	50	174	442	276	76	127	120	94	93	351	315
LCP2|ENSG00000043462|protein_coding	392	3240	471	609	1138	350	123	615	1026	1514	871	785	866	1162	1155	597	1527	364	283	874	139	291	604	162	302	365	1771	988	528	427	624	97	808	1760	175	1846	648	277	428	2617	695	2094	504	621	573	1108	327	1434	3078
B4GALNT4|ENSG00000182272|protein_coding	57	117	45	206	708	121	142	78	287	110	156	55	192	88	32	194	221	44	222	90	48	32	557	255	109	166	40	176	198	13	127	189	147	53	12	326	10	897	560	17	204	143	37	51	57	2	514	26	68
TP53I3|ENSG00000115129|protein_coding	862	1894	837	889	2550	661	897	1183	942	881	1911	1006	1956	696	2049	663	1845	328	686	3678	975	580	2634	6233	1236	2165	1862	1442	913	536	1136	1196	2369	536	1616	1214	2328	1149	1482	874	1466	1408	1730	661	981	1302	1670	1552	958
AC018523.2|ENSG00000256206|protein_coding	2	0	0	0	3	4	0	0	1	0	1	1	1	0	1	0	1	0	0	0	0	0	0	0	0	0	0	1	0	0	0	0	0	6	1	2	0	0	0	0	1	1	0	0	0	1	0	0	0
NDUFC2-KCTD14|ENSG00000259112|protein_coding	0	0	0	0	0	0	0	0	0	0	0	0	0	0	0	0	0	0	0	0	0	0	0	0	0	0	0	0	0	0	0	0	0	0	0	0	0	0	0	0	0	0	0	0	0	0	0	0	0
ACOT12|ENSG00000172497|protein_coding	1	1	0	0	1	0	0	0	0	1	1	1	0	1	7	0	0	0	0	0	0	1	0	0	0	0	2	0	0	1	0	5	0	0	0	0	0	0	0	0	0	0	0	0	0	0	0	2	0
ERCC5|ENSG00000134899|protein_coding	561	1194	728	952	1467	961	533	966	1396	1423	941	1246	1588	597	951	700	716	737	757	1065	902	661	1312	511	775	630	1111	1062	1190	497	889	964	1208	1558	841	563	1518	612	2027	544	2119	1108	850	535	1097	1313	1277	552	1044
TELO2|ENSG00000100726|protein_coding	1202	1485	1485	2401	1932	783	1488	1313	1586	1889	1889	2286	1713	1318	2570	1318	1181	905	1337	2498	1276	881	2423	526	2687	1988	1735	2234	1529	807	1961	1636	2156	2883	1716	2840	2571	2024	1658	967	2251	2272	1645	3354	2600	2277	4165	2291	2917
SLC27A2|ENSG00000140284|protein_coding	56	33	159	342	108	14	171	331	268	267	261	173	21	179	97	82	49	72	73	593	158	16	3962	388	249	526	1262	257	235	15	10	60	15	177	498	15	101	11	89	104	38	131	31	35	51	76	12	76	120
KCNA2|ENSG00000177301|protein_coding	10	18	15	78	31	11	11	13	30	50	18	14	8	69	1	28	24	8	9	4	21	19	1	2	5	12	18	17	55	34	3	15	8	23	0	7	2	0	0	26	9	9	2	1	3	0	4	1	12
AZI2|ENSG00000163512|protein_coding	788	1498	422	933	1338	1822	865	1207	1738	1175	906	748	1243	651	1073	1043	1094	346	967	917	720	518	1163	1694	784	746	1432	950	931	626	232	121	1158	1187	677	857	840	866	761	724	1929	796	924	925	618	1017	605	606	1118
RABGGTB|ENSG00000137955|protein_coding	2518	1659	1875	1484	1771	1630	1483	1560	1954	2733	1700	1850	1979	1413	1529	1907	2609	2100	1323	2269	2450	1688	2292	1434	2878	2237	1617	1869	2334	1735	2623	1268	3065	2502	906	1914	2674	4508	2375	869	4232	2627	2087	1818	1637	4050	2384	1670	1333
LMAN2L|ENSG00000114988|protein_coding	523	1207	1221	1108	1245	1072	525	696	937	1344	516	831	1752	491	900	807	1250	465	872	838	862	961	1272	893	450	803	780	877	488	727	448	423	2694	1217	721	1132	1504	738	747	452	2030	954	309	834	887	631	1644	1551	1639
NSMCE3|ENSG00000185115|protein_coding	576	1232	523	803	1073	592	472	634	981	883	647	774	889	394	527	761	1088	465	822	863	571	710	1028	789	419	500	936	788	595	595	408	155	1246	1450	719	915	1295	138	458	544	2436	732	397	1086	1198	616	1109	719	1266
RAB40AL|ENSG00000102128|protein_coding	3	1	0	0	0	0	0	3	0	1	1	1	0	1	0	0	2	0	0	2	0	0	0	0	2	0	1	1	0	0	0	0	5	1	0	2	1	2	4	0	9	0	0	2	7	2	3	2	0
C3orf14|ENSG00000114405|protein_coding	285	369	327	497	331	128	423	471	645	579	578	802	294	275	67	229	292	172	384	275	349	93	412	1094	409	536	315	807	325	65	171	229	410	429	350	41	740	11	57	203	761	671	10	219	123	389	497	353	295
LOXHD1|ENSG00000167210|protein_coding	16	8	0	6	9	10	2	2	29	1	12	0	3	0	2	1	26	2	1	1	11	21	16	0	1	6	13	3	3	16	17	1	43	13	1	17	1	8	5	18	21	22	0	5	9	4	8	14	15
MDN1|ENSG00000112159|protein_coding	2976	2009	2118	3891	2725	1232	2041	2899	4075	4322	3601	3259	2355	3788	1863	3658	1722	1572	1271	4702	3442	2217	4175	628	4273	5365	3789	3794	4703	2341	682	433	3436	5894	2370	4416	1867	2962	1262	2322	2905	4457	1261	3004	3186	1805	1820	3291	3106
TUBA1A|ENSG00000167552|protein_coding	3773	12027	1571	4779	9430	1834	5696	3108	11199	6339	6349	2688	6678	1829	3346	4088	10668	2745	5078	4022	2092	4762	28072	1954	3301	1060	7856	3768	3739	4203	5036	2424	8219	1451	1054	5257	1017	6179	3076	2562	5777	6929	916	3271	1056	3339	4548	2056	7520
SART3|ENSG00000075856|protein_coding	1791	3032	2252	2855	3149	1730	1989	2826	3492	3413	2599	2485	2898	2196	2226	2649	1644	1143	1988	3237	1933	1749	5119	1115	2725	2730	3067	3214	2672	1596	1104	568	2901	6773	2264	3949	3167	2258	2518	2142	7115	2517	1623	1928	4044	3452	2311	4129	4216
TLX2|ENSG00000115297|protein_coding	0	1	1	1	0	0	1	0	1	2	2	2	0	2	4	1	1	0	1	0	4	0	4	1	1	4	5	1	3	2	1	2	2	132	47	2	129	6	78	0	25	9	5	4	2	17	20	193	2
C20orf204|ENSG00000196421|protein_coding	11	2	8	29	5	15	7	3	20	19	33	23	3	17	6	6	8	6	7	14	28	4	34	11	6	6	4	13	6	5	25	17	11	66	9	20	16	144	17	11	16	43	11	11	26	39	56	24	22
CCDC185|ENSG00000178395|protein_coding	3	4	2	7	7	2	1	5	0	5	5	6	7	10	14	10	9	5	4	18	2	1	1	11	0	5	6	12	2	3	2	5	5	7	2	2	5	0	4	1	4	2	4	1	4	0	1	0	4
PLA2G15|ENSG00000103066|protein_coding	1295	1939	591	822	1386	619	319	711	1721	1581	1196	592	1546	419	832	1152	1477	789	1218	761	974	1650	993	353	486	486	707	649	564	1226	2260	647	2660	953	532	1702	734	798	897	601	1894	1026	336	1213	941	884	1427	1256	2618
GMFG|ENSG00000130755|protein_coding	276	1587	302	379	816	205	177	270	1015	663	830	498	506	321	723	264	1658	362	265	406	214	313	175	287	191	215	683	522	196	342	3154	546	887	504	214	442	394	216	635	658	331	821	347	227	271	575	173	656	1256
AC006254.1|ENSG00000243696|protein_coding	42	6	14	9	11	4	3	9	17	15	28	17	10	23	12	35	80	61	9	25	96	17	7	6	12	5	17	16	30	44	190	12	53	25	6	5	14	19	13	10	62	94	1	12	7	21	19	12	25
HIST1H1E|ENSG00000168298|protein_coding	5	20	20	12	20	8	13	14	24	8	11	13	3	4	14	5	7	3	8	11	3	5	16	12	2	13	8	1	1	1	4	2	30	104	34	9	24	121	41	17	75	3	14	16	32	19	14	19	30
PAEP|ENSG00000122133|protein_coding	1	0	0	1	8	0	5	1	9	1	0	3	1	1	1	0	10	0	3	0	0	1	1	1	0	10	7	3	0	0	1	0	755	12	45	157	1	140	1303	12	65	85	6	227	21	254	62	69	15
SLC12A4|ENSG00000124067|protein_coding	1990	5740	1524	2684	5936	964	2331	1083	3850	2547	2654	3317	4816	1168	1783	2628	3827	1439	2461	3311	1729	2780	2184	333	3575	1869	2480	2282	1864	2467	2747	984	5862	3937	2052	4785	1250	1569	1760	2488	9947	3688	2110	2726	2904	7967	3952	2848	5227
MCM3|ENSG00000112118|protein_coding	1386	3501	2333	5686	3829	1198	3138	4216	4341	5416	4680	4852	2731	3324	4070	2589	2291	1266	3008	5318	2185	1578	4051	2172	4592	3501	4807	6622	4573	1476	1698	1447	5485	24659	3537	4202	11013	3049	5418	2648	7520	4676	1679	7677	4644	6997	5495	9548	7011
FARSB|ENSG00000116120|protein_coding	2500	1554	1971	4023	1856	1098	3876	3125	2915	4906	3450	5077	1418	2573	4689	2703	1763	1817	2046	3087	1511	1527	2624	2551	4619	3335	2962	5089	3971	1450	2017	1385	4131	3944	3428	4774	3125	2381	1377	1699	2570	2607	3297	2116	3220	1693	1958	2971	3529
VWC2|ENSG00000188730|protein_coding	34	1	8	49	22	2	48	16	168	37	75	52	0	14	4	40	42	22	25	22	15	6	38	7	6	40	8	14	12	26	1	9	4	10	6	1	1	1	2	2	5	107	1	0	9	0	2	1	9
TMEM225B|ENSG00000244219|protein_coding	11	35	9	19	45	29	19	15	27	39	26	23	36	7	38	27	26	6	63	30	9	12	61	30	26	15	23	22	15	7	7	48	12	6	10	3	9	20	6	5	22	15	12	13	8	43	19	3	74
AC022335.1|ENSG00000257062|protein_coding	0	0	0	0	0	0	0	0	0	0	0	0	0	0	0	0	0	0	0	0	0	0	0	0	0	0	0	0	0	0	0	0	0	0	0	2	0	0	0	0	1	0	0	0	0	1	0	0	0
KRTAP9-9|ENSG00000198083|protein_coding	0	0	0	7	0	0	5	1	1919	0	0	0	0	20	0	0	0	0	2	0	0	1	0	0	0	0	0	1	3	0	0	0	0	0	0	0	0	0	0	0	0	0	0	0	0	0	1	0	0
IL24|ENSG00000162892|protein_coding	223	197	51	28	118	25	42	22	91	102	94	167	130	28	156	50	114	31	80	158	14	20	34	9	438	15	133	120	39	27	357	23	3918	245	319	1169	21	1457	612	327	2903	204	991	496	54	6219	2808	33	665
ZNF521|ENSG00000198795|protein_coding	196	1373	83	374	2216	656	92	139	955	396	825	69	1276	52	110	532	862	181	247	145	262	935	87	85	41	83	611	122	198	662	257	153	933	327	67	273	67	218	132	324	1426	502	66	69	51	85	107	264	1150
ANKRD34A|ENSG00000272031|protein_coding	25	36	55	52	44	69	7	43	32	176	38	23	63	11	16	69	72	57	42	23	126	95	110	37	14	16	72	41	17	127	11	19	143	40	18	70	19	13	69	30	84	43	13	62	27	85	91	32	106
S1PR3|ENSG00000213694|protein_coding	874	1261	171	477	1413	727	289	242	2047	851	849	451	565	247	116	546	1190	424	778	475	620	707	161	187	160	246	389	766	658	1302	255	59	2369	309	268	1155	134	161	253	383	1145	1015	68	634	287	424	541	1183	1942
ZNF879|ENSG00000234284|protein_coding	110	137	90	134	154	93	43	147	186	157	63	145	181	121	50	126	140	63	151	129	137	129	134	164	56	86	107	133	128	122	30	43	89	258	47	34	132	37	49	48	71	138	6	17	82	11	56	84	68
NMI|ENSG00000123609|protein_coding	570	1466	1276	851	1138	584	752	1047	1312	1359	1442	2320	949	1389	2796	423	939	317	628	1497	463	281	1484	1167	818	825	2753	1716	694	329	977	487	1780	2945	1509	1356	2714	1300	2028	1401	5194	1836	1059	1644	3578	2966	1315	2813	2988
RIN1|ENSG00000174791|protein_coding	574	692	1927	3163	878	219	2391	1573	2007	2874	1801	3336	542	1987	3674	895	421	1121	1257	2239	767	417	1559	780	2696	2980	2122	2400	1532	161	2905	2089	3905	1819	3318	2968	1154	1214	1475	2075	7730	2423	4008	4488	4140	3586	5109	1017	5537
TRAF5|ENSG00000082512|protein_coding	149	942	67	182	664	534	105	210	312	327	337	382	692	232	191	303	682	105	256	384	199	254	357	103	105	226	621	315	222	206	346	90	627	421	180	398	265	136	354	342	502	779	173	190	224	459	207	494	558
MLXIP|ENSG00000175727|protein_coding	7024	9209	2870	2771	6296	6027	1443	2066	3947	5258	3253	2403	8108	2255	2694	6877	4827	3888	2278	4244	4544	5601	8903	922	2886	3146	5512	2961	2656	7389	4447	1077	8867	7138	4178	7429	4876	4600	4091	3757	5529	5269	4356	3691	7251	3965	5410	3627	8121
MED24|ENSG00000008838|protein_coding	3963	7448	3185	4401	9845	3347	2545	3398	4214	4992	4407	3538	5726	2578	3846	4012	3976	2587	4483	6795	3474	3624	17974	1618	4146	3320	4802	4067	3560	3442	2703	900	5304	5870	4309	4494	3504	3921	4145	2328	5011	3563	2507	4579	4428	3761	4402	3858	4518
NDUFB5|ENSG00000136521|protein_coding	5844	3862	3475	3197	4589	3480	2319	3305	4070	4463	2704	3451	3858	2165	2648	3264	5716	3578	3862	3448	4102	4873	3487	6377	2749	2340	3163	3776	2868	4781	2501	1802	6094	5508	2888	3717	6045	1613	2158	1463	4028	2444	1841	1761	5248	3398	4022	7236	3248
ZNF43|ENSG00000198521|protein_coding	180	895	96	358	1235	420	76	198	1019	345	122	276	809	285	82	524	562	95	703	230	311	359	383	98	122	227	468	275	345	219	70	109	123	1931	89	66	109	19	153	128	130	395	37	41	119	35	79	57	230
OLIG2|ENSG00000205927|protein_coding	5	0	2	0	1	0	0	0	0	0	3	0	0	0	0	5	1	2	0	1	1	8	0	0	0	0	0	0	0	3	0	2	1	1	0	7	0	2	23	2	2	1	1	3	0	0	2	0	0
FUK|ENSG00000157353|protein_coding	492	1175	604	1126	1295	782	632	833	996	942	859	894	1490	592	639	787	701	348	849	1050	618	501	1697	471	838	733	910	925	837	356	519	423	742	919	512	596	700	553	226	423	823	620	460	388	794	592	816	517	675
FABP3|ENSG00000121769|protein_coding	13255	401	2205	659	2141	1350	333	319	221	5743	1094	767	1232	503	65	7985	4573	9366	166	128	7561	9192	104	22	95	51	190	127	881	14906	3559	1063	2817	2647	6	134	376	380	107	117	593	424	29	185	33	37	66	91	487
CBLN4|ENSG00000054803|protein_coding	1	2	1	0	17	6	0	1	4	6	1	1	5	0	2	6	33	6	6	0	3	12	3	3	2	9	4	0	5	14	0	0	8	0	0	1	0	1	1	0	5	1	0	1	2	0	0	5	12
LRRC71|ENSG00000160838|protein_coding	5	3	0	1	33	1	3	1	6	9	1	1	1	0	0	1	10	1	2	9	1	2	2634	1	3	5	311	2	1	2	5	3	6	8	1	2	6	0	0	0	11	4	1	1	2	3	4	18	1
STRIP1|ENSG00000143093|protein_coding	1245	2080	1286	2344	2129	921	2016	2112	2276	3129	2177	2038	1968	1963	2671	1742	1087	842	1294	2389	1257	822	2102	1181	2372	1950	2792	2386	2405	731	1045	479	2829	3157	1402	3095	1531	1236	1487	1825	3191	2045	2679	2035	2079	2133	1822	1522	2707
GTF2H4|ENSG00000213780|protein_coding	56	70	48	80	90	35	46	84	101	70	77	77	55	63	56	53	79	35	63	49	123	38	101	53	92	70	63	74	99	31	71	38	96	214	33	98	112	110	100	41	154	133	61	115	85	141	289	96	108
PSMB10|ENSG00000205220|protein_coding	624	2543	1302	814	2002	974	607	893	1099	1447	1365	2394	2017	1253	2441	838	1591	458	1411	2235	400	527	6106	994	850	396	2538	1625	483	453	1184	662	1070	1834	904	852	1847	401	1370	1703	1690	1382	357	1473	4600	3479	1093	4938	3109
TGFBR3L|ENSG00000260001|protein_coding	20	12	4	5	11	19	0	2	5	1	5	6	7	3	9	14	23	18	9	2	19	11	52	0	0	1	12	2	4	18	19	5	39	8	15	25	28	22	8	2	2	4	20	1	2	6	73	0	5
CCNB2|ENSG00000157456|protein_coding	204	425	623	1307	185	37	368	817	779	1430	877	1177	125	500	1196	267	191	162	447	1013	397	34	559	1183	1050	756	1155	1253	912	22	273	225	1574	4192	1786	3026	3413	999	1052	566	3688	951	683	2052	1529	1283	2354	3067	1995
MARCO|ENSG00000019169|protein_coding	50	571	39	89	129	14	53	60	967	139	2716	107	102	44	205	202	384	27	68	142	142	1169	60	106	76	536	75	63	65	339	989	680	68	202	52	181	366	65	302	91	64	69	471	5	66	41	204	59	66
RTBDN|ENSG00000132026|protein_coding	5	3	1	2	5	3	0	0	3	5	3	6	2	2	3	1	3	0	0	0	1	1	20	0	0	2	5	6	3	2	2	0	39	53	8	10	55	16	9	1	1	1	3	0	14	6	7	4	1
CCDC42|ENSG00000161973|protein_coding	0	1	1	1	3	2	1	1	4	3	1	0	5	0	4	2	4	0	4	3	0	1	16	0	0	0	0	0	0	0	2	1	2	5	0	0	2	0	4	1	4	3	0	2	4	9	5	15	5
FBXL6|ENSG00000182325|protein_coding	265	583	654	725	684	335	554	505	800	618	780	1284	813	744	1528	321	324	326	793	926	330	132	673	296	826	570	728	786	463	91	893	583	1421	1002	1291	1561	1243	2133	1550	389	649	1020	1304	1397	854	2304	3625	744	1111
DOHH|ENSG00000129932|protein_coding	693	384	888	1203	507	295	1053	647	896	952	1324	1162	547	712	895	766	347	546	548	991	544	332	986	179	1700	829	722	1160	632	521	1427	587	1211	1136	736	1035	1111	687	772	410	438	943	590	1058	545	928	1379	436	939
SNRPD1|ENSG00000167088|protein_coding	1898	1467	1922	2193	1809	757	2571	2215	2035	2659	2313	3828	1260	1559	2680	1622	1525	1360	1805	2700	991	647	2625	2384	3430	2482	2160	3246	2429	798	2761	1586	3097	3588	2456	3298	6228	2668	2785	1180	3126	2127	2634	2390	3370	4358	2514	3278	3542
ATF2|ENSG00000115966|protein_coding	1042	2964	1249	1692	2701	1750	865	1582	2109	1756	1267	1512	2330	1072	1051	1698	2053	550	1310	2360	1038	1211	2577	1274	1195	1241	1978	1582	1462	1065	388	223	2740	2644	1015	1808	1579	1007	479	1058	6689	1798	749	1441	1759	1220	3939	2591	2717
SERGEF|ENSG00000129158|protein_coding	404	898	464	767	1233	842	741	265	1003	1040	503	661	1038	259	511	576	653	485	890	583	461	388	839	345	503	368	507	489	513	388	790	798	670	596	407	343	490	498	352	238	794	444	388	151	733	641	631	363	660
HEPHL1|ENSG00000181333|protein_coding	778	25	52418	3162	41	2	7099	6167	3078	28687	562	2338	11	42560	4928	5892	43	6435	26	132	144	66	166	825	2374	625	31138	4893	25869	3	684	237	9190	10576	3077	3574	221	669	193	14760	2364	4972	10536	3243	1014	19686	6187	27	8781
RIPPLY3|ENSG00000183145|protein_coding	24	9	12	37	20	4	9	44	30	32	16	50	6	18	3	25	19	10	23	26	17	0	104	12	51	52	10	23	25	3	8	33	25	54	132	26	13	3	107	8	17	18	1	1	8	0	68	170	10
CRELD1|ENSG00000163703|protein_coding	1102	2236	1058	714	2602	1405	563	697	1417	1311	895	506	2134	501	703	1602	2522	978	1753	1349	1157	1505	1510	652	616	652	778	718	755	1259	1993	477	1089	1032	504	518	926	903	1745	421	1565	732	380	571	351	1452	1499	881	747
GSS|ENSG00000100983|protein_coding	2108	2976	2423	3112	3625	1979	2534	2820	4059	3006	3659	4854	3205	2135	4146	2050	1980	1202	3693	4561	1665	1040	4203	3250	3694	3056	2976	4006	2623	619	2432	1870	5599	5190	4383	3810	7048	2865	1665	1634	6032	3092	2636	2509	4905	3306	6678	4818	4007
PROKR1|ENSG00000169618|protein_coding	1	9	1	3	16	45	0	5	10	7	0	6	71	10	0	8	9	3	14	5	6	8	0	0	3	3	3	4	3	2	1	1	1	7	0	0	0	0	0	2	2	10	0	1	1	2	2	0	1
OBSL1|ENSG00000124006|protein_coding	3028	3552	1255	1465	4658	1990	856	916	3459	2418	1834	1874	5033	629	1607	2666	3193	2654	2170	4162	3465	4143	3022	234	1389	1004	1875	1566	990	4333	2397	1381	3210	1173	1530	1099	915	382	1906	2528	2679	1896	1594	1938	856	1386	4155	3435	2837
ATP6V1B1|ENSG00000116039|protein_coding	20	6549	9	14	37509	8147	7	2	1947	8	3	18	16070	17	0	66	682	11	5155	1784	8	720	1258	2	12	6	554	118	23	1	2	22	22	351	27	103	19	32	28	10	37	13	1	1	8	2	39	14	23
TSPY2|ENSG00000168757|protein_coding	0	0	0	0	0	0	0	0	0	0	0	0	0	0	0	0	0	0	0	0	0	0	0	0	0	0	0	0	0	0	0	0	1	0	0	0	0	0	0	0	0	0	0	0	0	0	0	0	218
MC1R|ENSG00000258839|protein_coding	32	77	39	131	92	16	35	30	121	44	97	63	57	48	39	36	61	39	119	108	118	23	105	10	56	63	78	33	93	23	166	98	108	210	53	138	88	157	82	48	314	137	52	139	91	145	330	146	135
UBE3D|ENSG00000118420|protein_coding	165	182	143	189	188	79	202	157	186	184	164	225	155	124	210	130	147	88	105	210	129	93	524	234	223	175	241	199	201	81	60	60	479	229	177	405	252	346	161	97	256	147	74	167	179	224	164	166	202
AC138647.1|ENSG00000226490|protein_coding	0	0	0	0	0	0	0	0	9	0	0	0	0	0	0	0	0	0	0	0	0	0	0	0	0	0	0	0	0	0	0	0	0	0	0	0	0	0	0	0	0	0	0	0	0	0	0	0	0
STN1|ENSG00000107960|protein_coding	1272	1423	730	2438	1473	889	1502	2889	1369	3274	3180	2293	1157	896	1977	1381	1310	1075	1193	1334	1893	667	2381	6015	1542	1342	1387	1825	1760	634	1493	3571	2726	1269	630	1245	2079	3230	804	685	1348	1211	2082	496	1382	855	713	1208	1620
AADACL3|ENSG00000188984|protein_coding	0	0	0	0	0	0	0	0	11518	0	0	0	0	0	5	0	1	0	7078	0	0	2	2	0	0	0	2	1	0	0	0	0	0	2	1	167	0	125	1	19	336	3	0	0	12	0	1	0	0
TIPRL|ENSG00000143155|protein_coding	2082	2315	1965	2245	2084	898	2304	2899	2290	2966	2412	2929	1571	1591	1940	1815	2392	1306	1420	2683	1528	1048	2116	3785	2636	2164	2509	2895	2345	1350	1405	747	3440	3259	2687	2175	2680	1220	1231	1328	3883	1922	2206	1361	2531	2505	2306	2578	3305
GLG1|ENSG00000090863|protein_coding	3816	14215	5040	10941	17625	9846	4252	6171	11007	9012	9322	6255	12879	4761	5830	9670	7277	3176	7396	9492	5736	6665	10728	2363	6218	7112	11503	8136	7917	5310	4967	2682	23647	13574	8056	18356	6270	6372	6292	9515	24079	9224	7002	10988	9807	8079	15182	16448	18611
HHLA3|ENSG00000197568|protein_coding	97	327	278	269	388	336	247	226	302	224	225	377	493	110	223	235	273	120	252	202	116	101	591	126	200	171	225	281	430	86	181	202	774	703	224	209	508	144	449	159	132	208	216	192	101	145	625	492	288
PDE4D|ENSG00000113448|protein_coding	4701	2095	1064	666	2208	1102	818	753	1354	1781	1954	765	792	552	235	1740	2354	2388	533	1645	2384	5597	2627	665	658	560	1443	529	1362	3500	877	244	2655	1291	590	1041	745	360	619	930	1449	682	485	320	693	778	848	1629	1402
PLEKHG4B|ENSG00000153404|protein_coding	32	135	7	102	345	53	22	50	636	49	13	48	149	17	120	170	153	11	239	64	13	73	149	8	22	73	241	233	40	16	23	31	533	92	18	60	3	1153	430	67	495	549	19	1167	304	57	154	1253	688
ATG13|ENSG00000175224|protein_coding	1957	6477	2738	4571	5952	4448	2417	3519	4361	4817	4064	4876	6067	2622	5491	3614	2849	1585	3374	3356	2134	2269	5405	2052	2869	2053	5026	3805	3613	1822	2933	1965	5502	7708	3840	6066	4519	3414	3447	3987	6048	3857	3213	3452	4476	3814	2714	6331	5784
ZNF107|ENSG00000196247|protein_coding	161	753	199	391	660	342	206	379	736	430	243	375	660	307	398	391	374	116	294	320	334	216	241	158	213	190	480	385	689	94	55	51	267	2724	185	220	346	387	139	545	964	648	452	225	230	186	381	528	468
ADGRB1|ENSG00000181790|protein_coding	50	115	18	322	2360	46	52	67	2454	147	64	35	172	38	61	110	702	83	190	87	58	36	53	6	35	20	47	141	74	24	34	69	19	38	99	67	11	543	59	24	32	76	13	5	77	41	1327	6	71
TMEM79|ENSG00000163472|protein_coding	6804	422	7860	13690	675	295	15137	16512	5963	14969	14338	9635	445	9710	19808	7240	347	5004	2081	4605	5302	187	2972	13346	17247	7576	12488	11974	14324	81	4392	6222	5107	7732	6499	5254	9582	6623	3380	6134	7693	4020	11209	1678	5279	6463	8933	857	8456
PSME4|ENSG00000068878|protein_coding	7480	9864	4877	3834	7865	3779	3511	5405	4658	6459	4504	5422	8921	3812	3432	7511	4574	3063	3109	8316	5025	5542	8799	1598	8578	3894	6446	5348	4582	4969	3305	1012	10709	13013	6606	8830	6998	5180	5204	5006	10682	4994	4825	5539	6708	6403	5364	6467	8414
ARL4A|ENSG00000122644|protein_coding	559	1210	1596	1833	1731	3911	845	2060	2127	2574	1071	1149	2729	1089	821	1082	828	790	1930	1189	1320	444	2558	3272	1511	1291	1122	1091	1364	383	1325	1690	2031	1550	2955	699	1358	815	1159	592	2516	1140	872	805	911	388	2013	857	1515
SYN2|ENSG00000157152|protein_coding	25	156	24	203	437	276	6	46	643	122	26	7	405	20	5	112	162	23	1033	338	63	96	208	9	25	14	97	26	296	158	1058	38	36	11	315	19	4	1	8	6	11	32	4	12	7	5	38	8	31
TRDMT1|ENSG00000107614|protein_coding	157	395	110	286	289	217	149	281	245	300	203	168	263	209	175	237	285	98	206	203	116	147	287	261	163	182	276	250	278	127	45	41	342	148	103	277	77	142	93	192	530	251	105	152	116	164	181	170	256
RAP1GDS1|ENSG00000138698|protein_coding	1347	1839	1658	2577	2174	1717	2471	2810	2580	3937	2098	2500	1564	1885	3009	1727	1337	758	1881	1873	1113	569	1996	2926	3261	2302	2604	3248	2680	438	1127	1027	4704	4035	1870	3140	1875	2374	729	1838	4029	2925	2469	2062	1597	2826	2647	2421	4397
ZNF414|ENSG00000133250|protein_coding	263	557	335	660	748	519	370	317	681	480	510	620	786	324	451	426	402	334	681	576	373	304	731	326	408	343	489	516	449	210	424	374	409	678	363	328	374	438	332	206	315	442	239	532	290	318	470	325	552
LIMS2|ENSG00000072163|protein_coding	412	1737	248	688	1893	1087	239	210	1142	1103	996	196	1190	76	368	1304	1827	362	951	254	655	1530	271	154	225	135	1164	253	290	1708	1275	1070	1396	334	142	461	184	570	464	249	246	380	71	98	103	87	423	218	416
ZNF609|ENSG00000180357|protein_coding	1056	4250	1932	2312	3587	2584	1318	1561	3572	2684	3255	1566	3058	1868	1571	1976	1345	692	1519	3560	1718	1224	6243	674	2194	2146	4156	2127	2053	1304	625	283	3913	6209	2901	5255	2403	2818	1110	2529	7191	2060	2556	3009	3438	2590	2718	3900	4637
MGAT4B|ENSG00000161013|protein_coding	2680	6453	2874	5180	6237	3683	3037	3498	4147	4751	4670	4596	6656	3340	6818	3299	3010	1405	3322	5188	2945	1511	8907	2674	5890	4632	5141	4989	3533	1500	3097	1596	5494	4235	3591	4956	2560	5051	2373	3071	5775	3798	4485	3892	7934	6979	11772	5490	6009
NUTM1|ENSG00000184507|protein_coding	3	2	0	1	3	3	0	4	6	0	1	4	0	2	0	1	1	0	1	3	6	1	4	0	1	8	2	1	2	0	2	1	0	6	0	4	35	14	1	1	6	0	0	1	1	4	1	9	0
GMPPA|ENSG00000144591|protein_coding	1071	2096	1322	1396	2435	2130	1117	1491	1532	1824	1912	2199	2810	1183	1914	1590	1532	702	1744	2058	972	822	2133	1401	1613	1330	1992	1660	1324	695	2572	1408	4293	2406	1767	2488	1994	1595	1452	1035	1554	1992	1220	1543	2022	1305	2079	1586	2192
LILRB2|ENSG00000131042|protein_coding	104	1575	143	121	519	33	80	124	580	235	477	110	166	249	262	99	570	30	56	330	36	89	272	18	122	159	362	121	46	114	1515	39	315	542	54	997	180	93	314	650	193	466	440	190	130	658	113	355	743
GPD2|ENSG00000115159|protein_coding	3655	4184	6287	3885	4229	3390	2341	5092	2569	4385	5874	4457	3234	4988	1446	3205	2432	1730	1613	8422	3082	2330	8121	4713	4963	6682	5082	5430	5014	2209	591	852	4589	13420	4240	3058	7962	1449	1549	2386	7773	3693	2054	1262	3118	3225	2358	8485	5070
TFB2M|ENSG00000162851|protein_coding	798	898	628	926	938	631	1171	920	982	936	761	1182	785	609	908	845	696	540	771	1122	912	539	754	959	1024	705	890	988	1003	540	303	145	1092	1116	787	1916	1357	861	639	439	1371	784	455	633	495	1233	575	719	758
PIK3R4|ENSG00000196455|protein_coding	1031	1975	1150	2098	2173	1018	1380	1765	2482	2034	1805	1812	1739	1553	1364	1539	1062	704	1268	2263	1105	1116	2455	725	1488	1654	2455	2126	1992	1062	413	222	2342	6817	2607	2883	2627	1280	1089	1892	3026	1460	1529	1393	1938	1706	1913	3041	3450
POLDIP3|ENSG00000100227|protein_coding	2907	6942	3640	5824	5544	4099	3138	4975	5300	6300	4580	4656	8277	3568	4461	4424	3281	1850	4217	5597	3496	2673	8025	3407	4840	4964	5376	6254	4504	1989	2078	1819	5781	10269	2448	4276	7050	3158	2754	4177	4930	4686	2662	2708	5902	4421	2928	4991	5969
SLC2A11|ENSG00000133460|protein_coding	162	336	47	136	642	506	36	51	368	117	117	64	534	58	47	220	368	122	410	205	346	269	264	38	69	21	158	49	88	202	153	137	432	111	46	62	178	126	96	83	267	189	94	182	76	167	233	192	113
VSX1|ENSG00000100987|protein_coding	9	2	2	2	4	3	0	0	1	2	0	1	2	1	0	6	13	7	1	0	6	10	0	0	1	0	1	0	0	7	0	0	0	1	0	0	0	0	1	1	1	1	0	0	0	0	0	4	0
FAM133A|ENSG00000179083|protein_coding	2	5	0	0	5	3	0	2	22	0	3	0	4	0	0	5	34	3	6	3	1	4	3	0	1	0	1	1	0	6	1	0	15	0	456	802	1	0	1169	0	57	3	0	0	0	0	97	0	1269
SPOCK2|ENSG00000107742|protein_coding	637	3395	1030	1048	1392	402	173	922	565	1890	1114	1203	596	2037	2237	1371	816	460	464	1537	242	1014	1187	382	578	195	3059	2201	1254	655	2201	138	1175	2544	261	734	340	737	620	3985	885	2737	928	648	666	1287	175	811	7734
OPTN|ENSG00000123240|protein_coding	13008	7072	6126	5594	8396	5873	3041	5910	5959	11585	7084	5402	7899	4520	8567	9381	8696	7146	2803	5207	11580	12949	9002	6436	4641	2399	7818	5803	4553	13561	6659	4083	13431	5184	4498	5586	2398	7111	5224	4870	13604	7155	3450	3492	19041	13359	5060	4436	6842
EDNRB|ENSG00000136160|protein_coding	214	2004	198	1325	2523	4618	87	306	2145	423	939	74	1013	104	170	630	889	304	850	390	471	600	87	207	201	84	445	85	268	943	344	159	1574	520	200	355	55	78	80	385	329	219	34	113	92	42	40	137	947
CHRNG|ENSG00000196811|protein_coding	1279	1	29	106	0	1	88	11	0	47	84	78	0	28	0	179	101	931	2	2	76	270	2	2	67	2	0	46	12	154	107	4	813	1	1	82	3	4	1	42	830	533	3	120	3	0	1	3	155
USP8|ENSG00000138592|protein_coding	2193	4580	2100	3053	3980	2859	2418	3497	3504	3571	2937	2540	3199	2349	2257	2732	2272	936	1589	3754	2270	1759	4486	2843	2646	2835	4222	3013	3351	1423	656	476	3018	6561	2942	3987	2356	2228	997	2599	6725	2404	2735	2318	3129	2504	1819	2878	3962
RBAK-RBAKDN|ENSG00000272968|protein_coding	2	3	0	0	4	1	0	5	1	2	0	2	4	2	2	3	2	0	2	5	1	0	3	0	4	0	2	0	4	1	4	4	4	7	2	4	2	0	2	2	11	1	5	0	2	6	0	4	3
OR51F2|ENSG00000176925|protein_coding	1	0	0	0	0	0	0	0	0	0	0	0	0	0	0	0	0	0	0	0	0	0	0	0	0	0	0	0	0	0	1	0	0	0	0	0	0	0	0	0	3	0	0	0	0	0	0	0	0
SERF1B|ENSG00000205572|protein_coding	46	62	17	13	21	7	17	14	24	16	13	17	24	11	37	32	32	11	15	28	21	25	13	24	17	6	16	4	19	19	8	2	30	19	13	12	3	17	9	12	25	25	12	13	23	10	26	13	37
TXNDC11|ENSG00000153066|protein_coding	2049	5365	2254	1834	5495	4746	2015	2407	2516	1894	1929	2395	4819	1475	2418	2868	3988	996	2811	3252	1181	1500	4330	1774	2072	1670	2963	2398	2517	1089	1752	883	2930	4454	2955	3409	1898	1700	2864	2972	3681	1903	3030	2005	3700	2377	3257	2912	2973
RFLNB|ENSG00000183688|protein_coding	766	1253	254	491	1625	346	239	200	1544	368	791	421	538	386	660	824	1399	341	583	386	392	942	308	96	500	358	988	652	297	619	1288	121	2197	957	933	2820	708	491	1003	1280	1675	3027	999	2532	450	931	1471	894	1671
KCNF1|ENSG00000162975|protein_coding	40	7	0	13	20	2	7	4	5	14	9	0	4	0	35	2	15	4	11	59	3	6	4	1	30	6	3	19	4	3	12	15	36	3	19	24	2	2	10	4	9	17	3	13	6	49	122	32	42
DOCK5|ENSG00000147459|protein_coding	562	1474	382	711	1215	935	303	445	760	876	584	467	1708	523	383	855	800	222	531	910	666	518	2259	279	1018	506	1187	555	897	448	279	235	2109	2997	1011	1885	914	611	1140	1052	4636	1203	1137	1396	1065	1606	2330	1305	1188
IL6ST|ENSG00000134352|protein_coding	8825	31465	7394	6004	22656	15932	3854	8148	13559	8104	7816	4377	27902	5711	2298	10811	13529	3638	5604	12617	5357	10673	6651	4501	6035	5622	10491	5590	8287	12092	2601	1434	8746	9855	3292	5226	1499	1445	1432	5843	11885	6601	3369	3169	4821	3458	3752	5576	11610
CDPF1|ENSG00000205643|protein_coding	184	441	137	234	432	319	110	106	271	264	233	274	508	138	268	223	332	150	302	211	236	224	370	181	149	188	270	260	125	209	405	308	332	240	128	166	559	272	220	102	423	288	169	206	243	277	280	269	291
C12orf75|ENSG00000235162|protein_coding	982	366	780	585	394	188	900	544	2956	972	842	1328	305	427	1508	1144	437	418	637	780	378	190	1869	401	902	2483	1100	1299	521	608	1178	202	6679	1180	3053	2008	1309	1951	1232	2063	6043	1600	1471	4414	2672	7482	1303	1025	1550
FLCN|ENSG00000154803|protein_coding	873	1550	575	1000	1056	604	633	923	1414	1074	980	723	1278	567	992	921	1447	519	718	1200	1281	973	1652	651	804	648	1277	807	669	582	626	487	1557	1979	963	1456	1169	1178	715	704	2926	1248	488	1032	1119	1332	2043	1115	1040
MATK|ENSG00000007264|protein_coding	72	455	100	197	206	375	84	160	343	326	257	98	310	204	82	159	200	104	205	188	26	78	152	51	322	72	256	204	239	39	213	110	74	203	108	133	54	53	199	114	102	171	67	35	102	86	77	42	308
SMG5|ENSG00000198952|protein_coding	4842	6054	3761	4297	5497	2700	2480	3991	4163	6237	3972	4256	6577	3907	6011	4755	3721	2488	2993	5365	4425	2976	6151	1561	5412	5277	5512	4331	4709	3007	3773	2766	8439	10206	2354	5581	4888	5566	3988	4345	5761	5186	4266	4326	5712	5182	8048	5401	7293
BEND5|ENSG00000162373|protein_coding	86	221	26	85	324	167	13	17	147	83	76	11	274	12	23	155	213	88	157	50	125	149	148	32	4	15	119	45	25	144	59	75	36	22	4	9	5	6	27	12	39	39	3	3	8	3	94	11	64
JRKL|ENSG00000183340|protein_coding	221	610	308	493	581	384	257	412	766	556	332	539	607	427	450	433	314	181	359	510	351	248	950	217	276	528	690	540	372	242	154	85	535	926	357	917	356	435	278	313	2441	970	297	304	1028	487	584	565	536
GIPC1|ENSG00000123159|protein_coding	12208	5304	17167	15736	5231	2738	16961	19693	8149	18287	21319	19051	5623	12458	19459	11308	4292	7002	4606	13096	8123	1996	18287	28254	27775	17021	14849	20599	15233	1734	15235	17307	16138	20019	13972	15062	26074	15922	10584	8321	9553	8443	18320	5356	22336	15215	13469	3420	9238
NXF1|ENSG00000162231|protein_coding	2596	2944	4679	3186	4427	1507	4059	3782	5669	4121	3733	5568	3925	2769	4629	2616	2178	2151	2675	4634	2527	1355	3299	1721	5118	2413	3718	3223	5203	1629	3339	1791	3666	6289	3895	4069	4916	3686	1996	2100	10003	4015	3422	2237	4830	6153	3699	2472	3301
MLH1|ENSG00000076242|protein_coding	2017	1748	1207	1722	2090	1019	1072	1547	2037	2431	1384	1548	1555	1191	1452	1826	1959	1361	1455	1968	1716	1681	1949	1205	1582	1088	1877	1803	1342	1698	890	480	1827	2194	1030	1531	2790	867	902	917	3425	1533	738	2412	1065	1470	788	1505	1681
ANKRD18A|ENSG00000180071|protein_coding	24	34	15	57	78	18	35	74	28	69	21	36	43	33	96	32	12	10	29	83	65	6	92	35	94	35	21	23	135	0	6	17	107	27	30	78	32	1	133	7	34	64	89	34	96	184	84	18	55
ACBD3|ENSG00000182827|protein_coding	3566	4563	3646	3610	4548	3119	3657	6917	4244	4557	5472	3606	2702	3896	3787	4389	2847	1199	2011	5992	2632	1729	6071	4907	5290	5127	5865	4504	5742	1786	1107	558	4708	7502	3850	5377	3097	3159	2107	3648	8267	3537	5277	2687	4034	4744	2417	3954	6315
PERM1|ENSG00000187642|protein_coding	5931	124	1681	1117	96	15	495	892	355	2456	893	1250	145	849	715	4845	1574	2966	164	718	7390	5811	238	700	1261	846	321	794	1339	4599	596	2170	343	345	238	148	702	773	208	154	305	591	656	102	313	466	565	71	281
CCDC121|ENSG00000176714|protein_coding	104	214	61	168	183	259	25	83	179	173	62	81	256	91	68	151	183	87	157	62	160	202	470	163	37	102	258	89	46	144	13	29	92	102	78	35	74	49	43	41	294	126	63	35	98	56	55	76	66
C8orf89|ENSG00000274443|protein_coding	1	4	3	1	0	0	1	2	8	2	4	2	2	1	2	2	7	1	9	6	4	0	6	4	2	1	0	4	0	3	0	2	5	8	1	0	0	1	0	0	4	2	0	1	2	0	13	15	2
PSMG4|ENSG00000180822|protein_coding	461	584	311	582	676	531	421	411	545	669	575	915	626	385	509	438	586	492	709	522	547	299	698	396	651	320	558	659	428	323	685	499	663	731	380	392	839	762	664	216	494	657	451	393	988	434	452	686	435
CAPG|ENSG00000042493|protein_coding	5344	13241	8206	11368	5985	1497	11211	9712	7112	11178	15313	16647	4735	5706	16245	5869	4547	3294	6863	11750	4418	861	8452	13210	14325	9430	9890	13950	8143	649	9056	10662	18495	6486	12221	7626	12995	10575	7841	7935	14297	8903	11752	4665	19426	8980	17145	10944	18045
GPA33|ENSG00000143167|protein_coding	6	32	1	0	5	0	1	7	2	27	6	14	9	17	14	6	4	6	8	22	3	3	13	2	4	0	14	11	3	6	15	0	14	39	0	2	21	4	1	20	6	22	9	3	5	9	5	8	51
R3HCC1L|ENSG00000166024|protein_coding	544	847	806	733	787	388	441	692	642	806	481	588	888	631	1090	623	446	227	444	681	482	366	789	570	542	566	1174	678	777	241	349	323	1579	1475	357	861	1385	861	431	605	2133	684	727	902	1036	1077	411	1116	1266
RIC3|ENSG00000166405|protein_coding	136	456	98	109	491	415	19	129	187	184	63	78	688	163	14	220	330	113	255	209	264	172	157	68	86	57	143	99	177	108	62	105	31	63	16	1	9	4	2	3	36	288	8	9	21	8	141	2	35
TULP4|ENSG00000130338|protein_coding	1512	2573	1568	2233	2609	1233	1288	2165	2317	2934	2074	1953	2381	1623	1678	2026	1414	998	911	2365	2045	1674	2508	764	2102	2301	2622	2299	2740	1614	830	491	2978	4219	2179	3896	2430	1970	1227	2021	2250	2743	1017	1891	2025	1459	2233	2267	3550
GNG8|ENSG00000167414|protein_coding	1	2	1	0	2	0	0	1	2	2	3	2	1	1	14	2	3	4	0	1	0	0	1	0	1	1	4	7	0	0	6	7	4	6	3	0	8	10	0	5	6	6	1	1	3	13	4	2	19
CPNE6|ENSG00000100884|protein_coding	1	0	1	1	1	1	0	1	44	0	0	0	0	0	0	32	2	0	2	0	0	0	10	0	0	0	16	0	13	7	0	4	0	2	0	0	31	3	2	1	1	0	0	0	0	0	2	3	0
C1orf145|ENSG00000162913|protein_coding	13	77	7	12	132	64	10	8	37	10	12	10	104	12	11	36	33	11	68	30	28	9	15	1	23	16	21	9	32	7	14	20	20	24	31	32	15	18	61	1	34	49	9	7	6	35	66	81	17
STC1|ENSG00000159167|protein_coding	1182	3350	511	127	4285	462	235	283	1122	455	2713	105	549	36	60	806	949	612	251	393	303	675	642	126	403	320	433	81	557	1110	793	191	3186	1185	1810	2931	434	1196	1122	1197	2155	366	5264	620	794	1241	4785	2786	5066
CTRL|ENSG00000141086|protein_coding	4	3	0	0	1	0	0	2	1	3	1	1	3	1	1	1	1	0	1	0	1	0	2	1	3	1	2	4	6	0	1	2	0	6	3	4	1	7	1	1	6	3	0	1	2	1	2	1	1
SPACA5|ENSG00000171489|protein_coding	0	0	0	0	0	0	0	0	0	0	0	0	0	3	0	0	0	1	0	0	1	0	0	0	0	0	0	0	0	0	0	0	0	0	0	0	0	0	0	0	1	1	0	0	0	0	1	0	0
GLDN|ENSG00000186417|protein_coding	106	232	35	222	177	32	108	57	2471	153	434	82	106	34	193	133	252	126	231	81	110	103	49	88	58	61	511	56	102	93	438	157	398	128	216	148	47	499	157	40	461	142	40	104	130	275	156	192	486
GJB6|ENSG00000121742|protein_coding	7416	41	24134	14838	266	114	28531	24495	19426	25291	21352	16806	64	19995	41683	11038	104	6240	3326	2046	5773	48	919	19811	21194	12377	42529	21438	31452	25	15385	5604	21902	47534	26813	30737	14587	8987	13188	31105	40579	4335	67117	14935	55489	29041	29091	1731	16902
ADCY4|ENSG00000129467|protein_coding	280	415	187	310	290	134	118	124	799	430	788	152	136	107	191	406	511	280	216	143	461	566	118	72	187	95	446	92	266	939	1043	549	593	254	137	168	115	277	89	186	206	685	73	181	167	105	89	215	592
TTLL8|ENSG00000138892|protein_coding	1	1	0	0	0	0	0	0	0	0	0	0	1	0	0	0	0	0	0	0	1	0	0	0	0	0	1	1	0	0	0	0	0	3	1	1	0	0	1	0	0	0	0	0	0	0	0	4	0
CCNG1|ENSG00000113328|protein_coding	4734	12113	1919	3673	8221	6399	2179	3037	5674	3786	3039	2472	11330	1461	2202	5446	8595	2737	4153	4319	4198	6234	3516	3649	2866	2109	4301	3033	3180	6237	1147	848	2050	1894	2083	1991	1629	964	915	1741	5293	2393	2174	1105	2197	3336	2500	3439	2772
NPC1L1|ENSG00000015520|protein_coding	14	1	12	45	15	4	11	178	63	14	16	42	6	22	9	16	7	19	25	8	128	3	40	112	21	27	22	34	53	1	12	32	3	5	5	23	26	158	3	4	59	6	10	1	3	1	14	19	11
DEK|ENSG00000124795|protein_coding	4108	7666	4023	6519	4972	2936	3256	6613	6454	7179	5556	5731	4856	4897	5691	4705	4396	2556	3078	7509	4432	3110	5705	5409	5891	5108	7299	6474	6790	3933	1732	1256	8707	39299	6541	6005	16485	8605	5243	4405	15759	7263	3241	8946	10521	9171	3733	18129	11347
ZNF80|ENSG00000174255|protein_coding	4	6	0	3	2	1	2	5	0	8	2	9	3	1	7	3	5	3	4	2	2	2	2	0	2	0	23	1	3	2	0	0	2	5	1	4	1	2	4	12	12	12	1	0	1	21	1	4	21
MRPL4|ENSG00000105364|protein_coding	3348	2216	2866	3114	2519	1674	3508	2480	3320	3047	3493	4379	2159	2222	3683	2388	2123	1610	3751	4157	1704	2012	3503	2742	4822	3173	2698	3904	2602	1629	3398	2236	3638	2664	2717	5588	3252	5305	2076	1381	1454	2022	2410	2490	1750	3200	2555	1609	7228
BNC1|ENSG00000169594|protein_coding	3026	73	3002	2220	175	38	6741	2502	3129	2450	3128	5468	15	1532	4418	1393	109	827	1217	2869	966	37	1271	1186	8437	4156	3554	3220	2770	36	784	318	10001	11343	14531	13515	4763	4389	2851	5580	23009	3781	8293	12136	21619	11923	8504	4673	10318
RIPPLY1|ENSG00000147223|protein_coding	3	0	1	0	1	1	0	1	0	2	1	1	0	1	0	0	5	2	0	0	2	1	0	0	1	0	4	0	1	3	2	2	4	1	0	0	0	0	0	0	0	0	0	0	1	0	6	1	0
AP4E1|ENSG00000081014|protein_coding	922	1106	805	1430	1003	291	905	1490	1601	1572	1273	1031	525	999	1385	931	806	598	556	1193	889	691	869	876	1360	985	1988	1429	1679	815	339	169	1411	2579	1714	1972	815	1366	402	1394	4123	1070	1497	1146	2342	1212	854	1267	1951
CT47A2|ENSG00000242362|protein_coding	0	0	0	0	0	0	0	0	0	0	0	0	0	0	0	0	0	0	0	0	0	0	0	0	0	0	0	0	0	0	0	0	0	0	0	0	0	0	0	0	0	0	0	0	0	0	0	0	0
IFNA14|ENSG00000228083|protein_coding	0	0	0	0	0	0	0	0	0	0	0	0	0	0	0	0	0	0	0	0	0	0	1	0	0	0	0	0	0	0	0	0	0	0	0	0	0	0	1	0	0	0	0	0	0	0	0	0	0
FIGNL2|ENSG00000261308|protein_coding	2	5	1	8	0	15	1	0	7	0	4	2	15	0	3	2	4	0	3	1	1	2	5	0	1	1	2	0	3	8	0	0	2	4	1	9	1	1	1	0	1	10	0	2	5	0	10	5	11
OTUD3|ENSG00000169914|protein_coding	325	613	164	503	919	158	404	486	585	729	483	349	448	434	231	438	302	269	258	425	533	188	332	149	445	295	480	373	660	279	91	98	597	1321	185	490	510	580	276	138	1132	711	429	207	226	379	426	200	161
TFAP4|ENSG00000090447|protein_coding	249	557	688	1074	487	588	548	747	805	1235	424	1577	1172	740	942	701	319	353	851	1004	345	379	704	367	841	1191	793	1271	660	165	425	304	1153	1508	1007	1708	899	562	707	384	1130	885	377	1092	913	1134	1202	1498	1146
LCORL|ENSG00000178177|protein_coding	355	473	399	699	330	157	867	669	452	770	662	681	266	468	443	442	322	229	211	490	383	245	586	569	486	471	736	611	513	249	131	145	751	1135	465	392	584	288	273	418	1405	769	551	383	449	438	422	492	533
VAT1L|ENSG00000171724|protein_coding	27	467	4	17	299	92	14	3	98	14	40	2	732	1	3	88	120	8	76	4	15	192	12	3	0	17	196	39	37	141	3	16	247	11	2	62	0	32	29	8	16	22	6	5	7	7	9	78	41
BFSP2|ENSG00000170819|protein_coding	5	12	1	5	0	0	0	4	6	1	2	6	2	2	8	1	16	1	4	3	0	0	1	8	0	1	10	3	2	2	6	3	0	3	3	3	3	4	2	8	2	5	5	3	2	2	0	2	10
PTPRT|ENSG00000196090|protein_coding	16	636	1	7	471	288	0	1	582	8	4	2	380	5	0	251	96	2	159	6	9	111	3102	0	0	1	1048	21	25	58	7	6	19	17	0	3	2	10	5	20	17	13	0	2	4	0	3	3	7
BCL2L13|ENSG00000099968|protein_coding	4887	4454	2908	4280	4257	3091	2590	3405	3800	5693	3784	4164	4216	2798	4267	4493	3781	3578	3256	3734	5193	4657	5206	3325	3050	3071	3975	3978	3551	4840	1618	968	6081	6542	2013	3102	5865	2131	2140	2390	9305	3535	2335	2431	3701	3541	2101	4948	5758
ACBD5|ENSG00000107897|protein_coding	1714	2196	1073	1460	1969	1094	994	1502	1947	2118	1628	1042	1468	1241	1589	1556	1632	972	827	1864	1412	1616	2519	1676	942	1283	2453	1394	1191	1787	394	221	1981	3742	1058	1857	1692	1373	1005	1357	2910	1283	1113	606	2013	1323	1106	1470	2712
ADAMTS19|ENSG00000145808|protein_coding	14	30	0	5	86	33	0	1	25	11	3	0	19	1	0	20	30	1	13	19	7	16	14	0	0	0	14	2	5	23	5	14	1	1	0	0	0	0	0	0	0	2	0	0	1	0	0	3	0
AL139392.1|ENSG00000262179|protein_coding	4	24	1	9	104	34	0	0	16	10	9	2	38	1	9	2	20	3	36	7	2	10	21	1	0	1	4	9	4	17	15	1	14	1	0	3	12	3	2	1	2	11	0	2	0	0	5	7	17
HAPLN1|ENSG00000145681|protein_coding	5	9	0	13	5	6	0	2	153	12	6	2	0	2	50	60	11	5	25	3	1	8	23	5	0	15	84	2	12	3	4	9	144	985	53	301	86	226	26	237	281	6	27	59	112	24	43	222	236
NFKBIB|ENSG00000104825|protein_coding	1296	1498	1773	1485	1602	744	1332	1435	1194	1823	1992	1886	1381	1133	1661	1483	858	898	877	1737	851	497	2003	1128	2218	1266	1586	1731	1395	642	1997	1263	2391	2295	1315	1234	2417	1742	1199	776	1128	1393	1151	1032	1529	2508	2040	1134	2209
OPN1MW3|ENSG00000269433|protein_coding	0	0	0	0	0	0	0	0	0	0	0	0	0	0	0	0	0	0	0	0	0	0	0	0	0	0	0	0	0	0	0	0	0	0	0	0	0	0	0	0	0	0	0	0	0	0	0	0	0
CERS1|ENSG00000223802|protein_coding	101	15	14	24	41	8	7	2	24	36	21	20	4	5	3	48	69	64	20	11	63	54	11	2	10	4	17	6	2	101	89	44	29	4	2	9	5	20	11	1	19	17	0	0	1	0	43	7	28
OR1I1|ENSG00000094661|protein_coding	0	0	0	0	0	1	0	0	0	0	0	0	0	0	0	0	0	0	0	0	0	1	0	0	0	0	0	0	0	0	0	0	0	1	0	0	0	0	0	0	0	0	0	0	2	0	1	1	0
PIK3C3|ENSG00000078142|protein_coding	1344	2353	1210	1891	2217	1504	1439	1932	2362	2120	1701	1501	2095	1350	1406	1495	1551	807	1113	2373	1364	1199	2323	1573	1531	1295	2095	1660	1965	1233	716	403	1725	3028	958	1503	1779	1817	828	1271	4112	1508	723	1045	1015	2180	629	1410	1568
SLC1A5|ENSG00000105281|protein_coding	2849	7726	6025	4067	12317	9516	2806	3470	6376	3757	7555	10829	9782	2771	7543	5730	6562	1116	10605	16458	3194	3122	14637	4558	7433	11191	9116	9341	3923	1724	6132	3421	19986	12538	8505	12014	17831	6817	6875	4579	13890	8348	5068	6110	7445	14078	14988	11514	10153
EIF3A|ENSG00000107581|protein_coding	15477	19675	15230	20366	17982	15837	12930	20650	23163	25697	19719	17686	16653	14910	15046	20852	10903	7556	8523	21426	11854	12371	23296	7330	22056	20825	23500	19976	21347	11393	4547	1921	26021	23160	15544	31221	10802	22604	8342	18094	32180	15460	21865	19052	20867	18848	8453	16717	24235
SHISA4|ENSG00000198892|protein_coding	8070	889	384	533	1946	1535	331	164	407	2099	766	580	984	306	34	3823	4479	2148	475	196	3307	2849	398	71	96	74	243	177	223	5867	1248	414	1541	258	137	348	78	213	349	152	912	549	18	126	54	89	542	631	993
ZBTB39|ENSG00000166860|protein_coding	246	749	317	649	595	384	242	617	455	745	411	388	530	585	285	532	287	192	332	384	408	252	529	117	540	470	726	595	575	257	61	70	528	782	322	983	273	327	406	405	771	593	304	347	615	530	310	515	663
SLC35F2|ENSG00000110660|protein_coding	1508	1985	1356	1758	1849	9566	1593	2091	1388	2032	1465	2108	2606	1060	1828	1947	467	620	1066	1185	805	219	791	1265	2801	1951	1634	1748	1867	234	525	225	3426	1239	1801	2982	821	2398	1388	860	1864	1531	1770	1603	1771	2272	2610	3636	2966
RAB18|ENSG00000099246|protein_coding	4999	5161	3797	4927	5532	3225	5501	6398	6536	6966	5617	4476	3357	4387	7061	4481	4174	2748	3300	5270	3792	3181	4744	8099	5907	4884	6608	5339	5580	3029	2401	1056	10573	6867	5223	4730	5363	7981	2966	5458	20646	4712	5789	2600	9557	6491	7194	2347	10087
PAX2|ENSG00000075891|protein_coding	0	0	2	0	0	4	1	1	2	8	32	0	2	2	0	0	2	1	1	3	0	0	8	0	1	0	0	0	2	2	0	0	0	14	0	1	0	2	1	1	0	2	0	0	1	0	0	0	1
ZNF133|ENSG00000125846|protein_coding	326	756	555	585	808	579	388	592	867	820	477	613	775	434	558	505	518	389	774	576	622	348	746	733	642	529	618	625	530	248	531	436	1218	1139	429	433	845	898	600	348	2413	1192	483	420	1131	970	1620	872	891
FARSA|ENSG00000179115|protein_coding	2812	3127	3802	4219	3244	2502	5081	3571	3991	5407	4606	5846	3056	3172	5553	3233	2237	2091	4098	5433	1836	2127	6388	2622	5605	4832	3957	5905	3578	1763	3583	1370	6273	5204	3531	8536	5168	7806	3352	2644	4863	3641	3170	3995	14003	5010	4162	2610	7109
VPREB1|ENSG00000169575|protein_coding	2	1	0	0	0	0	0	0	0	0	0	0	0	0	1	0	0	0	0	0	0	0	1	0	0	0	0	0	0	0	0	0	0	0	0	0	0	0	0	1	0	0	1	1	0	0	0	1	0
ZNF562|ENSG00000171466|protein_coding	1455	1574	2190	1764	1932	937	1745	2356	1687	2539	1692	1681	1743	1628	2097	1379	1222	621	860	2691	979	700	2017	1522	2559	2505	2363	2081	3139	473	550	761	1763	6053	1330	2486	2708	2161	1016	1885	1599	1421	1755	2198	1255	1785	1100	1076	3618
CADM2|ENSG00000175161|protein_coding	444	53	40	75	210	67	12	27	288	138	36	13	40	29	3	277	249	230	43	12	300	445	106	7	3	11	32	3	32	646	11	10	30	29	9	6	4	0	30	9	60	31	1	5	0	1	3	1	47
FEZ2|ENSG00000171055|protein_coding	3552	2221	1397	1347	2489	766	1247	1182	2022	2358	1483	1432	1510	1057	1409	3880	3494	2368	1176	1433	2432	2951	1462	1030	1268	1160	1977	1756	1657	3039	1326	780	3315	1714	1655	2331	1385	1240	1863	1190	3778	1828	1674	956	2105	2203	1053	2100	2632
ABT1|ENSG00000146109|protein_coding	1257	1777	1521	1752	1968	1133	2026	1612	1872	1951	1758	2589	1547	1282	2134	1420	1262	833	1768	1820	923	691	2040	2576	2117	1395	1738	2369	1667	646	1248	855	1953	3152	2290	1899	2648	1664	1960	921	1478	1372	1651	1558	1789	2341	1839	1627	2310
LENG8|ENSG00000167615|protein_coding	1716	2608	1783	2110	2870	1636	1043	1810	3499	2583	2307	2143	2932	3120	1635	1854	2787	1544	2030	3445	5233	885	2997	687	3470	1987	2695	1549	4405	1233	1825	856	2160	5170	1342	1990	2495	3942	2591	1427	9994	6897	2098	2228	2654	4501	6159	2548	2129
CTC1|ENSG00000178971|protein_coding	382	1497	577	1158	1252	727	457	823	1396	1035	778	710	1679	883	1122	833	725	323	884	887	851	587	1050	267	685	871	1121	916	1074	444	460	304	1168	2249	1176	1136	563	1161	639	714	1316	1098	666	458	570	468	1279	803	567
C6orf229|ENSG00000260286|protein_coding	0	1	0	0	0	0	0	0	0	0	0	0	0	0	0	1	0	1	0	2	0	0	1	0	0	0	0	0	0	0	1	0	0	0	0	0	0	0	0	0	0	0	0	0	0	0	0	0	0
CDC25B|ENSG00000101224|protein_coding	914	1631	4264	5828	1515	332	9150	3570	4299	6844	3894	9407	795	3777	15865	1691	1785	1148	996	3757	1194	651	1866	794	7451	4812	6529	6515	4042	893	3341	1390	7864	10929	13641	10834	3140	9161	6740	2684	11005	9887	3242	5431	14768	17143	18834	7593	9926
BCR|ENSG00000186716|protein_coding	3927	8355	3346	4722	10820	4245	5876	5528	7998	4488	7560	7463	7303	4207	6552	5798	2606	1306	5596	11403	2698	2076	13542	2838	8966	9893	7731	8781	4030	1908	9469	3505	11704	12608	8422	7457	5744	7279	2684	5475	7762	4438	6848	7831	9293	8347	3769	8564	9581
GNL3|ENSG00000163938|protein_coding	4398	3535	4202	3745	3946	2240	6298	6351	4891	5371	4988	6560	2883	4154	4636	4351	2669	2837	3100	5645	2575	1389	5140	7182	8416	5190	4919	5648	6408	1702	3528	1989	3979	3274	3898	4253	3534	6248	4594	2166	8968	4188	4624	4781	2812	7573	3614	1994	3806
YTHDC1|ENSG00000083896|protein_coding	2914	4518	4080	3760	4204	2966	2592	4470	4280	5164	4139	3641	3841	2675	2975	3206	2672	1945	2493	6228	3825	1858	5628	2434	4509	3360	4627	4247	4583	1681	1319	1167	3945	8276	2960	3126	5940	3505	1664	2331	7784	3503	3391	2620	3021	4367	3906	3989	3956
MFSD10|ENSG00000109736|protein_coding	1394	3344	2658	1807	3986	1585	1722	1176	2328	1609	1950	2852	4291	1689	4934	1566	2144	581	2392	3792	849	879	4780	859	3044	1654	3196	2530	1419	738	4548	1532	7037	3543	3708	5820	2264	4335	3379	1593	3495	2671	4850	3759	5546	5558	19325	4441	2830
ANKRD16|ENSG00000134461|protein_coding	169	321	175	376	415	300	260	331	482	321	394	497	355	217	308	261	262	239	298	385	318	153	457	182	302	295	339	417	308	163	209	191	266	319	241	231	337	447	133	153	717	394	161	151	311	296	315	150	218
RPL35A|ENSG00000182899|protein_coding	18121	27078	19622	24325	28159	26252	23024	22311	30533	28505	20473	34172	30361	11125	22178	20152	27079	17615	30339	23608	12770	11883	23693	37799	26400	17441	21390	28969	18278	9885	24536	22077	22566	20641	19197	24830	34320	19157	14396	10467	25332	15246	28312	7693	31402	25705	28668	39704	19930
RALGPS1|ENSG00000136828|protein_coding	349	877	308	612	949	904	255	527	612	505	418	318	1070	311	307	425	409	202	559	875	749	285	1483	345	377	214	732	348	666	282	105	145	220	599	142	83	178	240	142	132	278	355	112	40	552	228	85	291	201
FASLG|ENSG00000117560|protein_coding	7	29	27	40	30	40	6	77	17	98	47	63	40	132	100	28	36	16	22	32	5	6	51	6	14	12	183	76	67	10	6	2	15	131	2	16	34	3	39	185	14	119	43	37	48	98	1	78	95
ZNF428|ENSG00000131116|protein_coding	603	1298	508	1013	2138	802	384	437	1099	718	974	726	1583	327	501	760	1082	726	926	1714	541	638	2577	273	665	369	917	694	420	638	1537	836	1616	731	421	658	775	660	1406	303	1034	1003	335	639	713	663	1501	1379	947
VCL|ENSG00000035403|protein_coding	16145	16708	8476	7235	19927	6176	3852	11524	10908	17118	9891	8897	10342	6543	5112	19222	9223	7198	5885	10649	6629	7796	8026	2896	18928	13293	12013	15105	9942	10166	3251	664	25854	18577	8458	27123	5717	9866	8379	15036	17304	8594	9566	11971	13678	11182	17358	8664	21832
RNASEK|ENSG00000219200|protein_coding	333	405	400	362	465	298	514	469	364	636	585	400	374	288	590	293	248	190	419	330	295	158	518	506	526	274	394	406	645	128	295	234	572	468	484	576	482	364	320	256	309	255	312	177	234	473	916	235	337
APPL1|ENSG00000157500|protein_coding	4127	5312	2727	4616	4939	3152	3086	5024	4797	5568	3681	3774	4155	3862	2972	4446	3279	1886	2157	4194	3405	3300	2674	3742	3895	4590	4487	4079	5002	3731	1056	771	2230	3247	1998	1757	1032	1850	1396	2615	5372	3600	2893	2052	2328	1833	1059	1543	3356
FLT1|ENSG00000102755|protein_coding	968	2603	613	1126	2425	858	322	798	2746	1361	1545	223	702	160	462	2244	1494	692	338	469	789	2183	378	195	492	367	1389	453	751	2870	1212	223	4317	4944	609	3610	834	1808	768	2813	3676	1024	540	890	1182	911	380	2189	4258
NUTM2D|ENSG00000214562|protein_coding	29	41	15	39	72	38	6	2	22	38	17	17	80	20	27	19	24	23	31	21	33	39	50	4	19	19	75	37	20	27	18	19	34	50	17	5	56	15	27	23	27	17	12	39	22	34	36	60	107
PELI2|ENSG00000139946|protein_coding	112	1444	118	328	1459	833	32	183	1527	147	473	127	1156	89	37	438	670	109	719	601	229	473	1127	138	156	159	494	162	263	407	138	85	376	1193	399	303	42	58	116	166	964	290	52	94	261	210	202	340	369
CCDC74A|ENSG00000163040|protein_coding	25	147	49	131	295	49	29	132	115	138	37	57	181	53	15	58	113	68	130	114	69	44	3062	51	158	20	267	102	81	32	56	99	186	84	60	96	82	82	77	20	61	83	4	29	28	15	266	92	101
PRKCQ|ENSG00000065675|protein_coding	3385	193	597	381	118	59	122	188	239	1521	418	445	62	479	409	2173	1903	2125	93	391	3347	2951	143	38	146	55	411	402	289	4047	641	130	1502	426	254	77	126	443	109	292	1973	967	96	362	76	624	117	139	986
KCTD10|ENSG00000110906|protein_coding	4461	6336	3228	3613	7789	2160	4922	5477	6056	5500	6423	4041	3746	2931	5110	4942	4316	1725	2315	3901	2132	1980	3582	2660	6883	3383	6695	5111	4429	2490	3325	1063	6951	6605	5018	6841	4899	4424	3204	4660	11405	3955	4737	2591	4833	4795	3110	4109	6590
LRRC32|ENSG00000137507|protein_coding	824	2758	835	562	2544	571	525	450	5418	976	2091	330	658	284	367	2097	3000	357	480	421	296	3247	421	99	413	555	1006	497	694	3861	3182	343	4983	954	494	3280	258	662	564	1389	1452	2067	454	623	525	657	464	1078	5326
ADCK1|ENSG00000063761|protein_coding	275	498	290	501	641	352	433	381	734	470	615	700	525	323	379	378	315	253	582	807	392	252	543	316	467	397	416	527	485	192	358	259	704	504	237	488	472	268	433	166	538	461	202	274	386	269	619	224	604
JPH2|ENSG00000149596|protein_coding	10462	1390	1233	607	1347	591	297	198	332	4486	731	724	1225	480	34	5654	4810	4572	431	262	5925	7249	147	7	452	43	549	470	401	11686	1221	467	2139	31	110	431	28	31	167	73	574	590	21	672	31	112	266	27	653
CARD9|ENSG00000187796|protein_coding	31	363	82	229	383	50	111	120	277	221	336	158	330	130	249	85	186	139	122	156	85	45	79	65	64	103	164	174	77	25	209	156	65	147	49	81	231	120	205	100	61	464	87	86	72	66	71	131	176
L3MBTL3|ENSG00000198945|protein_coding	210	463	150	243	353	166	152	139	472	357	346	231	388	252	392	281	267	115	196	381	194	174	884	115	218	469	351	369	296	192	179	67	823	561	301	731	256	113	267	379	737	474	161	449	444	357	528	526	717
BHMT|ENSG00000145692|protein_coding	1	2	0	8	3	1	0	4	21	2	0	0	7	1	65	2	7	0	10	0	2	4	6	1	4	2	1	3	6	6	3	0	0	3	8	33	1	0	7	1	148	4	5	0	1	1	14	7	4
MFSD3|ENSG00000167700|protein_coding	458	857	384	1167	1389	1870	848	597	1017	783	1070	1154	1605	586	1583	810	877	521	1272	997	651	485	1017	456	961	645	785	943	437	448	1162	856	912	541	831	1328	612	2180	694	196	474	851	1070	1531	971	1263	1661	390	722
RSC1A1|ENSG00000215695|protein_coding	0	0	0	0	0	0	0	0	0	0	0	0	0	0	0	0	0	0	0	0	0	0	0	0	0	0	0	0	0	0	0	0	0	0	0	0	0	0	0	0	0	0	0	0	0	0	0	0	0
TRIM60|ENSG00000176979|protein_coding	0	0	0	0	0	1	0	1	0	0	0	0	0	0	0	0	0	0	0	0	0	1	0	0	0	0	0	0	0	0	0	0	0	0	0	0	0	0	0	0	1	0	0	0	0	1	0	0	0
GLOD5|ENSG00000171433|protein_coding	5	11	5	2	19	12	1	2	8	6	3	4	17	1	0	6	12	1	22	3	2	0	29	11	5	2	9	0	4	0	0	7	0	3	4	1	3	1	5	1	2	0	1	0	0	2	1	3	0
DEFB4A|ENSG00000171711|protein_coding	176	1	3923	49	1	1	204	573	9	398	12	289	0	4658	562	179	0	46	1	90	10	1	21	25	2534	1	26528	946	2734	1	737	236	144	240	1331	142	44	0	0	2888	2971	4	55	17	351	361	981	0	419
BTBD18|ENSG00000233436|protein_coding	1	3	3	1	0	1	0	0	1	5	3	5	6	1	5	3	1	0	4	2	3	1	0	6	1	3	6	0	10	1	0	0	1	9	1	3	1	0	1	0	1	0	1	0	2	0	5	0	3
TMOD2|ENSG00000128872|protein_coding	315	920	445	1179	1061	534	407	885	1098	1003	768	569	478	551	536	553	1015	285	302	546	1005	609	354	305	619	544	914	733	930	658	683	227	802	598	609	367	107	162	226	677	3202	764	200	575	369	403	476	534	723
KIAA0040|ENSG00000235750|protein_coding	2234	5462	1378	1595	3852	3104	1019	1103	2229	1435	1441	1134	2268	540	875	2722	3024	777	1777	2136	826	1474	1589	360	2019	488	1537	1141	1727	2285	636	366	4883	3088	1326	2459	2124	732	1558	1624	2537	1418	616	1448	1235	5043	1598	1948	4740
SLC30A6|ENSG00000152683|protein_coding	888	2124	1072	1786	2093	1198	1453	1622	1914	1616	1291	1530	1293	1315	1368	1248	1280	510	1179	2089	891	821	1527	1702	1248	1667	1931	1795	1607	905	460	356	3313	3247	1518	1691	2503	1320	1234	1228	4041	1736	1142	1067	1650	1328	1077	2139	2753
RRP15|ENSG00000067533|protein_coding	1839	1161	1125	1049	1372	579	1152	1283	1587	1756	994	1395	794	841	1324	1544	1124	991	900	1547	910	1220	1006	716	1979	1141	1239	1562	1545	1330	783	346	1386	1217	1184	1954	1455	1357	747	704	2401	1234	947	830	888	1933	1201	1302	1973
PUM1|ENSG00000134644|protein_coding	3931	9047	4248	5844	8708	5115	3805	5928	6570	6273	5457	4370	7410	4012	4127	6044	3743	1831	3670	7394	3838	3978	10973	2405	5138	5684	6999	5568	5437	3320	1821	843	7871	14870	4932	8202	3747	4851	2237	4644	11715	4249	5695	5005	5948	5209	3982	5979	8328
WWC3|ENSG00000047644|protein_coding	1427	3583	2240	3004	3390	1647	1339	2634	3541	4052	3175	2171	3462	2151	2107	1982	1645	1054	1492	3083	1783	1213	2647	905	2995	2597	3419	2613	3073	1234	887	541	2438	3258	1701	2461	2115	2035	1399	1637	3474	2340	1488	1740	3590	1202	5149	2468	3868
ZNF605|ENSG00000196458|protein_coding	341	350	269	542	614	349	124	359	605	734	161	295	697	400	178	384	472	274	283	346	676	357	482	206	153	426	403	333	422	321	129	203	451	953	124	236	581	86	242	223	476	631	80	271	435	213	249	512	378
SIRPB2|ENSG00000196209|protein_coding	31	386	28	53	68	16	41	23	145	116	195	30	83	39	118	40	130	9	45	32	49	44	18	13	37	44	136	93	23	31	87	12	155	190	24	147	80	122	92	86	119	170	106	19	47	71	125	114	105
AC008695.1|ENSG00000273217|protein_coding	0	0	0	0	0	0	0	0	0	0	0	0	0	0	0	0	0	0	0	0	0	0	0	0	0	0	0	0	0	0	0	0	0	0	0	0	0	0	0	0	0	0	0	0	0	0	0	0	0
GTPBP6|ENSG00000178605|protein_coding	2705	2491	2145	2615	2782	2270	2154	2143	2710	1918	3007	2962	2484	1858	2461	2691	2960	1768	2132	3049	2520	2520	2825	1241	2710	2325	1953	2013	2251	2620	3508	1902	3745	1685	1640	2281	2256	1582	2619	1519	3961	2394	549	1360	2178	1405	6093	3082	2320
PDE6A|ENSG00000132915|protein_coding	112	39	22	42	30	45	63	253	142	49	319	262	47	30	7	91	34	17	262	57	633	11	52	540	85	296	32	190	38	2	10	66	2	4	27	1	18	4	11	1	29	306	3	3	11	4	40	11	8
PSMC3|ENSG00000165916|protein_coding	6959	6635	5439	6226	6936	4585	5401	5292	6936	9235	7253	8589	7110	3809	8408	5926	6817	4580	6393	6404	4432	4986	7320	6791	8270	4244	7975	8040	4658	4933	10394	4911	9825	11210	5737	7984	8842	4867	6069	4530	8128	6016	5650	7385	6958	9573	6547	8274	9410
S100A16|ENSG00000188643|protein_coding	46988	9462	46830	80211	8227	2813	82390	88772	23226	72220	100657	92601	6535	45454	86970	39727	6799	27119	13638	57856	30246	2732	27373	137518	123861	68642	45065	99639	71800	2067	36018	60817	35835	40172	70728	32847	78399	25439	20198	27914	22424	25942	58371	11210	36365	38666	44459	19805	34269
SLC2A4RG|ENSG00000125520|protein_coding	3480	1882	1744	3938	3565	2281	2356	2555	3509	3820	3606	4565	2402	1384	2304	3173	3375	2844	3042	3247	3010	2536	2374	2290	2605	1686	2402	3161	2070	3022	1464	2438	4233	3723	3070	2396	2004	1694	1604	1181	4432	3483	2824	2810	4203	3316	9445	6246	5343
PLA2G2D|ENSG00000117215|protein_coding	46	628	6	1	61	32	1	20	15	64	13	30	22	4	137	11	86	12	11	5	0	8	16	0	0	0	119	363	1	5	97	7	53	192	20	19	68	9	16	231	6	93	13	3	49	1	0	85	774
GRIK3|ENSG00000163873|protein_coding	21	132	2	111	526	138	7	10	131	87	7	0	57	14	2	299	267	31	67	32	32	88	65	1	15	15	94	9	124	71	1	15	31	1	23	1	1	16	3	1	0	16	0	2	2	1	3	1	24
PEX26|ENSG00000215193|protein_coding	1325	3106	2113	2814	3379	1886	1396	2088	3228	3075	2676	2849	2912	2284	2571	2174	1634	744	2270	2790	1487	1120	3458	1227	2347	2931	2767	2964	2338	1108	1419	711	4103	5125	2016	2463	3870	2007	1562	1635	4614	2736	1743	2290	3858	1723	1912	3826	2846
OR52B2|ENSG00000255307|protein_coding	1	0	0	0	0	0	0	0	0	0	0	0	0	0	0	0	0	0	0	0	0	0	0	0	0	0	0	0	0	0	0	0	0	1	0	0	0	0	0	0	2	0	0	0	0	0	0	0	0
AAR2|ENSG00000131043|protein_coding	1291	3047	1321	2103	3449	1893	1486	1571	2535	2496	1886	2209	2930	962	2340	1903	1865	925	2580	1848	1179	1337	2482	1259	1630	1482	2550	2096	1563	1353	1034	563	3344	3351	2782	3735	1742	1878	1938	1472	4762	2060	1526	2005	2076	2829	3766	1829	3303
CNPY2|ENSG00000257727|protein_coding	428	1321	584	638	1690	1313	505	515	768	755	707	861	1627	435	757	700	1229	373	965	866	379	405	1014	543	708	559	712	758	557	249	1223	635	1205	993	814	1039	1335	885	756	342	1323	898	504	533	710	1061	1227	846	652
SKIV2L|ENSG00000204351|protein_coding	1680	2538	2283	2890	2861	1353	1759	2244	2618	3240	2813	2606	2636	1858	2794	2052	1684	1034	1979	2789	1712	1307	4235	1053	3079	2366	2664	2849	2787	1310	2717	1480	3775	7626	2583	3801	1980	2434	2990	1905	2063	2661	2477	3116	2844	2727	5002	3173	2985
TNFRSF10D|ENSG00000173530|protein_coding	200	918	37	279	1054	66	145	106	331	143	497	96	149	89	91	261	716	114	170	657	124	81	638	97	222	453	365	144	173	152	297	78	855	2821	338	1726	404	208	246	174	378	334	1001	79	213	503	330	192	73
AFF2|ENSG00000155966|protein_coding	25	17	8	88	61	24	6	9	235	17	15	0	24	5	15	32	50	31	55	64	2	20	13	2	2	8	58	17	15	8	10	10	39	49	24	46	4	5	15	40	54	22	30	1	10	1	67	21	89
ACAA1|ENSG00000060971|protein_coding	2026	3092	2238	4062	3628	3163	3782	3352	3810	5262	3492	3558	3368	2172	5160	2955	2251	1707	6161	2615	1836	1176	2828	3606	3501	2423	3918	3303	2790	1247	2589	2500	2649	1036	2935	1859	2117	2763	1682	2664	2131	1927	3585	1918	1773	3599	1461	928	2052
SLC35E3|ENSG00000175782|protein_coding	626	1099	477	867	1190	1102	429	664	1023	833	882	627	811	463	565	778	906	399	672	919	715	621	1180	954	592	422	1177	1083	687	504	266	243	869	796	599	865	730	397	759	344	1142	642	629	692	851	615	685	964	1127
FXYD1|ENSG00000266964|protein_coding	1658	32	286	103	129	35	69	46	88	922	186	167	16	74	20	848	1154	1084	44	52	1338	1860	60	16	43	20	80	27	74	1948	899	405	300	7	1	9	7	24	82	7	39	141	3	16	3	12	15	7	131
CT45A9|ENSG00000270946|protein_coding	1	0	0	0	0	0	0	0	0	0	0	0	0	0	0	0	0	0	0	0	0	0	0	0	0	0	0	0	0	0	0	0	0	0	0	0	0	0	0	0	0	0	0	0	0	0	0	0	0
DUSP15|ENSG00000149599|protein_coding	18	117	4	57	281	165	15	14	50	32	40	11	233	0	4	42	99	28	91	14	36	67	62	9	16	3	39	18	12	23	88	42	62	23	15	11	5	10	35	4	17	29	3	4	5	7	56	9	41
PPP4R3A|ENSG00000100796|protein_coding	2974	4283	4038	4120	4782	2222	3758	5275	5852	5430	5045	4395	3730	3671	3785	3381	2673	1585	2206	7090	2473	1670	4658	2742	4284	3537	4679	4331	5799	1593	1049	854	5768	8995	3738	4533	4230	2874	2105	2588	8224	4350	2938	4329	4785	3928	4470	4097	6213
CEP126|ENSG00000110318|protein_coding	59	237	50	131	435	119	36	75	387	169	152	54	174	57	37	201	303	57	125	124	174	164	1889	54	37	75	734	72	126	196	44	76	334	241	47	78	21	12	77	38	821	146	24	65	33	18	144	433	212
CLPSL2|ENSG00000196748|protein_coding	3	12	0	0	2	102	0	0	41	1	0	0	32	0	0	0	0	0	7	0	1	0	0	0	1	0	0	0	0	0	0	0	0	0	0	0	0	0	0	0	0	0	0	0	0	0	1	1	0
C2orf70|ENSG00000173557|protein_coding	5	39	1	8	116	66	3	1	3	0	1	0	118	2	0	42	65	2	112	15	3	41	555	0	9	0	90	4	5	2	0	5	13	4	9	36	3	5	104	1	4	3	0	0	0	11	53	19	42
CUX2|ENSG00000111249|protein_coding	43	39	12	2	8	4	3	1	487	14	5	4	3	1	8	58	18	17	270	7	11	8	4	0	3	2	7	14	9	17	8	6	17	4	2	2	4	6	11	9	17	18	2	8	4	0	13	25	29
TBC1D3I|ENSG00000274933|protein_coding	1	0	0	0	0	0	0	2	0	0	0	0	0	0	0	0	0	0	0	0	0	0	1	0	0	1	0	0	0	0	0	0	0	0	0	0	0	0	0	0	1	0	0	0	0	1	0	0	0
UFL1|ENSG00000014123|protein_coding	2046	2917	1330	2256	2562	2608	1536	3228	2506	2871	2375	1881	2310	2330	2070	2369	1899	1163	1192	2775	1853	1630	2344	3378	1710	2345	3737	2224	2855	1469	412	326	2071	3537	2181	1937	1594	1436	873	1854	2344	2041	905	1283	1723	1201	1229	1958	2372
ANTXR1|ENSG00000169604|protein_coding	2641	10421	3308	5745	8156	1942	1867	2561	13597	5012	5282	4206	9092	2033	2502	5173	7878	2013	4298	4302	2831	4258	3684	787	2207	2644	6335	3534	4536	6321	3073	783	9289	8926	3018	9112	1268	3409	3064	6969	32505	6363	1351	4580	1801	3224	3855	4286	15313
KHDRBS2|ENSG00000112232|protein_coding	2	8	1	7	51	13	0	0	1	2	2	2	27	0	2	3	3	0	1	1	0	1	55	0	1	0	15	0	0	1	3	1	3	1	0	0	0	0	0	0	1	2	0	0	0	0	0	1	2
C11orf95|ENSG00000188070|protein_coding	670	901	411	711	1637	642	297	355	1604	541	854	765	1080	329	319	707	832	394	516	1170	380	529	631	76	660	669	932	516	490	831	446	276	1547	753	439	1063	822	630	314	401	1716	897	826	734	763	816	750	840	1032
PSMD8|ENSG00000099341|protein_coding	9753	6583	7442	9159	6999	5355	8857	8156	9148	12303	9096	11055	6118	5476	8523	7469	7009	6781	9459	9039	6303	6705	8730	13242	11682	7218	9108	10692	7653	4874	8125	3739	14012	9826	6139	11040	8636	8160	6564	5145	9230	7040	7809	4061	6692	9995	12629	6792	11457
SULF1|ENSG00000137573|protein_coding	1096	4161	648	1272	1952	440	571	696	2345	1117	3518	750	1385	557	261	1811	2047	407	339	825	1060	1739	694	278	467	3136	2018	1431	944	2059	3466	743	8354	4099	326	12061	1583	2423	7211	3844	28880	11150	291	1829	1092	1970	3026	3995	16008
CARTPT|ENSG00000164326|protein_coding	0	0	0	1	0	0	0	0	0	0	0	0	8	0	0	1	0	0	0	0	0	0	2	0	0	1	0	0	2	11	0	0	0	0	0	0	0	0	1	0	1	2	1	1	0	0	0	1	0
FAM216B|ENSG00000179813|protein_coding	5	1	4	1	204	2	0	0	0	1	0	0	0	2	2	2	0	0	0	6	3	0	11653	0	0	0	3330	39	0	3	1	0	1	2	0	1	1	2	1	0	6	5	0	0	17	0	1	0	5
PAPOLA|ENSG00000090060|protein_coding	5847	10909	7987	8827	10579	7423	5849	9359	9709	10092	8440	8287	9911	7239	7028	6873	5638	3066	5119	10649	5729	3817	10613	7486	8767	8101	10537	8707	10877	3765	3077	1901	12838	19411	9098	12466	11954	7502	3902	6637	15647	8356	6021	10213	10051	7616	9327	9509	13497
FKBP2|ENSG00000173486|protein_coding	1386	3018	2131	2405	5454	3378	1797	2055	2513	2956	2725	2983	4640	1279	2702	2597	3424	1806	3474	3187	1310	1552	4517	1833	2887	1455	2741	2629	1869	710	4832	4340	5648	3245	2542	1971	3393	2426	2244	1173	2483	2231	2029	1317	2491	2982	6150	2277	1975
UBA1|ENSG00000130985|protein_coding	19546	18815	19736	25803	20123	10830	18807	21888	18305	29186	24331	20720	19542	19860	27893	21401	13060	11129	13006	30297	13830	12459	35428	10481	32485	20330	27887	30026	25616	10521	10821	5874	16465	29579	23497	56528	15758	15794	13269	20583	27508	18214	16490	16840	22749	19016	24500	17185	26764
SPG11|ENSG00000104133|protein_coding	2593	4658	2545	4354	5182	3765	1975	3936	5029	4231	3897	2964	4634	3393	2311	3530	2728	1339	2497	5965	3357	2105	8283	2070	2933	3889	4710	3960	3874	2144	730	526	2605	6564	2309	2825	2709	1958	1019	2333	7517	3323	2201	2387	4246	2214	1963	3229	3553
ORMDL2|ENSG00000123353|protein_coding	1470	1663	1662	2404	1515	954	2455	2468	1691	2984	2762	2792	1478	1595	3468	1781	1320	961	1628	1922	804	419	2553	3936	3003	1716	2360	2626	2739	289	1664	1547	3456	2477	2056	2977	2621	1551	2299	1527	1971	1385	2603	1405	1689	3191	2495	1353	1903
JRK|ENSG00000234616|protein_coding	314	908	259	1006	1098	352	274	621	561	1049	375	426	837	765	558	830	511	318	438	583	1115	412	654	301	303	980	850	640	501	454	263	454	589	851	301	761	376	378	549	491	489	976	420	504	476	456	692	853	868
VPS4A|ENSG00000132612|protein_coding	4066	3456	2904	3517	3962	3216	2972	3076	2856	4830	3729	4183	4117	2146	3060	3890	3014	2680	2781	3162	3134	3304	3792	2154	4538	2957	3003	3449	3428	3189	4225	2902	4208	2493	2711	4119	3473	2464	1518	1926	3025	2555	2360	1733	3341	2575	5193	2649	3798
BCL2L12|ENSG00000126453|protein_coding	467	625	434	593	594	366	414	368	540	620	669	676	598	365	795	441	472	255	524	674	302	254	711	464	813	390	628	609	389	308	562	320	1696	1619	684	1616	1500	791	1084	284	770	1092	630	887	629	729	1916	1184	1307
OR10H1|ENSG00000186723|protein_coding	0	0	0	2	0	0	0	1	2	6	0	0	0	0	10	9	1	1	0	0	0	0	0	0	0	1	23	0	0	0	0	2	12	6	6	0	0	0	64	2	0	0	2	1	0	4	1	1	0
PPP1R15A|ENSG00000087074|protein_coding	10474	5760	9018	3991	5776	1727	7052	5181	10825	4016	29904	10782	2402	3174	3556	2799	8191	12448	3475	36236	4448	2966	15596	8148	9959	2661	6301	6304	10471	2720	5457	3338	5917	6157	4078	4953	4234	6026	3500	1980	17156	4251	6548	2458	6733	15946	8749	3325	3744
OR52N2|ENSG00000180988|protein_coding	0	1	0	0	0	0	0	0	0	0	0	0	0	0	0	0	2	0	2	0	0	0	22	0	0	0	2	1	0	0	0	0	0	0	0	0	0	0	1	0	0	1	0	0	0	0	0	0	0
KIAA1143|ENSG00000163807|protein_coding	1292	2180	925	1518	1982	1173	798	1171	1699	1518	1242	1213	1716	904	1080	1437	1453	623	1218	1710	1143	1259	1466	1164	1198	1259	1718	1288	1197	1190	409	285	1003	1355	809	1363	1552	708	747	721	2405	1163	781	1170	1107	1035	688	816	1305
PABPC5|ENSG00000174740|protein_coding	22	45	2	22	38	19	6	8	59	30	20	4	25	3	5	45	96	16	20	7	37	65	10	3	0	5	42	4	7	96	8	5	46	15	1	22	6	4	7	16	37	22	2	7	5	5	6	8	47
NRP2|ENSG00000118257|protein_coding	3327	1683	3187	3849	1174	262	3333	3662	3685	7248	2778	3363	358	2705	1235	4285	944	1511	898	7875	357	1224	7379	229	11377	3493	3935	3684	4089	1053	1890	397	7978	3708	2488	6044	3214	2547	3195	2871	5828	7786	1108	2472	5251	6266	2744	7397	12742
AC093893.1|ENSG00000234828|protein_coding	0	0	0	0	0	1	0	0	0	0	0	0	0	0	0	0	0	0	0	0	0	0	2	0	0	0	1	0	0	0	0	2	0	1	5	12	0	25	3	0	2	0	7	13	2	23	5	0	15
YBX2|ENSG00000006047|protein_coding	85	186	41	76	1068	296	12	56	100	79	102	64	496	32	2	51	66	53	101	256	240	68	220	117	51	35	38	31	78	59	2	28	6	1101	41	5	731	17	103	2	498	64	1	3	23	5	386	305	64
MRGPRG|ENSG00000182170|protein_coding	0	0	0	0	2	1	0	0	0	0	1	0	0	0	0	2	2	0	0	0	0	0	0	0	0	0	0	0	2	0	0	0	0	0	0	0	0	1	0	0	0	0	0	0	0	0	0	0	0
ADPRHL2|ENSG00000116863|protein_coding	1624	2137	2626	2213	2026	941	2105	2489	2032	2591	2509	3325	1942	1539	3816	1992	1211	1336	1820	2054	1033	936	2334	2237	3628	1839	2637	3257	1973	783	2202	1155	3253	2820	1796	2558	3466	3694	2946	1806	2278	1872	2133	2212	2655	3701	4542	2505	2812
RERG|ENSG00000134533|protein_coding	144	1659	45	108	1405	626	31	68	962	125	88	38	1267	26	21	242	823	57	876	1314	122	296	708	219	20	88	326	118	110	177	56	31	243	493	191	294	61	32	127	100	110	36	6	17	21	7	15	9	186
FAM46B|ENSG00000158246|protein_coding	3773	1532	7876	13109	2299	4767	7965	14477	5290	17578	19486	19486	1159	7855	18132	6505	1157	5815	2721	6562	4215	372	1459	10199	11601	3241	10989	13178	11871	187	1798	9811	4852	9053	5235	1826	2301	4570	623	5854	2039	7187	3058	2224	7664	2068	4993	120	2671
RMND1|ENSG00000155906|protein_coding	445	660	387	771	708	456	354	544	794	811	423	652	743	345	651	454	651	370	632	572	500	459	738	744	468	430	589	755	411	376	402	298	1494	977	350	696	1126	638	723	288	925	629	187	611	674	1009	1142	878	749
PDSS1|ENSG00000148459|protein_coding	344	214	354	369	198	150	412	411	348	466	312	547	176	306	433	288	178	181	326	444	196	183	213	414	612	425	333	531	511	165	134	58	406	628	352	589	687	546	204	214	562	362	298	177	334	467	485	198	987
GAB4|ENSG00000215568|protein_coding	0	0	0	0	0	0	0	0	0	0	0	0	0	0	0	0	0	0	0	0	0	0	0	0	0	0	0	0	0	0	0	0	0	0	0	0	0	0	0	0	0	0	0	0	0	0	0	0	0
ZBTB9|ENSG00000213588|protein_coding	1	2	3	3	3	1	0	2	4	2	0	1	2	0	2	0	0	1	0	3	0	0	2	0	0	1	1	2	5	0	6	4	0	3	2	0	1	0	2	1	0	2	1	0	3	1	3	2	5
FAM110C|ENSG00000184731|protein_coding	2064	924	5518	4933	1531	309	3080	5271	2288	3148	1970	5928	651	3568	2935	2029	431	938	575	3677	1696	105	5075	2305	5210	6791	2606	4031	3293	72	1968	1706	3524	2911	3200	1616	1938	2063	1330	1651	4659	3715	3089	1163	5311	5507	4245	2909	5451
TNPO2|ENSG00000105576|protein_coding	2370	4141	3574	4893	5006	2253	3243	3988	5445	5965	3405	3791	3922	3422	4752	3449	2488	1978	3149	4804	3040	1804	6512	1566	5113	4695	5183	5071	3993	1886	1649	1167	7909	8651	2250	8172	5098	6561	1803	2855	7106	4609	3556	3997	16835	4140	3942	2663	8913
C7orf77|ENSG00000275356|protein_coding	0	0	0	0	1	0	0	0	0	0	1	0	0	0	0	0	0	0	0	0	0	0	0	0	0	0	1	0	0	0	0	0	0	1	1	0	0	0	8	1	0	0	0	0	2	1	0	0	9
TMEM181|ENSG00000146433|protein_coding	1109	8600	1343	2139	4469	8102	1567	1635	3221	2253	1570	2340	10914	1993	1901	2690	2117	776	2116	2674	1163	1959	3727	1016	1604	3575	2726	2136	2154	1349	1032	439	5716	3987	1753	3293	1707	2064	1698	1666	4174	3158	928	2039	3278	2584	2107	3500	2847
PTPN6|ENSG00000111679|protein_coding	498	4032	1279	1945	2229	1071	824	1535	2006	2436	2300	2528	2385	1343	2049	1064	2059	609	1596	2674	675	430	3970	1232	1310	1116	2582	2518	1401	245	1445	696	2504	3599	1000	1550	2158	1386	1588	2168	2921	2330	1083	1778	2593	2441	2510	1975	3733
VPS72|ENSG00000163159|protein_coding	1455	2337	1729	1815	2119	1402	1541	1600	1681	2569	1669	2462	2473	1064	2100	1655	1647	1300	1544	1875	1260	1219	2242	1405	1966	1379	1831	2170	1404	1357	1564	772	2953	2660	1826	2577	2952	1737	1867	1130	2350	1558	1559	1229	1797	3883	2605	1765	2086
IL17F|ENSG00000112116|protein_coding	13	2	241	0	2	0	2	12	7	15	0	3	0	136	7	9	0	2	0	125	0	0	1	3	10	1	100	45	164	0	15	0	0	4	0	4	2	2	1	0	0	0	0	2	2	9	0	0	3
DSCC1|ENSG00000136982|protein_coding	109	121	159	331	212	373	204	205	224	326	202	225	187	172	266	127	195	71	75	227	135	123	89	260	223	225	187	258	265	142	68	70	581	503	314	460	613	353	569	120	431	413	103	439	218	334	330	515	450
LAMC1|ENSG00000135862|protein_coding	4989	10263	3370	6758	18949	3320	3120	3546	13405	7874	10192	2871	5783	2792	2505	9520	10963	3000	3648	5690	5706	9845	4915	851	6126	3399	8648	3891	5609	10315	3899	1355	29069	34792	7202	24464	4929	5877	5327	12433	27774	9817	5190	12048	3685	10607	9183	16592	31466
MCC|ENSG00000171444|protein_coding	1496	2399	3180	4830	7623	1094	3082	3509	6558	6622	4804	3727	1667	3072	2646	2755	2454	1148	2817	10869	1919	1042	2015	2447	3484	5824	3795	6216	4521	776	664	565	3499	4424	5094	4581	2277	2490	1308	2611	9582	4104	2798	3009	5651	3027	4300	4954	4195
TOPBP1|ENSG00000163781|protein_coding	1148	2067	1327	2291	1558	803	1276	2289	2594	2144	1931	2187	1352	1754	1199	1403	988	609	938	2494	1411	743	1597	1131	2285	1570	2152	2187	2427	786	359	296	2246	15612	2043	2499	5167	1180	1906	1697	5216	2224	1622	2023	3562	2092	2417	5872	4499
CDKN2D|ENSG00000129355|protein_coding	480	369	378	399	513	99	335	429	553	721	529	454	203	318	569	291	484	358	295	468	302	224	949	386	404	290	444	532	360	375	995	348	1230	1070	380	370	801	673	597	201	432	592	581	343	581	694	874	526	1403
PRPF4|ENSG00000136875|protein_coding	1839	1975	1861	2257	1949	1620	2647	2552	2585	2364	2054	2274	1580	1539	2395	1668	1308	891	1573	2788	1047	1007	2621	1764	2808	2136	1889	2739	1942	936	1108	476	3599	9471	2298	5001	3480	2208	3234	1492	3011	1993	1797	2741	4572	3543	1774	4343	3536
CTAGE15|ENSG00000271079|protein_coding	12	2	0	10	6	2	4	1	5	8	0	1	15	1	12	0	3	1	14	16	0	0	0	7	5	29	15	2	0	0	1	0	0	0	24	9	7	4	0	0	1	20	8	12	40	50	83	65	0
EVA1C|ENSG00000166979|protein_coding	1397	4606	1566	776	3198	723	1205	1175	2038	1227	1468	2297	3396	1211	521	2180	1564	629	2000	2759	422	488	5396	679	3224	1153	1306	1572	1195	863	1518	1164	766	1822	1578	222	736	1059	121	343	123	1013	448	158	929	506	938	375	1124
NMBR|ENSG00000135577|protein_coding	2	4	0	1	6	2	0	0	7	1	3	0	2	1	0	3	1	0	0	0	0	2	22	0	3	0	8	0	0	2	0	0	1	3	1	3	2	0	1	0	1	3	0	0	0	1	0	5	0
FRK|ENSG00000111816|protein_coding	569	4044	1030	867	3280	1583	264	907	911	633	1044	783	2680	759	165	1315	774	152	885	3110	776	685	3657	805	549	1581	2287	1261	1151	232	78	232	1618	6200	833	361	2396	264	496	698	1912	941	306	730	1011	392	414	2398	1085
ANKMY2|ENSG00000106524|protein_coding	704	1498	330	808	1720	1127	269	607	918	971	711	484	1445	341	376	975	1183	537	785	1090	941	859	2028	681	248	286	984	597	455	745	142	235	808	952	566	717	702	271	432	339	1767	539	606	589	614	378	411	1268	1011
TLCD1|ENSG00000160606|protein_coding	129	299	206	499	468	327	188	386	1168	557	444	494	417	158	313	221	247	278	2035	517	251	74	1088	425	306	280	348	427	254	36	194	313	632	538	172	431	591	316	587	55	249	308	255	303	327	347	642	348	258
KIRREL|ENSG00000183853|protein_coding	678	3589	548	1998	9562	1602	902	647	3299	1380	3231	994	2454	716	1292	2103	3282	477	1198	2304	738	1513	858	193	1021	1254	3243	2012	1352	1707	1320	264	11521	2928	1630	8702	344	2038	1346	3225	5469	4244	2330	3872	2113	4193	2710	6305	9104
B3GNT9|ENSG00000237172|protein_coding	136	1072	254	923	1389	984	321	290	900	622	411	509	1311	297	503	846	774	258	665	751	177	368	1064	141	263	245	941	451	386	244	159	45	1652	2014	718	1520	784	360	349	514	1614	812	452	901	789	603	1868	1635	1557
ABHD2|ENSG00000140526|protein_coding	4474	11238	2091	5125	9134	3590	1801	3925	6359	5734	6571	2323	5970	3688	2808	6942	3280	2714	3675	11619	3910	3216	37555	2385	3219	3202	10278	4658	5424	3048	1172	725	7157	7810	3490	5984	2184	1727	2284	5879	8417	4243	3896	3898	4372	2594	2097	5671	15686
BSPRY|ENSG00000119411|protein_coding	790	6601	1288	2482	6030	11806	2232	2645	1137	2625	2428	1282	10013	1601	3050	1919	1567	812	1530	2029	1102	942	4195	2691	2251	1415	3048	1990	1485	56	555	797	659	984	592	222	1915	1132	959	1027	314	610	1734	89	1802	9	734	151	526
TMEM37|ENSG00000171227|protein_coding	167	1018	248	837	2094	400	328	290	818	361	606	361	680	385	903	306	1035	155	394	332	247	278	1754	1060	132	246	905	545	456	288	469	971	618	1472	535	716	608	53	174	484	445	150	205	187	229	717	825	134	294
AL355987.1|ENSG00000204003|protein_coding	0	0	0	0	2	0	1	0	0	0	0	0	0	0	0	1	1	0	2	0	0	1	0	0	0	0	1	0	0	0	0	0	0	0	0	0	0	0	0	0	0	0	0	0	1	0	0	0	0
FIBP|ENSG00000172500|protein_coding	2025	2198	1565	2642	2783	1507	2313	2036	2650	3856	2219	2706	2188	1231	2292	2225	2310	1580	2224	2152	1716	1683	2850	1922	2454	1525	1882	2542	1942	1496	2869	1812	4566	2437	2170	1826	1838	1349	1557	1308	3383	2947	1449	4175	2047	2378	3560	4048	7094
PIM3|ENSG00000198355|protein_coding	6818	6708	5287	3155	10179	3155	7485	4066	9222	3993	8355	6679	6973	3187	4010	4841	6002	3006	6263	11822	2017	3238	17025	2017	9873	4056	3706	3947	4752	3817	6496	2085	5065	5553	4085	3805	5513	4807	3465	1879	4388	3096	5591	1351	5966	5956	4040	4597	4841
MESP2|ENSG00000188095|protein_coding	3	119	6	20	74	29	3	1	25	10	12	9	100	5	13	14	50	1	39	8	5	15	18	19	5	3	23	12	8	3	2	13	91	259	13	72	191	48	1	7	17	21	0	3	77	0	20	40	22
C14orf39|ENSG00000179008|protein_coding	60	152	4	5	43	145	0	0	2	15	7	5	119	0	0	54	85	36	5	5	25	35	5	0	4	0	25	2	10	54	3	3	9	0	2	4	80	0	14	3	6	11	2	0	1	0	23	99	3
C2CD4C|ENSG00000183186|protein_coding	25	11	10	36	39	15	19	9	79	29	44	8	6	7	7	14	32	14	19	17	29	48	84	5	11	5	16	15	16	34	67	36	114	170	21	43	54	24	29	4	25	103	46	10	5	358	125	49	49
NAMPT|ENSG00000105835|protein_coding	12638	24649	20151	6523	17343	3567	10844	20764	24301	9182	15468	8295	11075	12097	7988	8343	14942	3942	5130	16097	7377	2976	13476	33547	15026	13683	10532	10538	23759	11593	10441	2453	13506	11283	4939	11283	6660	5039	2840	6069	9920	7620	7616	3814	20847	15486	13899	4814	13543
ZNF227|ENSG00000131115|protein_coding	287	646	244	404	594	359	115	348	474	459	209	294	569	255	213	399	290	177	309	275	339	263	414	175	182	218	408	332	338	251	73	115	478	757	171	319	340	197	1920	227	960	468	175	275	239	227	291	511	556
WDR17|ENSG00000150627|protein_coding	18	110	5	34	142	45	2	43	61	11	8	1	94	18	2	59	122	4	40	12	22	41	126	5	2	6	77	9	37	9	11	11	12	5	4	13	2	1	12	2	22	14	2	1	3	0	44	17	19
PPAN|ENSG00000130810|protein_coding	311	182	426	399	254	119	350	335	328	344	340	658	258	263	425	315	151	210	286	516	211	123	379	108	645	319	332	438	365	112	1045	526	318	467	303	679	450	810	432	158	173	373	288	436	234	544	516	132	830
HIST1H2BH|ENSG00000275713|protein_coding	8	9	28	32	7	6	23	16	16	40	27	28	10	13	77	5	8	5	9	46	13	4	27	48	48	18	56	45	20	0	24	36	63	199	49	79	96	120	70	21	45	28	37	135	45	293	35	181	112
MT-ND1|ENSG00000198888|protein_coding	608120	74428	198779	180812	371543	239659	59245	83217	144935	288153	149072	249194	197627	85741	54063	262748	240338	492079	290940	238926	402453	729445	141980	37773	181253	100705	103181	111893	163001	477346	40259	29073	134166	93050	195477	65514	109252	99613	44892	39460	121927	112354	79252	10723	59680	38572	211841	41582	77220
AC011511.1|ENSG00000167807|protein_coding	2	5	2	3	5	1	2	5	13	7	0	5	14	6	4	4	1	5	8	6	7	1	2	4	1	2	5	3	3	4	5	7	4	5	0	1	11	3	1	0	16	9	3	9	5	9	13	10	10
KLRD1|ENSG00000134539|protein_coding	25	186	30	50	121	117	12	113	55	171	125	102	94	47	110	29	97	44	55	70	51	31	169	29	19	44	222	160	24	61	89	16	55	307	21	35	126	8	57	691	130	211	44	112	147	131	21	186	284
RAB5A|ENSG00000144566|protein_coding	3600	4671	3100	4388	4422	3034	4306	6589	4585	6519	5002	4019	3664	3333	5263	3716	2525	2344	2365	4576	3258	1602	4187	4233	4409	3152	4947	4372	5886	1627	1458	1196	3743	4047	3903	3848	3612	2677	2115	3810	7105	2980	4897	2395	3009	3990	2463	1485	4004
CD200R1|ENSG00000163606|protein_coding	157	68	21	82	56	19	25	82	805	178	325	246	15	103	118	48	152	19	178	286	43	34	2569	475	9	292	529	122	93	33	30	6	36	159	5	45	17	10	17	118	39	163	33	19	56	31	29	40	150
SIM1|ENSG00000112246|protein_coding	244	0	35	11	0	39	6	6	64	58	18	3	1	9	0	173	146	76	2	5	64	42	162	0	1	0	2	0	17	163	5	1	30	2	0	7	2	1	1	6	57	49	0	14	0	0	0	6	35
DNAJC13|ENSG00000138246|protein_coding	2216	4154	1692	3836	3352	2129	1720	2945	3694	3703	3608	2985	3683	2796	2063	2633	2093	1236	1520	3345	2740	1781	2518	1431	2356	2734	3572	3114	3693	1869	695	445	3900	13973	2686	3172	4370	1408	1234	2952	7132	3142	2101	2077	5472	2263	2399	5082	5804
TPRA1|ENSG00000163870|protein_coding	906	2377	1500	1805	2222	1608	1117	1424	2290	2522	1587	2455	2714	1083	2057	1608	1484	960	1895	1631	1056	852	2428	1394	1718	1424	1665	1790	1382	866	2620	1990	2425	3087	2168	1779	2471	1615	2403	1088	2227	1175	943	803	2469	2193	3269	1380	2203
EHMT2|ENSG00000204371|protein_coding	653	3415	2363	3984	3823	1700	1654	2132	3278	3600	2903	3210	4356	2122	2759	1461	1760	888	2290	3941	1813	1101	4353	1016	1760	2566	2848	3267	2471	713	1616	1571	2465	5841	2144	2648	2532	2618	2004	1500	3195	2571	1628	2871	3721	2336	4159	3844	3156
TRIM64C|ENSG00000214891|protein_coding	0	0	0	0	0	0	0	0	0	0	0	0	0	0	0	0	0	0	0	0	0	0	0	0	0	0	0	0	0	0	0	0	0	0	0	0	0	0	0	0	0	0	0	0	0	0	0	0	0
NAGLU|ENSG00000108784|protein_coding	572	3063	804	1305	2851	4187	739	784	1915	972	1739	1224	3082	614	1028	1976	2379	451	1889	1330	688	1445	2284	766	1088	927	2148	1180	942	733	2149	1266	2292	2640	1420	1545	1308	882	1764	1018	2473	1551	1135	1101	1434	1102	1619	2121	2234
THPO|ENSG00000090534|protein_coding	79	14	14	10	17	4	3	3	26	25	16	2	4	3	4	23	35	34	0	4	18	19	1	0	8	3	8	3	5	77	27	10	37	7	6	8	4	8	10	5	17	11	0	7	5	1	5	11	28
CYTL1|ENSG00000170891|protein_coding	28	223	19	102	63	36	95	60	212	34	317	11	88	4	36	95	381	19	50	15	26	19	8	93	13	55	31	24	14	64	386	123	176	41	10	76	20	33	27	44	58	72	6	20	24	36	7	44	177
RHPN2|ENSG00000131941|protein_coding	291	4455	79	67	3384	2764	40	66	980	25	101	41	3816	31	136	836	815	13	964	1517	16	515	6351	76	400	91	1176	117	144	87	37	20	1321	195	272	1028	121	495	448	84	546	66	379	275	327	690	248	667	213
TMEM92|ENSG00000167105|protein_coding	21	48	18	13	63	22	11	5	49	17	14	24	18	11	173	160	124	4	125	145	3	42	1650	18	29	12	172	34	25	11	58	5	1519	75	110	295	8	165	506	52	333	159	79	164	452	732	661	593	380
SYNC|ENSG00000162520|protein_coding	1963	196	187	193	546	225	110	92	249	584	334	152	188	126	59	1051	1516	903	129	167	1333	1707	105	45	71	101	186	61	141	1868	98	9	724	93	79	237	29	151	88	80	329	326	97	284	197	132	78	133	625
AIFM1|ENSG00000156709|protein_coding	2316	1863	2032	2013	3358	1958	1303	1762	2271	2663	2004	2350	2337	1411	1626	1665	1745	1544	2399	2414	2219	2003	2618	1171	2239	1652	2033	1978	1719	1795	1382	788	4345	2492	1661	3681	1917	2726	1201	936	1915	1699	1221	1409	3065	2102	2430	1759	1881
ATP6V1F|ENSG00000128524|protein_coding	3850	5402	4139	5074	6054	3072	5710	5069	4328	7401	6320	7756	5311	2880	7174	3748	4344	2912	4335	5057	3105	2202	6819	10994	5780	3768	4903	6065	3905	2112	4349	2696	7812	5369	4773	5272	6838	4690	4410	3963	5597	3710	5748	1796	5724	7629	12299	3899	5151
AC010616.1|ENSG00000268041|protein_coding	0	3	3	0	7	2	0	3	5	2	1	3	0	1	8	4	5	2	3	1	0	2	4	0	3	2	5	2	3	0	7	2	10	14	0	11	7	1	14	9	12	15	4	4	7	9	52	7	10
POU2AF1|ENSG00000110777|protein_coding	354	1927	352	100	2479	473	36	23	148	81	264	232	760	268	389	524	1365	30	176	1364	16	122	991	31	90	128	1021	955	76	18	387	19	212	1667	1409	555	100	125	61	2087	153	281	1273	114	243	81	165	41	894
C11orf54|ENSG00000182919|protein_coding	1045	1404	551	1119	1196	1580	376	1082	1079	1136	661	794	1248	476	672	1020	1348	518	645	949	1167	870	966	1323	454	569	917	640	801	917	281	215	1121	788	318	355	386	657	272	456	1390	546	250	342	851	626	178	402	655
PRAMEF27|ENSG00000274764|protein_coding	0	0	0	1	0	0	0	0	0	0	0	0	0	0	0	0	0	0	0	0	0	0	0	0	0	0	0	0	0	0	0	0	0	0	0	0	0	0	0	0	0	0	0	0	0	0	0	0	0
TSPAN6|ENSG00000000003|protein_coding	1645	6030	1883	2518	7224	7915	2359	5539	2426	2132	2647	2314	6472	1657	1255	3649	4202	916	4059	5984	2537	1612	12258	10760	1860	3340	4901	4370	2768	532	788	1583	10167	1929	1837	2375	3727	1528	1888	710	1732	1494	1556	1332	2323	947	2292	1803	2049
GPR78|ENSG00000155269|protein_coding	23	1	11	91	2	2	42	95	8	7	192	74	1	31	201	23	4	11	9	90	196	0	20	124	62	138	43	34	85	0	15	75	116	5	80	62	37	428	90	45	19	35	359	5	354	44	206	0	23
GATAD2B|ENSG00000143614|protein_coding	1332	2542	1200	2336	2688	1064	965	1894	3032	2969	1855	1681	2176	1240	1230	2218	1400	981	1412	2305	1543	1638	2719	728	1780	1445	2303	1910	2019	1359	533	303	2670	4799	2167	2926	1272	1127	996	1587	3332	1814	1731	1393	1974	1581	1506	2502	2943
CRLS1|ENSG00000088766|protein_coding	2329	1837	1376	1419	2092	1483	1287	1108	1315	2359	1259	2167	1804	851	1056	1659	2348	1548	1274	1677	2046	1944	1777	1213	1490	886	1376	1746	1337	2435	2112	744	2701	1532	1807	1196	2312	1272	1259	481	4043	2105	616	692	1000	1541	3345	988	2142
IFNA17|ENSG00000234829|protein_coding	0	0	0	0	0	0	0	0	0	0	0	0	0	0	0	0	0	0	0	0	0	0	0	0	0	0	0	0	0	0	2	0	0	0	0	0	0	0	0	0	0	0	0	0	0	0	0	0	0
TRIM49D2|ENSG00000233802|protein_coding	0	0	0	0	0	0	0	0	0	0	0	0	0	0	0	0	0	0	0	0	0	0	0	0	0	0	0	0	0	0	0	0	0	0	0	0	0	0	0	0	0	0	0	0	0	0	0	0	0
PRPF31|ENSG00000105618|protein_coding	1830	2508	1881	2472	2903	1729	2198	1906	2656	2851	2844	3017	2737	1541	3355	1839	1716	1407	2195	2850	1356	1273	2808	1204	3051	2022	2305	3060	1981	1162	4210	2348	3802	2570	2307	2944	2932	2459	1850	1300	2959	2701	2244	2169	1986	2743	5045	3170	3457
IQCA1|ENSG00000132321|protein_coding	62	539	20	143	898	105	23	39	99	26	72	37	269	26	2	149	236	8	191	447	21	61	2216	71	16	75	496	80	11	33	92	16	1117	1119	92	195	603	33	308	108	1081	277	288	17	365	243	18	984	718
NIT1|ENSG00000158793|protein_coding	980	1594	1134	1136	2118	1163	767	922	1307	1551	1054	1329	2007	788	1587	886	1255	617	1095	1319	930	589	2183	1095	1120	958	1216	944	889	624	940	664	1995	1769	876	1749	1815	1271	1164	800	1724	1021	1631	709	1219	1524	1620	1274	973
PSD4|ENSG00000125637|protein_coding	1396	6045	3177	4669	4813	12305	3879	4072	4020	4833	5889	4837	7532	3839	5508	3451	1367	1182	2817	4336	1932	1046	4864	2365	5601	4301	5457	5281	4308	198	1143	919	3603	4803	4711	2509	3150	2934	1946	4053	4745	5045	2919	2869	3257	3145	5514	2632	5548
FRY|ENSG00000073910|protein_coding	2080	1285	721	606	1279	777	272	683	3870	1972	894	245	1116	1344	195	2091	1426	999	1209	387	2007	1949	3297	259	491	141	1869	410	1679	2536	428	314	1729	643	85	261	69	164	34	258	424	478	86	143	87	39	147	67	841
UPF1|ENSG00000005007|protein_coding	4007	7235	6621	7944	7205	6600	3302	5812	6407	8434	4023	5499	9999	5513	6532	6333	3437	2413	4408	7568	4347	3692	22219	1328	7006	7237	8651	6652	5107	3265	3236	2074	9429	13098	4407	9190	7397	8494	2746	4893	11970	6053	5375	6630	9297	4287	5289	5022	9796
MANEA|ENSG00000172469|protein_coding	249	1211	484	907	1058	520	682	916	1202	850	758	686	578	645	630	630	1017	118	568	947	452	386	662	1307	482	993	1323	695	753	304	61	41	1430	1554	812	1195	1016	665	233	1032	1760	811	607	663	646	505	449	1452	1362
KRTAP27-1|ENSG00000206107|protein_coding	0	0	0	0	0	0	0	0	0	2	0	0	0	0	0	1	0	0	0	0	1	0	0	0	0	0	0	0	0	0	0	0	0	0	0	0	0	0	0	0	0	0	0	0	0	0	0	0	0
SLC9C1|ENSG00000172139|protein_coding	15	5	4	2	4	2	1	0	14	9	1	3	5	2	1	3	8	4	1	9	22	5	5	3	14	3	4	2	7	2	10	0	10	22	5	0	19	3	10	1	24	13	3	4	2	3	19	4	6
RFC3|ENSG00000133119|protein_coding	280	744	281	624	631	263	366	652	543	587	482	468	431	452	551	391	394	145	402	624	277	186	376	489	653	468	576	612	617	201	111	100	680	4048	506	1049	892	352	542	340	1262	604	299	782	507	661	666	932	1138
LYSMD2|ENSG00000140280|protein_coding	296	567	445	380	493	185	312	363	380	595	377	518	308	339	470	305	621	302	223	512	274	302	751	615	351	344	616	481	362	346	505	189	492	462	408	206	426	78	308	341	1472	437	181	386	584	565	472	696	735
KRT81|ENSG00000205426|protein_coding	57	507	3	11	644	124	5	7	27523	37	11	20	116	3	13	428	260	16	180	17	1	167	77	5	11	6	52	59	52	13	14	1	132	133	21	308	40	129	1798	41	79	6	12	5	25	54	395	16	24
ESPN|ENSG00000187017|protein_coding	569	771	776	1891	1689	199	908	969	942	1082	1771	2282	822	631	483	511	325	497	779	1942	557	36	1934	388	1731	1202	770	1530	1187	14	423	1030	313	2848	907	1711	1807	2355	833	146	64	1009	904	341	2869	114	1061	1404	1088
UBN2|ENSG00000157741|protein_coding	935	1128	1085	1637	1135	647	854	1653	1505	2104	1357	1112	1265	1358	829	1181	877	656	535	1383	1758	767	1628	580	905	1254	1664	1106	1537	879	265	265	1655	1525	783	1017	1231	883	575	759	2837	1575	753	549	1781	542	1180	1000	942
ZBTB8B|ENSG00000273274|protein_coding	7	8	0	3	20	7	2	1	6	5	0	1	5	0	2	5	5	0	2	4	2	3	9	1	1	0	2	0	4	3	2	0	4	1	0	1	2	1	1	0	3	0	0	0	0	1	2	2	3
INPP5F|ENSG00000198825|protein_coding	552	1079	672	1290	1414	946	530	889	1758	1532	1011	938	1020	702	671	944	915	318	644	1447	713	410	1301	535	926	899	1095	1078	1087	445	389	203	1449	4193	631	1344	2707	1657	769	597	3344	1140	685	890	1304	806	602	2945	1222
C6orf58|ENSG00000184530|protein_coding	6	406	4	7	3308	11904	2	33	18	8	4	6	1700	2	8	3310	16775	1	70138	1018	6	90448	32052	1	5	1	22515	2	2	1210	2	2	7	1866	2	1	1	1	2	0	2	4	0	4	19	7	1	7	5
FMNL1|ENSG00000184922|protein_coding	600	3389	531	945	1892	1250	467	758	1324	1752	1648	1046	1507	1281	1360	1174	1480	565	627	1023	408	639	994	212	651	430	1748	1272	943	517	1945	271	1506	1728	542	1338	349	743	1484	2186	986	2504	1131	675	1035	2056	641	1316	3765
PIP5K1A|ENSG00000143398|protein_coding	3303	3466	2271	2148	3462	1192	2228	3447	3104	3002	3810	2702	2074	1725	2104	2482	2672	1389	1743	4640	2073	1283	3147	2974	4059	1884	2944	2789	3435	1588	649	315	4681	5676	2755	4875	3154	2032	1621	1974	6429	2409	3291	2035	1784	4502	3098	3368	3470
SLC17A7|ENSG00000104888|protein_coding	50	131	27	61	119	31	13	14	159	62	154	15	10	13	4	107	200	89	36	32	103	276	47	13	4	21	53	22	34	245	20	37	94	27	39	82	38	17	26	10	203	29	12	16	21	19	1635	11	97
AARD|ENSG00000205002|protein_coding	9	618	0	16	980	138	0	18	157	3	8	0	455	1	0	46	297	11	207	12	1	35	14	3	0	1	26	6	7	3	0	6	7	8	1	5	0	0	0	2	5	3	0	2	0	1	94	0	6
CD163L1|ENSG00000177675|protein_coding	73	436	10	206	418	71	28	47	334	230	1025	86	156	31	132	79	356	46	95	92	82	120	91	47	37	384	207	128	37	121	252	77	196	648	30	432	33	78	247	1179	314	600	27	180	76	148	121	166	608
USP46|ENSG00000109189|protein_coding	1028	1781	1000	2258	1473	1412	1204	2744	1524	3250	1997	1491	1506	1534	1516	1812	907	1051	792	1806	1704	898	1782	1896	1240	2029	1927	2239	2466	894	275	510	2003	2077	963	1293	2163	1507	607	941	1414	1302	1007	523	424	978	1330	1180	1039
CD180|ENSG00000134061|protein_coding	73	979	31	55	401	56	5	33	155	61	95	47	325	21	110	151	542	11	66	80	8	88	113	13	10	163	156	238	18	48	153	22	144	287	93	209	79	33	24	455	66	252	172	51	91	55	42	138	432
TRIM39-RPP21|ENSG00000248167|protein_coding	1	3	3	0	0	0	0	0	1	0	2	2	0	1	4	1	1	0	1	0	0	0	1	0	1	1	1	1	3	0	3	0	0	6	1	2	5	1	1	0	0	1	0	3	0	1	1	1	4
PITHD1|ENSG00000057757|protein_coding	2437	2241	3325	6264	2770	2037	5807	4345	3690	12609	3323	4365	2216	3130	4040	4056	1837	4544	2313	2566	1835	1307	2123	2514	4060	3144	3200	4183	5194	1484	2713	2531	4339	5796	2555	2585	5957	3333	2062	2237	3041	2480	2282	1512	2352	2466	2994	2687	3675
OSTN|ENSG00000188729|protein_coding	99	0	19	27	1	1	9	3	2	30	20	0	1	10	0	126	36	37	1	0	73	28	1	0	2	0	2	1	18	46	5	10	6	0	0	1	0	0	1	0	2	7	0	0	0	0	4	1	16
GPR6|ENSG00000146360|protein_coding	0	0	0	0	0	8	0	0	0	0	0	0	1	0	0	0	0	0	0	0	1	0	0	0	1	0	0	0	0	0	0	0	0	0	0	0	0	1	0	0	0	0	0	0	0	0	0	0	0
GJB3|ENSG00000188910|protein_coding	7308	688	10935	4379	544	152	5026	6864	6040	4469	5833	10092	196	3280	6752	3809	175	2088	3269	11447	1698	25	4982	4314	14412	4736	4322	5820	4736	9	3564	1760	15807	11861	7824	15308	5826	9913	6340	2802	9107	3033	8825	9509	9148	17110	15657	4742	8191
ASPDH|ENSG00000204653|protein_coding	5	7	2	2	22	16	1	0	7	3	2	0	5	4	7	8	5	1	7	8	10	6	7	0	10	2	6	4	7	1	5	2	10	6	3	1	5	4	8	3	4	10	3	8	2	4	14	2	5
AC068775.2|ENSG00000255641|protein_coding	0	0	0	0	1	0	0	0	0	0	0	0	0	0	0	0	0	0	0	0	0	0	0	0	0	0	0	0	0	0	0	0	0	1	0	0	0	0	0	0	0	1	0	0	0	1	0	0	0
OR10R2|ENSG00000198965|protein_coding	0	0	0	0	0	0	0	0	0	0	0	0	0	0	0	0	0	0	0	0	1	0	0	0	0	0	0	0	0	0	0	0	0	0	0	0	0	0	0	0	0	0	0	0	0	0	0	0	0
KCNK7|ENSG00000173338|protein_coding	202	9	354	1427	28	17	659	1172	1515	1561	987	702	7	505	1774	481	17	706	645	236	398	20	190	1688	747	228	365	384	1026	11	780	716	1028	72	326	453	62	1719	336	80	135	204	1123	488	689	220	823	32	249
AC024270.1|ENSG00000166503|protein_coding	1559	2187	413	1494	3480	786	870	902	1755	1550	891	740	1419	482	1345	1363	2012	781	921	2106	708	823	1904	529	1522	1026	1497	1469	1205	1497	974	433	3630	866	1606	2799	2032	1927	1348	1059	3611	1932	656	2243	786	3160	1862	2955	3198
Z83844.1|ENSG00000100101|protein_coding	2	1	5	2	1	0	0	2	2	0	3	5	3	2	1	2	1	1	3	1	1	1	4	1	2	1	1	2	0	0	10	5	1	3	2	0	9	0	2	1	0	2	2	0	1	4	0	1	4
SERPINB10|ENSG00000242550|protein_coding	45	74	9	47	29	57	17	32	14	31	66	40	9	11	20	18	5	10	20	72	24	1	513	99	32	5	109	58	33	2	1	3	20	158	14	9	42	2	0	13	368	16	19	4	0	135	6	26	6
CNGA1|ENSG00000198515|protein_coding	58	300	148	239	734	196	171	306	276	229	222	135	329	57	77	166	131	92	299	127	245	32	210	480	230	143	110	159	359	27	32	212	107	67	573	35	125	66	109	46	34	78	285	30	198	51	438	15	77
SERTAD4|ENSG00000082497|protein_coding	307	1762	1177	1541	1734	1938	844	1076	2870	1693	1548	2178	2139	1131	387	1008	769	267	1662	2126	709	739	934	599	778	1302	1315	2125	1679	121	131	201	374	1272	352	122	1061	141	280	146	295	2494	216	225	546	198	276	157	1016
TMEM119|ENSG00000183160|protein_coding	144	1672	77	383	719	229	189	78	1370	350	793	63	380	68	164	240	1285	195	209	116	200	656	67	46	29	116	962	388	69	597	2080	205	1866	224	46	649	97	154	564	489	867	1239	56	177	79	176	237	820	2434
TMX3|ENSG00000166479|protein_coding	1614	2137	1435	2173	2485	745	1589	2020	2742	2474	1793	1689	1409	1852	1664	1889	1781	1140	928	2142	1428	1282	1752	1622	1803	1947	2448	2107	2068	1514	1193	439	2578	4356	1613	2062	2474	1044	872	1697	8232	2658	858	1722	1167	1966	1274	3723	2593
TATDN1|ENSG00000147687|protein_coding	770	903	417	638	1032	1000	451	655	898	758	649	803	1250	373	698	632	960	678	772	667	630	582	601	911	622	451	566	718	640	562	663	313	1552	817	540	639	1034	1123	1039	192	1393	714	534	774	709	1500	849	689	765
TNIP3|ENSG00000050730|protein_coding	34	74	1513	8	36	11	10	31	181	24	24	27	14	423	69	11	57	10	2	162	6	3	94	7	11	62	2072	61	20	7	165	2	33	327	95	148	12	15	28	92	27	50	34	26	31	228	13	75	122
TTC25|ENSG00000204815|protein_coding	16	41	0	10	113	19	3	9	58	15	18	8	31	7	7	27	39	15	35	16	29	34	5324	2	7	5	879	3	16	32	19	17	57	13	9	14	11	12	67	10	73	29	4	6	3	12	80	43	42
RPS26|ENSG00000197728|protein_coding	6065	7438	4128	8014	8372	2528	8792	9435	16100	10844	5221	10732	2976	3748	4026	6191	14150	10360	4902	7390	4584	1478	3653	11865	6173	6295	6896	5837	5945	1810	6131	4458	8142	4040	9141	7448	8772	8908	6826	2249	8165	3233	9139	2128	6509	10550	6079	3628	3288
TRIOBP|ENSG00000100106|protein_coding	1047	2079	1028	1592	2746	1022	825	1629	1398	1219	2366	1489	1799	836	825	1450	1121	769	1157	1666	1487	727	1890	1335	2051	1370	1049	1414	1676	830	1294	1812	1351	1968	572	418	3461	570	725	483	992	1072	949	396	1498	1210	968	1188	1293
RXFP2|ENSG00000133105|protein_coding	0	4	0	1	0	0	0	0	0	2	0	0	0	0	0	0	0	0	0	0	1	1	0	0	0	0	0	0	0	0	1	2	0	0	0	0	0	0	1	0	0	0	0	1	1	0	0	0	0
CYTH1|ENSG00000108669|protein_coding	3404	4481	4057	3670	3460	2850	2148	4340	3899	4346	5182	3393	2976	2976	2919	3029	2316	1900	1855	6587	3712	1302	6621	1981	4507	3503	4098	4417	4433	1562	4094	2196	5117	5472	2974	3240	3173	2571	2564	2398	5394	5088	2774	2500	4490	5247	3329	2889	4942
ZFP69|ENSG00000187815|protein_coding	57	180	77	208	219	68	117	146	247	194	165	247	95	108	156	91	125	82	104	199	117	51	128	132	120	151	242	196	129	42	87	70	295	421	173	261	199	136	172	123	419	234	171	162	143	145	225	194	263
IRF8|ENSG00000140968|protein_coding	180	2472	99	482	698	210	218	382	976	1825	1416	377	464	507	1611	331	1272	187	200	449	98	233	184	179	168	238	1153	1106	236	402	1276	94	733	859	72	309	203	101	265	1316	533	1897	228	287	420	334	82	637	3039
MTOR|ENSG00000198793|protein_coding	3532	5236	3098	5418	5083	3224	2893	3942	5718	5656	4378	3670	4529	3759	2986	3924	2698	1670	3900	4976	3415	3448	5074	1384	3968	4427	5228	4449	5136	3180	1356	659	6249	12485	3376	6824	2366	4152	1498	3751	5704	3980	3480	5892	4082	3153	2415	5546	6084
USP17L25|ENSG00000230430|protein_coding	0	0	0	0	0	0	0	0	0	0	0	0	0	0	0	0	0	0	0	0	0	0	0	0	0	0	0	0	0	0	0	0	0	0	0	0	0	0	0	0	0	0	0	0	0	0	0	0	0
IQSEC1|ENSG00000144711|protein_coding	3047	3888	754	2655	5581	2476	1149	1275	2795	3083	2064	1555	3100	1338	1036	3287	3133	1972	1806	3033	2529	3218	4332	275	1294	1068	3165	1806	1684	3888	1499	723	2797	2173	1742	2291	735	870	2618	2155	4678	2312	1390	2134	1340	1468	1591	1175	4337
TMEM219|ENSG00000149932|protein_coding	2626	6608	2879	2952	5976	7571	2314	2497	3685	3636	3621	3895	8800	1704	2895	3236	4865	1945	5453	3373	2248	2461	6842	5109	2491	2117	3176	2922	2181	1753	5263	4213	4173	3006	1930	1622	3838	2056	2713	1520	3355	2575	2109	1466	5042	3057	4729	3195	3310
CCDC71|ENSG00000177352|protein_coding	592	1763	719	1380	1784	935	795	845	1241	1165	989	1447	1582	830	1496	1003	988	459	1515	1204	641	607	1784	1363	924	1088	1180	1463	802	490	987	595	1046	1458	927	1076	1508	870	1332	758	1325	1073	1074	1275	634	1305	893	776	1073
CLN5|ENSG00000102805|protein_coding	244	1465	236	436	1704	1143	234	364	747	582	488	333	1715	260	403	597	986	186	755	557	276	400	1140	692	238	334	800	487	320	302	251	210	902	921	475	298	644	263	430	359	825	443	315	371	333	576	560	334	893
AC005779.2|ENSG00000267545|protein_coding	1	3	0	0	2	1	0	0	4	1	0	1	1	1	0	1	1	0	0	0	2	0	0	0	1	1	0	0	1	0	2	0	1	1	0	1	0	1	1	0	4	3	1	0	4	0	3	1	0
CYTIP|ENSG00000115165|protein_coding	192	1167	274	247	581	636	178	228	298	616	453	331	450	416	533	301	631	321	193	383	104	249	302	82	215	162	600	592	410	72	916	57	715	784	404	681	268	126	170	1575	617	682	911	211	382	524	125	253	2005
ATPAF2|ENSG00000171953|protein_coding	783	845	517	989	872	716	632	637	784	1017	872	847	790	482	689	653	738	576	765	765	597	645	768	795	778	584	688	855	518	548	614	502	757	891	769	802	1032	649	610	261	883	613	293	619	395	778	1172	811	611
HAUS4|ENSG00000092036|protein_coding	507	2065	555	1134	1377	1737	401	749	1303	933	1202	900	2483	458	624	789	1184	367	1484	1357	716	648	1284	1279	755	657	1110	1021	711	446	395	309	879	1078	586	1122	1137	377	527	251	2069	849	715	822	1133	861	358	928	1340
HYAL4|ENSG00000106302|protein_coding	23	45	1	20	5	16	7	5	143	222	2	18	13	1	271	50	29	160	15	10	2	19	22	2	8	0	23	12	18	9	2	9	34	10	15	24	0	151	2	11	0	22	23	2	22	14	14	7	6
LCE1C|ENSG00000197084|protein_coding	10	0	93	99	17	1	24	61	4047	285	17	17	1	51	2609	12	10	13	354	42	7	1	2	3	68	8	17	53	38	0	3	12	19	69	79	90	2	60	23	142	27	12	36	12	43	54	97	2	24
AP3B1|ENSG00000132842|protein_coding	2168	4889	2956	4031	5831	3786	3038	4775	3860	4969	4752	3678	4044	3226	3479	3498	2232	1246	2178	4967	2359	1715	4212	3014	3723	3576	5623	4723	4992	1125	919	448	4687	4661	3323	3553	1736	2587	1539	3652	7495	2998	4092	2118	2927	3701	3958	3200	4162
DNAJC5B|ENSG00000147570|protein_coding	49	112	7	5	12	4	1	11	0	38	0	4	25	8	11	35	68	94	6	4	90	62	32	0	1	1	17	9	4	87	8	0	9	10	0	3	27	0	7	13	3	6	12	3	2	1	2	8	24
WNT16|ENSG00000002745|protein_coding	4	0	0	22	1	10	19	1	1480	14	7	9	0	7	134	10	5	20	357	16	6	11	29	20	7	10	137	7	17	7	33	1	10	56	7	5	12	10	3	17	33	36	36	10	5	5	13	13	6
FBP1|ENSG00000165140|protein_coding	84	4056	29	75	2591	4021	22	54	1906	107	205	136	3855	41	279	460	721	26	3638	652	55	614	1299	211	86	87	682	216	41	78	175	75	137	239	96	250	1072	146	762	157	71	224	538	66	155	75	108	195	482
RASGEF1C|ENSG00000146090|protein_coding	6	87	1	17	97	117	11	1	63	2	19	3	104	1	9	16	41	8	30	6	5	19	35	2	4	2	22	1	2	11	4	12	3	1	72	8	2	7	9	2	4	5	8	2	27	5	32	2	11
NUDT9|ENSG00000170502|protein_coding	1138	1434	1309	1306	1786	1672	938	1275	1335	1928	1063	1392	2119	892	973	1365	1452	1054	896	1252	1159	1222	2105	973	1110	1311	1256	1367	1097	1193	703	377	1778	1585	1123	1280	1584	1266	505	633	1767	1021	869	671	814	1084	2217	1035	1150
KATNB1|ENSG00000140854|protein_coding	976	1783	2253	2034	1797	1209	1835	1751	2391	2883	1750	2251	1706	1664	2458	1350	931	653	1740	2197	828	756	5756	868	2384	1207	2896	2044	1875	494	818	590	2265	2578	2009	3021	1190	1541	824	952	2271	1248	1474	1437	1642	2011	2248	1660	2094
FGR|ENSG00000000938|protein_coding	204	1342	220	399	464	58	136	264	743	550	869	426	442	379	438	404	1019	249	568	436	165	155	285	160	267	304	443	444	217	329	758	101	362	549	77	461	295	292	308	398	175	1019	177	235	211	263	163	467	1025
YIPF7|ENSG00000177752|protein_coding	736	1	72	37	2	1	29	16	0	230	35	67	0	20	0	197	264	520	0	10	352	323	0	0	14	0	0	11	30	797	65	22	116	1	0	3	0	0	0	2	34	81	0	10	0	0	0	2	47
ESD|ENSG00000139684|protein_coding	3794	5585	2660	4179	5431	3798	3293	3623	5193	5285	3590	5093	5583	2405	4041	3711	4214	2827	4257	3749	2901	3338	2624	3086	4320	2993	3947	4539	3688	2926	1734	1394	7476	3265	3661	3468	1983	3381	2095	1781	5856	3375	3556	2764	4952	4987	4534	2042	4911
OR13C4|ENSG00000148136|protein_coding	0	0	0	0	0	0	0	0	0	0	0	0	0	0	0	0	0	0	0	0	0	0	0	0	0	0	0	0	0	0	0	0	0	0	0	0	0	0	1	0	0	0	0	0	0	0	0	0	0
SRGAP1|ENSG00000196935|protein_coding	1202	1320	223	490	1120	1469	725	875	779	605	719	329	1782	300	250	1087	474	137	374	1074	429	382	2412	572	2307	1013	785	685	515	356	389	210	2208	1666	585	2561	1132	834	997	862	1555	598	845	1157	786	673	1129	736	2113
FAM219A|ENSG00000164970|protein_coding	958	948	459	560	860	497	383	443	1205	1076	836	559	677	393	651	798	1007	668	501	509	656	648	446	197	575	335	662	514	797	990	692	181	2301	2137	600	1141	650	1027	1648	617	1655	1101	379	782	2858	2663	1524	1190	1478
AP1G2|ENSG00000213983|protein_coding	1002	1616	1207	1824	1802	586	1303	2086	2118	2420	1989	1736	1667	1761	2529	622	753	571	1292	2989	1437	248	3147	1354	2342	1574	1181	2136	1841	115	784	860	409	2899	879	1528	1871	2158	1216	1031	3348	2379	1490	2033	2306	1438	4180	1896	2602
TRAM2|ENSG00000065308|protein_coding	511	2290	489	1368	1890	569	518	500	2188	1568	1870	556	996	625	867	1148	1570	372	518	1121	448	891	643	151	557	817	1880	1053	1134	1095	807	200	5444	4549	1085	4115	549	1699	1671	3304	10656	2402	817	3395	812	3222	2564	4036	6089
SLC7A13|ENSG00000164893|protein_coding	1	0	0	1	1	0	4	0	2	1	0	0	0	1	3	0	0	0	1	0	0	0	0	0	1	0	0	1	0	0	0	0	0	0	1	0	0	0	0	0	1	0	0	0	0	1	0	0	0
RNF39|ENSG00000204618|protein_coding	341	826	1216	1510	664	693	572	1505	1536	1545	717	1419	1084	386	4898	471	371	654	551	2687	932	215	3261	1779	1418	292	913	1308	932	21	676	633	1704	521	984	716	483	544	985	1307	1110	183	2669	343	917	1042	879	132	361
AC119396.1|ENSG00000263264|protein_coding	3	21	0	8	4	5	1	1	5	11	7	3	6	5	10	8	12	1	1	8	3	5	4	1	1	0	10	21	2	1	10	9	8	14	7	1	0	5	3	21	2	10	5	6	9	0	4	3	33
SLC25A13|ENSG00000004864|protein_coding	804	1270	1024	1879	1231	745	1685	1633	1672	1921	1757	1826	1000	1428	2028	1125	669	359	917	1742	627	253	1386	1351	1825	1591	1967	2078	1625	215	482	287	2547	1751	1930	2708	1408	2052	1086	1279	1963	1451	1543	1266	2439	1237	1843	1251	2381
SOCS2|ENSG00000120833|protein_coding	1130	1011	192	585	2069	227	335	448	737	678	669	219	342	292	226	752	1004	555	201	287	695	348	227	374	407	804	476	456	525	1536	722	358	1343	385	415	1599	141	445	851	302	467	780	441	384	147	1139	1178	535	776
CLEC12A|ENSG00000172322|protein_coding	14	171	5	43	20	4	5	11	98	35	21	30	41	9	93	29	97	7	17	34	8	30	7	10	12	25	73	29	6	9	66	2	37	41	23	102	59	10	180	106	397	51	36	51	31	63	174	46	130
PIGV|ENSG00000060642|protein_coding	335	1428	662	1078	1211	1325	384	668	1338	1008	734	801	1769	584	862	651	747	194	1276	940	586	421	1833	887	348	767	876	805	604	286	305	317	1393	1374	440	519	1239	876	588	408	1676	613	635	538	1251	491	751	1059	720
HNRNPA0|ENSG00000177733|protein_coding	5936	10968	6205	9260	11785	4246	6905	8068	11327	8894	10330	8516	8469	5583	6433	7771	6118	4078	7042	13580	4434	3800	11832	3464	9331	8580	8529	9666	6911	3979	5258	2433	9161	10729	6986	9038	6971	7389	5141	4819	12871	7452	5444	7899	11835	9681	12494	10576	14230
COPS8|ENSG00000198612|protein_coding	2911	1941	1520	1693	2345	1243	1411	1557	2505	2711	1618	1917	1796	1118	1843	2040	2809	2273	1347	1683	2086	2735	1991	1458	1947	1419	1448	1901	1597	2926	1659	576	4100	3356	1607	2202	2634	905	1373	1122	3495	2124	1184	1730	2018	1233	2250	2580	3797
RHBDD1|ENSG00000144468|protein_coding	849	1978	1075	1484	1947	1286	1151	1157	1796	1576	1553	1590	1557	1206	1443	1357	1100	499	1178	1838	869	693	2364	706	1418	1483	2072	1802	1343	675	497	231	2418	1973	1339	1638	1475	180	913	1438	1978	1193	908	816	1462	572	1112	1791	2188
MYBL1|ENSG00000185697|protein_coding	78	110	59	109	95	28	44	111	113	169	69	86	54	115	83	80	83	62	30	129	95	45	49	45	59	45	105	120	138	65	76	32	473	232	40	108	171	54	228	56	566	381	28	247	170	171	242	414	244
OR51I2|ENSG00000187918|protein_coding	0	0	0	0	0	1	0	0	0	0	0	0	0	0	0	0	1	0	0	0	1	0	0	0	0	0	0	0	0	0	0	0	0	0	0	2	0	0	3	0	0	0	0	0	0	0	0	0	0
PRSS27|ENSG00000172382|protein_coding	5240	332	5400	7559	276	134	12487	23278	1052	7933	15683	12321	289	8414	7158	5965	80	2816	323	6340	7696	120	5026	35555	13650	13712	5304	13738	16931	24	6190	18871	850	3046	2481	765	6989	2380	411	2689	72	2162	9595	29	2283	2832	986	66	3132
POFUT2|ENSG00000186866|protein_coding	563	1289	608	491	1553	1004	310	525	894	542	505	535	1420	346	342	767	1083	255	724	945	538	513	1733	255	596	454	766	512	527	414	591	204	1818	1841	340	987	574	708	905	336	1496	1185	297	958	400	785	2802	1484	1231
OCIAD2|ENSG00000145247|protein_coding	1013	3026	674	1293	2411	1733	1264	932	1402	1986	1206	1806	2920	537	3115	1089	1760	565	1528	1866	683	339	2328	1859	1593	1219	1772	1836	814	171	2458	859	7127	2021	1693	4062	3006	3961	3289	1745	4997	2292	4010	3512	3062	7723	10731	4028	5183
CPNE7|ENSG00000178773|protein_coding	20	26	94	92	26	23	54	39	34	32	52	114	38	160	169	35	22	17	83	61	25	3	104	26	88	27	70	83	54	1	75	47	42	279	36	119	71	1308	66	58	36	89	127	18	41	263	655	81	69
MR1|ENSG00000153029|protein_coding	633	2498	1264	1793	2648	870	935	1270	2040	1920	1186	1372	1773	1048	1312	1200	1596	381	1392	1750	1330	577	4245	1345	888	1605	1922	1568	1278	433	387	409	2810	3735	1798	1185	1860	547	970	1439	2115	1725	877	938	2460	1361	1911	4378	3414
TNNI1|ENSG00000159173|protein_coding	196039	231	15243	9447	216	262	5336	2452	135	41354	7130	8779	144	6166	135	110411	44425	61210	564	1361	79887	31371	178	14	1388	161	89	1320	8180	97307	34867	14370	24160	201	130	1838	145	66	174	753	6927	5618	166	1690	113	145	627	93	12454
AKR1C1|ENSG00000187134|protein_coding	1408	922	3923	3032	4168	345	1832	1460	1066	1991	5134	2059	351	870	1452	983	4063	872	417	1844	2324	1255	4253	3405	2230	1513	2576	3528	2667	1078	2244	2339	4091	2959	759	454	13155	1250	60	288	2857	2023	406	503	2216	1217	8657	699	957
IL31|ENSG00000204671|protein_coding	2	0	0	0	0	0	0	0	1	0	0	0	0	0	0	1	0	0	0	0	0	0	0	0	0	0	0	1	0	0	2	0	0	0	0	0	3	1	0	0	1	0	0	0	0	0	0	1	0
MN1|ENSG00000169184|protein_coding	3213	485	764	1392	542	158	463	601	944	1846	2151	392	153	401	1822	2513	1551	1967	295	1856	3063	3062	229	286	698	311	1309	668	680	3284	294	226	4452	2017	1578	2889	1088	1100	537	1657	5180	1572	1329	12676	2545	1816	2351	582	4422
GBP1|ENSG00000117228|protein_coding	1725	2952	7161	1462	3115	734	993	6079	2641	8442	4837	8708	1247	7706	10196	2766	3163	2047	1076	5909	488	590	6876	461	4043	1279	15406	10570	1896	1225	1573	347	2763	8855	5169	4308	9020	1508	9726	16425	13572	9341	972	19430	14447	17722	2153	18625	15603
OTUD5|ENSG00000068308|protein_coding	1988	4178	3180	3353	4242	2211	2042	3335	3951	4414	3422	3197	3954	1808	3507	2787	2295	1648	2523	3953	1916	1735	5186	1453	3198	2232	3394	3170	2970	1478	2765	2112	3216	4300	2226	3980	3069	3238	3197	2068	5255	3191	2464	3054	4728	3730	4669	3597	4401
DCAF4L2|ENSG00000176566|protein_coding	0	0	0	0	0	0	0	0	0	1	0	0	0	0	0	0	0	0	0	0	0	0	0	0	0	0	0	0	0	0	0	0	0	0	0	0	0	1	5	0	15	1	0	0	0	0	0	0	0
RPL7L1|ENSG00000146223|protein_coding	5005	6330	5421	6612	6251	3808	5625	6238	7199	7269	5774	7346	5438	4728	6247	4832	3555	2322	4817	7181	3308	3018	6658	4934	6735	6338	6878	6969	6727	2763	2583	1345	6687	17467	6316	6842	8840	7461	4364	3629	7455	5687	4210	5702	6072	6509	9048	6919	5543
GIGYF1|ENSG00000146830|protein_coding	1338	2680	1369	2252	2734	2114	884	1665	3179	2719	2397	2006	3622	1469	1725	1729	1710	1337	1842	2858	2944	1643	3250	569	1720	1409	2376	1794	2453	1391	2255	1980	2132	4341	1025	1112	2219	2207	1572	1047	4741	3191	1948	1467	2929	2507	3434	2585	1739
BLMH|ENSG00000108578|protein_coding	1338	1962	1793	3559	1938	1348	2730	2851	9061	2989	2409	2440	1701	1685	4903	1785	1349	1276	2355	2402	1816	1187	1992	2066	3301	2400	2428	3067	2708	1080	1755	1381	4224	2915	3473	1967	1762	1854	3210	1396	5075	2228	1313	575	1555	2082	2206	2405	2145
AC055811.2|ENSG00000264187|protein_coding	1	4	0	4	2	4	0	1	1	1	2	0	0	2	3	0	2	1	2	6	2	1	1	0	1	2	3	3	0	0	2	3	2	1	4	4	1	1	5	3	4	2	1	1	0	2	0	1	3
ZNF471|ENSG00000196263|protein_coding	230	413	183	273	273	222	44	187	278	283	118	94	412	179	10	270	277	148	165	270	505	218	244	74	87	164	165	108	325	219	31	92	71	674	24	21	258	18	12	22	92	181	6	13	25	9	15	18	85
TIMM10B|ENSG00000132286|protein_coding	873	2230	809	1155	2685	1596	980	1510	1501	1381	949	1115	1952	777	1462	1318	1386	460	1331	1496	704	668	1919	1007	1039	1012	1904	1501	1328	548	600	488	1455	1810	534	1193	2128	895	835	685	2098	1033	821	699	1024	1117	497	589	1071
INSL4|ENSG00000120211|protein_coding	2	0	2	0	1	0	5	0	3	3	0	0	0	0	0	0	0	0	1	2	1	1	1	0	0	0	1	0	0	0	0	0	2	0	1	1	1	1	4	0	0	1	2	0	0	0	0	2	0
SRMS|ENSG00000125508|protein_coding	3	20	4	13	29	62	7	22	73	9	23	22	44	17	22	62	10	2	33	21	4	8	146	12	12	7	69	19	16	0	17	20	202	74	42	57	14	348	80	19	8	8	27	35	3	45	38	27	4
MGARP|ENSG00000137463|protein_coding	11	14	2	7	23	9	2	5	22	13	9	2	14	1	6	12	23	9	11	7	14	15	7	6	1	4	76	3	5	11	6	4	7	9	3	12	10	6	7	4	19	6	2	9	3	3	6	4	6
OAF|ENSG00000184232|protein_coding	1576	2960	639	722	3409	3209	692	399	2654	711	1901	1043	2258	472	628	1125	3180	373	1598	2299	478	1110	2212	463	1249	869	1273	843	569	1070	1277	309	4489	1706	967	3877	661	4370	1617	813	1792	1542	721	1318	1992	3522	2494	1498	3300
MRPS18C|ENSG00000163319|protein_coding	659	624	512	800	694	517	689	786	677	1147	859	849	620	487	840	666	662	579	590	694	627	349	639	1347	824	643	815	1067	862	403	493	490	841	1016	713	710	1345	845	687	432	729	623	648	424	324	1169	930	760	601
GINM1|ENSG00000055211|protein_coding	2148	3959	1370	2303	4860	2486	1548	2381	3318	2645	2504	2207	3107	1041	2267	2723	3353	1305	2239	2441	1511	1770	2525	2867	2035	1303	3099	2393	2064	1705	1542	790	5884	3839	2628	2366	2216	1633	2567	1344	3368	2357	1242	2106	3325	2658	2853	4311	3726
AVPR1A|ENSG00000166148|protein_coding	167	181	63	134	236	63	51	31	556	138	189	21	37	15	59	102	1044	282	41	90	165	222	133	21	38	49	186	27	81	469	149	7	1718	450	97	365	70	182	12	610	362	183	53	86	79	114	35	183	403
ANKRD44|ENSG00000065413|protein_coding	241	1019	197	389	621	342	128	451	484	736	412	228	264	515	324	424	602	241	285	453	388	229	330	150	163	198	720	430	415	216	272	177	284	898	108	209	426	61	128	688	616	883	183	153	202	196	68	298	1029
AC073082.1|ENSG00000279956|protein_coding	2	0	0	0	0	2	0	0	0	0	0	0	1	0	0	0	0	1	1	0	1	3	0	2	0	0	0	0	0	0	0	2	0	1	0	0	0	1	0	1	4	0	1	0	2	0	0	4	1
VAPA|ENSG00000101558|protein_coding	8967	12086	7782	8512	11750	6323	7683	9873	9727	10196	10134	11467	9988	5872	9487	7701	7415	5092	5932	11052	5730	5108	11514	9382	11041	8709	9886	9890	9127	4777	4879	3034	26534	13735	9636	9056	12552	18416	8634	5448	16395	7239	4978	7522	15449	10847	17147	7984	10488
GOLGA6D|ENSG00000140478|protein_coding	0	0	0	0	0	0	0	0	14	0	0	0	0	0	0	0	0	2	12	0	0	0	0	0	0	0	0	0	0	0	0	0	0	1	0	0	0	0	0	0	0	0	0	0	0	0	0	0	0
TMIGD1|ENSG00000182271|protein_coding	0	0	0	0	0	0	0	0	1	0	0	0	0	0	0	0	1	0	0	0	0	0	3	0	0	0	1	0	0	0	0	1	1	0	0	1	1	1	1	0	2	0	0	0	1	0	0	2	0
ELFN1|ENSG00000225968|protein_coding	37	61	14	140	142	58	80	10	487	30	85	38	65	17	42	81	136	16	100	178	11	17	82	10	44	89	67	57	24	86	122	20	140	120	16	167	36	142	51	78	161	104	15	44	37	59	698	134	370
HMGN1|ENSG00000205581|protein_coding	3627	5920	4800	5146	6655	2928	4431	4935	6503	6754	5545	4766	5463	3830	5389	3879	4622	2324	4307	6393	3487	1117	6081	6941	5359	4380	4736	7472	5911	754	2662	3140	7351	17011	3153	4790	12133	4895	3882	2314	9366	6092	4715	5606	3108	6814	10641	10715	6217
GGA3|ENSG00000125447|protein_coding	1280	2229	1320	2135	1737	1337	1416	2183	2287	2371	2778	1739	1814	1647	1938	1770	1169	924	1189	2417	1989	1227	3021	1184	1985	2238	2124	2097	2399	944	899	714	1834	3119	1509	1801	2432	1880	1814	1561	2874	1921	1478	1397	1992	2022	1803	1439	2357
PLEKHG5|ENSG00000171680|protein_coding	1937	848	1439	2375	1450	381	2970	1736	2177	2066	3799	2721	737	2162	4170	1168	659	633	909	2820	1522	357	2131	951	3308	2229	2820	2379	2045	320	1228	650	4391	11845	1603	6647	2185	5668	1617	2298	4931	2871	7369	1497	2034	8749	5426	2610	2376
MYOZ3|ENSG00000164591|protein_coding	16231	15	1053	473	14	9	248	251	37	4409	939	580	4	777	2	6668	7497	7383	31	348	8449	6292	22	6	177	6	20	49	294	12550	59	308	634	3	5	10	2	18	26	8	114	226	5	15	3	4	20	13	557
BCO1|ENSG00000135697|protein_coding	36	49	31	177	50	7	134	103	19	326	43	74	27	12	145	33	33	27	27	31	34	10	95	43	42	8	84	49	47	17	0	25	3	62	13	2	117	20	35	301	13	68	6	3	355	5	15	6	52
SEPT4|ENSG00000108387|protein_coding	213	348	78	474	1317	310	216	410	667	452	239	177	417	57	188	488	684	356	359	217	245	364	66	28	226	65	307	177	322	376	673	308	890	186	137	283	98	266	193	176	606	265	164	145	154	169	186	230	535
NHSL1|ENSG00000135540|protein_coding	884	756	1411	3141	771	635	1991	3418	3514	3166	2806	1848	745	1570	2019	1827	482	650	1037	2260	1557	330	2759	2064	2552	3064	2908	2567	3265	291	514	574	2307	5598	2479	2388	2084	2243	1121	1702	2476	1461	1293	911	2673	1105	1932	2032	2074
CNGA2|ENSG00000183862|protein_coding	0	0	0	0	0	0	0	0	0	0	0	0	1	0	0	0	0	0	0	0	0	0	1	0	0	0	0	0	0	0	0	0	0	0	0	0	1	0	0	0	0	0	0	0	0	0	0	0	0
DOK7|ENSG00000175920|protein_coding	877	68	172	161	214	69	55	52	32	245	160	68	119	30	8	524	514	632	119	170	586	977	338	18	74	18	62	37	73	716	637	79	263	18	23	33	129	40	43	9	121	199	0	35	13	43	90	121	166
PQLC3|ENSG00000162976|protein_coding	353	2100	289	633	1821	844	403	590	1199	616	993	739	1469	400	782	815	1296	324	1170	661	408	653	939	713	399	486	1040	750	450	554	463	282	1746	520	610	548	394	463	683	543	1697	857	610	507	1131	657	668	330	1708
FAM71F1|ENSG00000135248|protein_coding	5	1	0	2	1	1	0	0	1	2	0	0	4	1	0	0	0	1	0	0	0	2	0	1	2	0	0	0	1	0	3	1	9	0	0	4	1	33	2	0	2	14	0	6	0	3	0	2	2
ZNF500|ENSG00000103199|protein_coding	237	829	301	527	858	494	173	383	718	582	260	434	911	335	384	520	354	163	639	500	423	392	1023	249	280	365	669	495	349	312	396	439	575	1034	234	575	434	388	347	287	1198	607	411	532	492	499	673	714	660
PRMT5|ENSG00000100462|protein_coding	2767	2588	2596	3804	2777	2165	3694	3971	3021	4509	3505	3409	2790	2657	4015	2869	2051	1385	2251	3485	2171	1747	4767	3949	4253	3784	3524	4297	3215	1686	1292	688	5849	5185	2376	8342	3716	4700	3190	2374	5762	3001	2471	5659	4046	4423	1689	3141	4810
CNIH2|ENSG00000174871|protein_coding	14	11	50	80	25	11	30	49	142	102	47	90	8	33	14	30	10	24	83	29	21	4	293	18	55	35	44	51	63	7	23	64	106	399	54	17	167	47	1093	19	69	68	11	33	11	25	176	95	195
RMND5B|ENSG00000145916|protein_coding	1959	1835	2714	4489	2066	1665	2409	5778	2367	4890	4867	3840	2532	2944	2968	2746	1635	1862	1695	2593	4320	1532	3073	6225	3526	4631	2567	4276	4543	1559	1350	2920	1296	1973	1214	405	2420	937	809	1443	1733	2016	1448	414	2482	1312	2433	1589	1498
KIF3B|ENSG00000101350|protein_coding	998	4494	1379	2703	6301	3065	1327	1631	3480	2783	2219	1872	3734	1457	1525	2730	2487	523	2386	3280	1160	1284	11359	659	1954	1827	5391	2360	2522	1152	1142	779	4109	4568	2678	4297	1833	2226	1256	2053	5356	2587	1966	2491	2956	1935	3538	4305	4096
NOTCH1|ENSG00000148400|protein_coding	2547	4090	4232	20878	10463	2637	3415	5403	12568	8395	7406	4689	3961	6097	3797	4317	3995	1269	2641	25028	3015	1699	5621	923	11991	9294	5950	6997	5736	1760	2793	1764	2787	41011	1174	7961	3153	2185	2057	2930	2003	5763	3036	2067	8082	2048	1584	20683	7558
CYLD|ENSG00000083799|protein_coding	3351	5529	3897	2977	6218	2952	1729	3988	3910	4378	4353	3362	4310	3997	2702	4360	2864	2960	1404	4005	2571	2321	4786	1983	2666	2460	6216	3426	3804	2303	1814	566	4257	6753	2672	5158	1829	1959	1121	3825	7012	3705	2045	2424	7987	4150	2889	4590	5758
ESR2|ENSG00000140009|protein_coding	25	25	26	23	47	33	13	16	58	42	19	17	14	25	14	40	38	24	11	44	29	19	54	10	24	21	53	20	31	24	18	30	26	71	15	38	82	17	59	46	97	56	24	38	40	49	76	29	35
PSMB5|ENSG00000100804|protein_coding	6356	4661	5541	5716	5909	4044	6442	5185	5493	8125	6344	6930	4700	3541	7636	5089	5742	4683	5763	5796	4172	4217	6877	5306	7068	4629	6603	6483	4594	4541	9626	3284	11132	8116	5910	12404	8434	7269	5955	3700	7079	5728	6008	7235	6690	8731	5005	6544	9308
TIRAP|ENSG00000150455|protein_coding	163	600	176	393	623	450	173	220	403	354	354	328	655	293	215	376	335	89	294	344	254	242	538	212	149	276	461	304	226	178	86	51	322	578	177	194	105	87	122	264	425	354	165	182	230	190	205	185	250
CCDC136|ENSG00000128596|protein_coding	189	77	20	29	104	51	12	18	66	102	77	27	92	38	16	144	161	76	69	54	100	89	118	12	5	8	70	34	36	193	216	35	105	71	14	56	14	23	46	43	206	87	12	31	26	28	84	61	70
FBLN5|ENSG00000140092|protein_coding	738	6825	457	1412	7179	2974	489	352	4718	1385	3355	349	5354	204	508	3352	4454	1094	1300	724	1333	3533	1111	152	181	731	2134	473	894	3924	1602	1109	3944	1051	299	1286	265	542	899	1137	1521	1361	231	184	295	473	420	349	3640
FAM162B|ENSG00000183807|protein_coding	22	155	10	31	187	209	20	10	44	27	47	13	138	5	23	27	74	36	57	30	51	78	3	22	11	7	55	8	24	92	64	39	106	85	11	14	17	14	7	87	14	19	8	12	14	3	3	9	50
PARP12|ENSG00000059378|protein_coding	600	2134	1402	1133	2047	1060	807	674	1621	1950	1426	1993	1768	1975	4316	719	1025	498	806	2044	475	515	3126	599	929	1323	3537	2395	891	415	1393	578	4147	2935	1717	4196	5930	4187	8494	4006	11074	3759	1608	3766	7117	5853	4086	3161	5148
PDGFRL|ENSG00000104213|protein_coding	380	1210	107	217	841	321	46	59	2219	303	958	29	254	39	30	874	1443	477	257	116	508	748	81	64	10	77	243	26	177	1382	561	184	753	141	22	329	54	107	455	177	807	452	54	49	33	111	102	704	1182
PPFIBP1|ENSG00000110841|protein_coding	3436	3814	1626	3511	3626	1228	1350	3525	3724	4109	3251	2335	1759	2219	1843	3223	2504	1349	1426	5005	2870	2435	2189	2280	2576	2281	3370	3459	3645	3309	928	609	6115	4401	2112	6665	1980	3713	3474	2708	9372	4192	3406	2824	3936	2526	5382	2155	3964
GSE1|ENSG00000131149|protein_coding	2256	4259	2026	3990	3689	4396	1929	4121	4910	4886	3401	2652	4534	2601	1957	3313	1970	2197	2171	3271	2926	2196	4996	1343	3396	3155	3778	2524	3667	2283	902	571	4028	4074	2201	3037	1773	3222	956	1442	5349	2425	3291	1678	4098	2515	3015	2089	3489
ZNF780B|ENSG00000128000|protein_coding	271	645	249	434	494	307	98	302	425	449	158	251	595	304	183	455	469	173	218	367	569	333	332	160	181	324	575	323	356	274	137	115	270	533	128	326	330	142	173	204	668	596	117	205	131	64	274	299	225
ZNF763|ENSG00000197054|protein_coding	16	75	10	41	55	43	6	26	62	41	22	25	97	19	40	46	86	16	58	42	51	43	54	25	12	26	62	29	15	20	39	52	16	53	5	6	45	11	9	12	21	64	25	17	6	17	8	10	22
DGUOK|ENSG00000114956|protein_coding	869	1499	986	1179	2014	1058	1115	1126	1645	1502	1197	1954	1592	701	1927	954	1418	729	1535	1490	812	526	2276	1677	1303	986	1642	1733	1019	521	1445	1050	2629	2098	2209	1400	2730	1763	2521	629	3365	1392	1292	1195	1778	2637	3260	1809	1999
RBFOX3|ENSG00000167281|protein_coding	0	2	1	2	4	2	1	0	6	2	1	1	2	3	1	2	4	1	5	0	2	0	2	1	4	0	1	0	3	2	3	8	1	0	2	2	6	2	7	0	3	3	0	0	8	7	12	6	1
MKS1|ENSG00000011143|protein_coding	214	924	397	792	847	1262	463	540	904	634	563	699	977	391	501	320	416	250	672	610	411	272	1785	444	369	391	870	675	419	158	249	299	591	1000	657	561	1063	463	599	204	1096	577	322	494	583	441	1273	881	530
DYRK4|ENSG00000010219|protein_coding	403	866	408	591	730	440	521	446	839	755	572	584	761	354	617	463	688	417	627	554	314	295	588	561	512	432	482	660	477	272	623	517	741	436	484	510	697	733	664	289	629	544	300	851	236	631	911	317	533
DNAJC30|ENSG00000176410|protein_coding	524	854	462	665	1056	875	336	337	741	645	540	721	971	357	523	529	749	421	967	590	378	572	1022	362	475	423	656	567	399	387	689	462	869	611	391	747	716	589	583	291	889	494	501	377	556	422	981	599	557
NUDT7|ENSG00000140876|protein_coding	113	238	90	109	231	203	48	95	204	121	142	121	309	44	74	81	158	74	173	112	140	117	239	174	73	55	114	106	78	90	34	66	70	122	104	71	166	8	32	41	186	68	52	17	235	82	164	136	115
CYB5B|ENSG00000103018|protein_coding	2953	3469	2560	4078	3963	2032	2841	3544	3461	4422	4219	4201	2812	2270	4281	2953	3131	1816	2817	4151	2229	1991	3639	3496	4116	2680	4090	3992	3739	1775	1742	1076	6820	4213	4356	5410	4551	3590	1074	2431	7149	2826	2650	2985	6548	4333	4043	6321	6905
RETSAT|ENSG00000042445|protein_coding	3172	5532	4485	6051	10589	2219	3268	3891	6256	6838	5786	3802	6108	3405	4262	3827	4994	2450	6961	6430	4850	3156	5356	4472	4237	4900	5809	4354	4979	4103	1192	712	6088	3902	5558	3568	3704	3763	2436	2743	3289	3061	3158	1762	2296	3937	2809	1453	2969
ZNF558|ENSG00000167785|protein_coding	324	923	335	672	834	712	440	567	926	636	507	816	841	481	546	513	630	236	587	724	612	284	830	451	504	522	731	666	665	305	137	149	910	1425	446	912	739	1368	447	387	1062	903	448	753	383	638	529	426	891
IQGAP3|ENSG00000183856|protein_coding	199	365	481	877	106	23	186	776	695	1070	844	546	113	644	480	221	115	147	248	994	642	46	479	262	1207	812	846	960	879	17	123	74	1159	4853	590	1094	1570	384	1041	465	2440	1064	455	956	927	1337	1277	2676	1961
ACTR5|ENSG00000101442|protein_coding	325	361	466	549	439	258	507	620	545	715	471	839	446	477	825	375	290	251	427	605	266	201	387	520	623	435	595	714	523	153	422	292	916	728	813	1035	620	946	562	361	886	598	312	547	881	600	903	336	671
RSPO2|ENSG00000147655|protein_coding	10	0	2	2	3	0	0	1	8	0	3	2	0	1	2	9	7	1	1	1	2	3	2	1	0	1	5	1	4	9	4	0	13	1	0	1	1	0	5	1	25	3	1	0	0	1	0	1	1
SERHL2|ENSG00000183569|protein_coding	30	253	42	41	223	129	21	44	87	31	40	87	308	31	24	42	72	36	171	66	68	44	179	90	68	58	65	43	74	31	31	26	81	88	32	38	90	36	46	20	122	69	9	19	59	57	104	86	29
FBN2|ENSG00000138829|protein_coding	62	70	105	1128	242	134	118	74	480	494	101	17	71	222	320	245	56	61	24	171	24	124	590	9	297	105	157	179	118	51	57	30	2578	1953	1524	5896	62	270	51	907	7601	1302	2073	2295	114	1089	457	11879	1132
AGO2|ENSG00000123908|protein_coding	3380	2811	2141	3150	2758	646	2042	2891	2636	4057	3250	2410	1516	3073	1965	3083	1576	1368	1019	4275	2457	1579	4023	741	4754	3804	3855	2902	4117	1810	1211	463	5855	8886	3324	9126	2659	3817	2741	2840	3598	3516	4541	3135	3397	3621	3757	2563	4354
OR5T1|ENSG00000181698|protein_coding	0	0	0	0	0	0	0	0	0	0	0	0	0	0	0	0	0	0	0	0	0	1	0	0	0	0	0	0	0	0	0	0	0	0	0	0	0	0	0	0	0	0	0	0	0	0	0	0	0
RNPS1|ENSG00000205937|protein_coding	5011	5048	4717	4621	6201	2448	4791	4334	5183	6210	5247	6919	4727	3177	5658	4322	3882	3293	4310	6732	3250	2702	6630	2482	7483	5026	4660	6164	4667	3070	5752	2460	7452	9235	6064	8543	8919	6712	7738	2879	8444	5091	4343	5225	8143	8098	10336	7907	7431
PF4V1|ENSG00000109272|protein_coding	0	40	5	3	36	3	6	1	0	1	1	3	15	1	3	8	25	1	15	16	0	3	13	0	0	10	6	1	3	1	18	2	2	4	5	18	1	3	4	9	3	4	0	4	0	5	1	30	0
BST2|ENSG00000130303|protein_coding	539	2550	916	2674	3775	623	394	2171	1403	3410	1988	2357	726	1445	19137	644	2175	612	463	3236	446	1004	2706	367	284	612	12380	7802	283	1171	6783	2105	9710	7975	8330	13314	15727	27785	17964	13847	9571	8116	4709	21298	9347	29093	19454	8526	23014
TINF2|ENSG00000092330|protein_coding	2905	3764	2739	3099	3583	2244	3680	3254	3237	3132	3718	3838	2896	2572	3449	2806	3017	1358	2394	3392	1789	1392	3452	3630	3820	2396	3914	3123	3163	1765	2918	1205	4695	8676	2799	4247	5464	2711	2038	2319	6239	3453	3934	3177	5384	6468	4288	3817	5211
STEAP1|ENSG00000164647|protein_coding	443	269	112	212	608	96	318	343	1837	314	958	297	134	125	185	422	797	81	232	1050	80	108	1194	469	98	1016	473	767	217	314	932	221	2716	1221	268	1258	859	1192	735	378	1113	1191	420	657	494	479	710	353	1062
ZNF597|ENSG00000167981|protein_coding	162	367	143	199	367	136	124	218	304	247	196	237	216	122	186	194	227	66	143	216	137	122	413	95	160	162	334	225	176	113	82	55	324	380	326	958	216	223	258	186	690	235	184	195	346	202	347	263	319
ENDOD1|ENSG00000149218|protein_coding	7683	5582	2924	7175	7601	3041	6730	6489	7066	10234	6274	6616	5139	4235	7723	8902	5662	3075	4932	5133	4196	3494	4379	4188	6222	5517	6246	8707	7780	3895	3493	1826	7847	2154	4656	4127	1319	5110	5692	6017	8471	6452	5669	4147	4428	2253	5831	2360	6267
ACVR1C|ENSG00000123612|protein_coding	89	67	123	132	664	99	95	73	127	160	30	79	47	105	93	39	375	42	12	115	90	69	65	28	39	18	280	176	59	89	24	12	208	607	110	238	81	149	124	152	1058	127	127	52	88	307	141	254	119
GOLGA8M|ENSG00000188626|protein_coding	4	1	1	1	5	0	0	4	5	2	2	0	1	2	0	5	2	1	0	2	5	0	1	0	0	1	4	4	3	5	1	2	2	2	0	0	0	1	0	1	0	11	0	0	2	1	1	0	2
R3HDM2|ENSG00000179912|protein_coding	1609	2398	1171	1631	2070	1237	824	1324	2349	2176	1702	1552	2040	924	1096	1319	1583	1215	1311	1882	2067	1555	2375	613	1241	1314	1440	1412	1672	1478	714	467	2039	2829	1257	1412	1337	1452	1214	783	3624	1607	1068	967	2257	1646	1608	1677	1932
FKRP|ENSG00000181027|protein_coding	635	854	442	624	1056	383	382	363	637	652	590	562	753	368	498	584	677	375	483	770	430	398	954	200	593	350	721	590	572	580	370	211	1116	940	371	520	704	592	535	312	1037	761	275	746	365	582	1108	1057	831
SESN2|ENSG00000130766|protein_coding	827	1131	1257	1734	1305	217	1236	1595	1409	1101	2475	980	688	632	1150	1034	1113	390	684	1122	1519	486	1527	2228	2667	2275	1335	1408	1111	492	1135	1243	2439	1388	1952	2075	1328	1936	1157	1335	2212	1016	1514	816	1587	1383	888	1555	1237
ITGA9|ENSG00000144668|protein_coding	709	1598	246	996	7031	559	159	337	947	1151	1381	124	832	164	199	1507	2170	571	505	492	968	1652	289	161	225	243	1308	405	483	2037	344	268	1223	689	113	552	132	152	93	823	549	823	91	301	132	217	65	413	1660
DTX3L|ENSG00000163840|protein_coding	2054	5123	4073	3170	4210	2006	1301	3579	3006	4920	2836	4791	4453	5068	4308	2439	2267	913	1277	4917	1526	1300	6832	1805	2250	4112	7283	5707	2500	2005	1114	949	4427	21690	3567	4778	6593	3022	3935	8512	9794	7001	1816	6318	10937	5467	4372	13084	15172
KDM2A|ENSG00000173120|protein_coding	6293	7944	8095	8892	8175	3980	5836	11310	8638	10374	10843	8866	7078	7356	7354	7513	3745	3343	4263	11615	6233	3406	11387	3732	9673	7131	10673	8923	11866	3376	3047	2327	17078	20576	8401	10315	4716	5808	5316	7889	16046	9203	8497	13347	10391	8400	10080	9357	20915
CRYBG2|ENSG00000176092|protein_coding	10858	234	11190	9763	185	121	8637	18374	3294	10514	9349	8132	104	8317	5558	9134	110	2446	1385	7283	6078	31	5226	8836	19281	10989	5807	11376	15150	43	1881	3860	2882	9130	4121	3176	3724	5986	2598	4040	1275	2231	11465	1553	8525	4328	5188	630	4949
CHL1|ENSG00000134121|protein_coding	885	2488	3610	4291	5428	1247	2108	3539	1542	3840	2152	3441	2107	3758	738	3680	1993	832	829	1078	664	326	7571	641	2931	3174	4726	4063	4135	189	235	775	239	2362	1904	435	1033	14	36	4672	428	4582	1112	108	725	19	1267	5	2104
UCKL1|ENSG00000198276|protein_coding	2541	1193	1141	1463	1638	1034	1299	1594	1452	1986	1766	1840	1432	1104	1304	1629	1637	1422	990	1779	2576	1755	1857	1321	2137	1116	997	1612	1698	2039	1536	1695	2029	1458	1113	1058	1478	1758	1233	675	2201	1535	1386	832	1658	1983	2255	1416	1451
CBARP|ENSG00000099625|protein_coding	78	73	50	167	193	24	90	182	191	208	120	114	32	71	163	123	106	64	24	81	66	17	138	65	168	141	94	77	59	28	101	34	295	76	86	146	43	216	110	121	78	58	231	103	123	154	329	51	138
KMT2A|ENSG00000118058|protein_coding	1577	4792	1806	3974	4556	2867	987	2845	4436	3760	3278	1969	4701	2797	1182	3532	1830	1060	1825	4464	2909	2147	5315	786	2357	3002	5299	2740	3577	1799	737	648	3284	9138	1596	3365	1100	1444	1029	3024	8746	3403	2093	2778	4079	2130	1915	2732	3577
ACKR1|ENSG00000213088|protein_coding	1263	5336	2170	2005	1820	622	566	924	6430	3003	4251	726	892	206	1100	3246	3508	1908	1890	629	714	3675	373	546	1194	1047	1519	873	1667	11658	19930	5702	2599	386	439	343	185	170	10	315	117	1156	97	43	568	9	3	66	2578
SMARCA4|ENSG00000127616|protein_coding	5139	8148	7681	11644	10584	4908	6110	9354	9742	12820	13525	10001	9836	6112	9154	7296	3816	3519	5247	13309	5945	4131	16830	5029	11937	12707	10982	12026	10114	2660	5731	3031	10871	13782	7891	12977	7545	16906	6182	6474	5984	7783	10369	9094	6106	8355	6727	17826	27356
FAM236B|ENSG00000268994|protein_coding	0	0	0	0	0	0	0	0	0	0	0	0	0	0	0	0	0	0	0	0	0	0	0	0	0	0	0	0	0	0	0	0	0	0	0	0	0	0	0	0	0	0	0	0	0	0	0	0	0
ARPIN|ENSG00000242498|protein_coding	1190	2804	1704	2398	2926	1536	1111	1989	3293	2930	2840	1946	2163	1474	2017	1991	1570	896	1760	2787	1772	1282	2380	944	1690	2692	2857	2415	2705	1645	661	623	2149	1878	2572	1815	1103	719	885	1160	3602	2378	2342	1509	3985	1156	1630	1849	2470
HHIPL1|ENSG00000182218|protein_coding	38	194	14	69	205	69	20	28	236	53	132	23	153	12	50	102	168	33	91	61	80	99	56	17	14	41	189	76	37	73	398	100	323	80	74	334	32	80	327	168	281	183	15	56	27	52	141	180	359
SPRYD4|ENSG00000176422|protein_coding	1715	1155	1256	1394	1555	931	846	949	1214	1600	1264	1469	1353	893	1379	1056	1122	941	1133	1564	1020	1071	1236	1628	1152	927	859	1252	837	831	756	462	1012	1852	1246	2172	1788	1052	914	553	1436	1026	545	466	1267	886	527	1329	658
YIPF4|ENSG00000119820|protein_coding	1767	3695	2428	2658	3756	3294	1596	3207	2998	3651	1854	2275	3312	1754	2373	2559	2790	1299	1919	2706	2230	1879	3119	3290	2051	1885	2941	2290	3068	1839	1338	1583	3478	3143	2366	1835	2713	2065	2160	1507	5619	1970	1630	1108	2918	2197	1948	3193	2283
SCN3A|ENSG00000153253|protein_coding	19	45	14	24	50	13	10	9	47	53	33	7	38	6	3	50	90	6	12	11	57	98	46	33	1	5	42	10	16	200	11	4	169	32	1	24	5	3	6	58	208	51	8	32	12	5	11	22	157
ADGRA1|ENSG00000197177|protein_coding	57	135	7	8	1082	441	10	8	6	8	43	3	720	5	0	18	67	78	249	54	3	63	86	2	3	9	11	0	2	52	25	3	41	16	1	8	2	0	7	0	7	10	1	0	1	0	0	6	4
ATP5L2|ENSG00000249222|protein_coding	3	2	0	3	3	6	1	2	0	1	2	1	0	1	1	3	1	0	1	0	1	0	2	3	0	0	1	0	1	0	0	2	2	0	5	6	1	0	5	1	2	1	2	0	2	0	1	1	0
ASIC1|ENSG00000110881|protein_coding	54	336	24	117	583	1144	37	52	244	53	130	82	561	43	124	216	211	35	301	375	63	158	755	73	33	157	369	224	75	88	67	65	449	95	169	851	31	70	408	74	592	180	212	112	153	412	195	798	283
UBL3|ENSG00000122042|protein_coding	3058	6686	1576	4930	7099	4615	2450	8398	4097	4760	6385	3200	4840	2237	1966	4117	3213	1863	2791	4836	4635	2674	6018	11269	2414	3328	4083	2923	5328	2555	641	1732	1936	6736	1700	1996	1039	770	767	2221	3864	2607	1253	660	1618	1052	1107	635	3437
KRTAP19-8|ENSG00000206102|protein_coding	0	0	0	0	0	0	0	0	0	0	0	0	1	0	0	0	0	0	0	0	0	0	0	0	0	0	0	0	0	0	0	0	0	1	0	0	0	0	0	0	0	0	0	0	0	0	0	0	0
GHSR|ENSG00000121853|protein_coding	0	0	0	0	3	0	0	0	0	0	0	0	0	0	0	0	1	0	0	1	0	0	0	0	0	0	0	1	0	0	0	0	0	2	0	2	0	0	0	0	6	1	0	0	0	0	0	0	0
PCOLCE2|ENSG00000163710|protein_coding	502	281	95	133	1807	66	21	55	335	230	1369	14	102	68	2	795	1317	173	82	74	327	654	241	56	12	178	113	25	97	1153	258	273	59	33	99	544	51	2	119	17	132	32	17	29	8	9	286	194	28
TMEM268|ENSG00000157693|protein_coding	353	1976	497	589	2365	1162	234	402	1452	595	541	695	1776	421	572	843	819	202	1424	1256	369	528	1206	268	447	635	1274	889	532	374	332	122	848	1529	535	954	945	459	1137	793	1930	1050	363	557	1709	931	874	2391	1495
DACT2|ENSG00000164488|protein_coding	22	495	99	336	530	293	76	106	448	448	435	693	954	436	37	234	411	28	620	579	146	169	375	36	28	133	602	555	122	8	33	167	5	146	49	11	14	0	14	14	76	1459	14	10	396	0	173	0	19
CSE1L|ENSG00000124207|protein_coding	4377	3928	4748	9015	3920	2519	6419	7758	6163	9689	6039	8487	4173	5575	7047	4753	3463	2837	3721	6292	4100	2967	4768	6264	8308	6569	6548	9369	7792	2737	2483	1891	9290	13474	8818	15103	8227	6673	3451	4829	15429	6814	5637	7735	8397	5362	11703	9528	8609
TMEM35B|ENSG00000243749|protein_coding	66	443	41	107	314	164	49	84	160	110	160	140	365	55	102	150	390	48	142	165	53	118	270	101	56	66	116	109	59	104	63	16	306	181	64	92	219	44	132	105	229	130	38	143	138	246	184	278	249
HSBP1L1|ENSG00000226742|protein_coding	239	730	353	650	751	486	298	688	744	699	440	716	991	295	1235	345	335	291	603	689	607	118	813	1105	581	374	697	549	454	47	306	1047	1263	910	463	282	954	273	399	161	1442	442	887	236	392	1256	514	745	428
PTHLH|ENSG00000087494|protein_coding	5837	453	307	624	476	102	2077	253	300	515	555	319	59	214	701	315	351	229	247	8002	68	207	2116	288	1791	139	395	1039	798	94	1076	101	8468	2317	6853	44925	1553	13990	9169	3263	35087	7084	10377	7905	5053	35337	46598	6241	4599
OSTC|ENSG00000198856|protein_coding	1716	4049	3193	2779	4024	2273	2659	3514	3410	3722	2950	3246	3110	2522	3535	2405	4162	1389	2355	2935	1373	1097	2718	5979	2787	2856	3487	3756	2748	909	2642	1039	7187	3832	2876	4779	5741	6369	2634	1832	6418	3888	2700	2987	2316	3813	7639	4166	4413
ENPP3|ENSG00000154269|protein_coding	17	1977	2	15	4684	758	2	8	70	14	49	4	2125	2	11	70	647	16	610	328	25	302	139	19	7	10	813	18	15	45	31	13	4	90	0	13	1	3	1	12	6	6	8	1	1	10	4	3	29
EXOC6|ENSG00000138190|protein_coding	1176	1063	236	365	830	556	270	328	951	712	524	249	671	355	354	915	1225	656	611	866	854	1272	1216	353	292	439	729	316	423	1215	416	147	693	747	350	602	781	490	327	547	409	399	390	159	360	301	231	784	451
PCDHGA11|ENSG00000253873|protein_coding	46	161	48	79	76	75	18	52	120	75	91	16	100	56	17	66	48	30	68	55	27	61	48	26	87	78	33	34	57	94	11	2	40	30	13	48	8	10	29	36	81	87	9	18	30	19	63	22	92
TRIM77|ENSG00000214414|protein_coding	0	0	0	0	0	0	0	0	0	0	0	0	0	0	0	0	0	0	0	0	0	0	0	0	0	0	0	0	0	0	0	0	0	0	0	0	0	0	0	0	0	0	0	1	0	0	1	0	0
VWA3A|ENSG00000175267|protein_coding	7	2	0	2	30	5	4	3	54	2	0	1	1	1	16	6	3	1	2	3	10	1	2064	3	2	1	419	2	5	1	5	6	5	1	2	1	3	2	1	0	3	3	0	2	3	3	10	7	1
CTNNA2|ENSG00000066032|protein_coding	14	14	5	28	18	19	4	6	14	4	15	2	4	1	2	10	14	8	7	14	3	2	10	2	3	1	15	5	14	10	5	16	3	6	1	0	1	0	8	1	2	3	0	2	1	0	3	0	26
NCOA2|ENSG00000140396|protein_coding	1377	3436	1658	3882	3562	3007	1324	5311	3330	4698	4072	2154	2829	2184	2666	2703	1499	1053	1216	2176	2699	1741	3801	3379	1419	2596	4492	2976	4998	1710	178	499	2387	5401	1559	2251	3253	2103	1050	2686	6610	1987	1960	1846	1794	1471	1403	3195	3784
SPINT3|ENSG00000101446|protein_coding	1	0	0	0	0	0	0	0	0	0	0	0	0	0	0	0	0	0	2	0	0	0	0	0	0	0	0	0	0	0	0	0	0	0	0	0	0	0	0	0	0	0	0	0	0	0	0	0	0
KCND3|ENSG00000171385|protein_coding	292	500	710	636	700	226	681	440	3804	506	1077	983	338	1527	359	367	355	168	1158	859	144	231	938	58	509	1265	1577	768	1277	257	402	207	688	3774	331	209	650	34	16	486	812	1281	792	159	1333	599	424	24	1183
PSMD10|ENSG00000101843|protein_coding	1168	1952	1661	1990	2302	1325	1624	2343	2120	2335	1946	2119	1609	1409	2249	1414	1989	952	1483	1966	1221	789	3090	3430	1762	1715	2494	2279	1851	709	642	389	6283	3309	1689	2888	3616	2156	2087	1241	3578	1916	1395	1853	3492	1905	3074	2663	2601
DCAF12|ENSG00000198876|protein_coding	2993	3580	3330	4434	3464	1614	3155	6236	4116	4898	4132	3669	2959	3026	4275	3342	2387	1394	2041	4292	2636	1290	7175	5135	4177	3976	3066	4599	4072	1395	968	901	6481	14180	3167	4297	5958	3193	2131	2341	5678	3008	3187	3065	9644	5842	2165	3853	5197
ST20|ENSG00000180953|protein_coding	21	62	54	37	121	39	17	45	52	70	48	60	105	41	38	30	109	30	66	80	62	15	59	43	45	39	27	134	38	28	121	109	109	47	60	76	143	51	35	9	156	132	22	63	55	52	179	85	57
OR2W3|ENSG00000238243|protein_coding	2	4	43	34	9	6	26	18	29	30	9	2	1	15	64	10	6	9	3	1	10	5	3	0	4	0	5	22	11	6	15	7	3	4	23	137	1	0	1	1	3	5	0	1	0	104	25	1	12
ADAM28|ENSG00000042980|protein_coding	166	2549	159	79	3238	425	48	146	280	314	271	167	1469	151	103	621	1268	64	1324	2784	67	255	2411	100	62	294	3142	302	145	41	149	39	142	1244	2554	141	108	39	118	495	231	732	184	45	136	55	198	650	728
PNPLA1|ENSG00000180316|protein_coding	1	7	11	140	2	1	40	53	647	553	3	144	2	36	1633	28	5	56	103	6	1	2	9	7	2	0	507	48	63	1	88	9	134	50	200	26	5	768	103	407	42	4	169	14	63	49	190	3	20
MMP12|ENSG00000262406|protein_coding	142	1806	171	76	291	21	6	100	20	116	401	195	1002	205	431	296	345	42	26	350	20	54	167	28	118	54	2311	372	73	28	41	6	737	8088	7236	2733	408	366	952	2690	1234	166	738	1610	345	12174	1207	1636	2115
DDX19A|ENSG00000168872|protein_coding	1997	2002	1689	2117	2245	1079	1938	1892	2313	2557	1980	2861	1862	1753	3123	2212	1554	1424	1488	2650	1486	1579	1964	773	2638	2163	2445	2653	2237	1717	1179	421	3653	2707	1818	4301	2098	2365	1165	1388	3341	2041	1363	2428	2770	2516	3213	2263	3108
CD3EAP|ENSG00000117877|protein_coding	262	252	474	365	191	82	277	420	236	413	176	726	215	220	636	355	151	223	229	432	180	141	245	139	681	337	359	552	254	161	206	69	694	595	310	1110	639	761	296	166	488	557	362	471	470	612	555	468	584
WNT4|ENSG00000162552|protein_coding	380	538	590	1979	1349	307	1122	1181	663	1527	1919	1569	653	689	1011	471	280	441	1040	2020	954	92	1589	3393	784	341	2225	1519	1599	175	177	1297	3012	9029	569	550	358	2566	180	1040	5198	347	1249	1103	2498	1247	745	337	1397
CCDC140|ENSG00000163081|protein_coding	7	0	1	0	0	0	1	0	23	1	6	19	0	0	1	4	1	0	2	1	0	3	4	0	0	0	20	0	1	2	3	1	3	1	2	1	0	3	3	3	3	5	0	2	0	0	0	16	0
CAMTA1|ENSG00000171735|protein_coding	1406	2056	917	1107	3006	1246	748	1012	1557	1336	1112	1557	2292	533	1081	1136	1560	901	1304	1504	923	896	1409	1107	1382	710	1075	1280	849	1010	1009	704	1938	1893	975	863	2089	1277	836	496	1645	1035	736	423	869	1072	1775	1689	1106
AGPS|ENSG00000018510|protein_coding	1853	3352	2023	3260	3599	1415	3038	2714	2373	3287	2805	3094	2665	2611	2889	2399	2554	1220	1381	3178	1564	1769	2812	2031	2694	3506	4448	3930	2702	1564	933	426	5034	5322	3682	5393	3846	2406	1975	3094	12491	3062	2746	2597	3802	3018	7828	3316	5020
CELA2B|ENSG00000215704|protein_coding	6	4	1	2	2	2	6	7	4	1	10	5	0	1	1	6	1	3	2	13	9	1	10	1	8	1	2	3	14	2	1	0	3	13	11	2	7	0	2	0	1	2	3	0	3	8	3	4	3
RAB19|ENSG00000146955|protein_coding	1	56	4	17	96	41	4	11	16	11	0	18	74	8	7	21	28	0	34	43	3	7	110	2	2	8	43	19	9	2	1	0	7	23	1	2	2	1	28	23	16	5	1	13	48	9	3	102	36
FAM120C|ENSG00000184083|protein_coding	368	630	440	789	942	295	388	615	706	953	730	699	622	638	256	533	427	318	398	1434	560	372	1042	302	593	963	888	1007	810	337	202	190	418	1250	213	1063	470	333	327	198	1184	849	218	523	698	288	684	449	975
SYCP2|ENSG00000196074|protein_coding	25	77	13	23	105	43	10	32	125	42	14	14	72	24	13	45	80	27	63	71	42	40	242	16	14	26	86	11	46	39	18	11	26	1440	12	32	2765	39	32	24	67	66	46	13	22	133	59	2271	96
SLC27A1|ENSG00000130304|protein_coding	995	3088	688	1368	6144	3011	341	552	1852	1105	1124	747	5371	475	340	1663	2914	538	3077	2697	1215	1614	5463	267	575	584	1562	727	832	1213	1649	1051	1566	983	244	850	502	761	646	415	2077	1019	364	415	381	923	597	1571	1480
SRSF10|ENSG00000188529|protein_coding	2145	3022	2779	3580	2978	1849	2784	3816	3974	4125	2476	4135	2835	3197	3582	2416	2788	1447	1876	4281	2502	1368	3984	3849	3238	4127	3575	4239	3357	1267	1563	776	4799	8822	2532	4264	6139	4090	1815	2190	7872	4617	1818	3657	3822	3569	3383	5562	4171
USP51|ENSG00000247746|protein_coding	36	192	21	107	221	117	23	38	140	86	51	54	208	48	32	112	141	26	115	46	71	145	312	15	19	36	268	42	37	85	31	19	48	137	33	39	56	9	49	53	200	84	15	14	16	12	118	196	190
MGAT5|ENSG00000152127|protein_coding	1066	5171	1361	3452	6873	4055	1931	2800	4628	3587	2931	1723	4857	2416	1949	3257	2192	644	2200	4748	1714	1372	7452	1023	1878	2183	4992	2983	3429	767	1343	811	5729	5771	1413	5380	3222	3176	1172	2788	3992	3019	1818	1408	2426	3063	1942	2889	4391
RPS10|ENSG00000124614|protein_coding	6375	8665	8035	7868	9005	9810	12162	10383	10887	10782	10804	13782	8165	4154	12265	7129	9958	4944	14180	8089	4534	3837	9453	18012	10210	7072	6886	10689	6873	2966	14669	15051	7857	5148	5390	7956	7609	10812	6485	3317	5013	4924	9531	5484	10389	12289	8840	5978	6117
PKD2L1|ENSG00000107593|protein_coding	6	33	0	0	5	3	3	2	8	3	3	2	9	0	7	1	15	3	7	2	0	2	29	4	1	3	5	1	3	1	8	4	6	17	2	3	37	11	12	15	4	12	0	4	2	5	7	10	20
C17orf97|ENSG00000187624|protein_coding	46	284	56	93	489	82	61	241	144	124	162	269	423	88	41	163	153	38	197	101	243	61	1273	83	47	253	390	508	119	38	129	130	286	270	48	41	167	145	104	54	80	89	88	101	124	100	123	225	146
DPRX|ENSG00000204595|protein_coding	2	0	0	0	1	0	0	0	5	0	0	0	0	0	0	0	0	2	6	0	1	0	1	0	1	0	0	0	0	0	0	0	1	0	0	0	0	0	0	0	0	1	0	0	0	0	0	0	0
POLR2H|ENSG00000163882|protein_coding	1158	1393	1409	1261	1645	930	1369	1358	1270	1684	1539	1981	1490	989	1610	1092	1273	879	1334	1964	815	476	2246	1352	2367	1292	1391	1707	1256	535	2420	1687	4221	3202	1744	2266	5686	1800	2242	797	2345	1848	1161	1480	2517	2858	4754	4544	1561
EIF4EBP1|ENSG00000187840|protein_coding	1250	2589	1571	3151	1961	10244	2087	1602	912	1409	3544	4055	5768	1269	3851	1686	1059	637	1318	2166	881	614	2490	4197	3128	2855	2579	2669	1819	728	3606	3377	2966	2936	4119	7164	4094	3579	3693	967	2444	3189	3932	1371	6145	2912	12994	3116	2473
CHMP4A|ENSG00000254505|protein_coding	83	157	76	110	273	57	73	93	148	140	139	145	129	79	152	94	112	72	111	125	103	36	105	95	129	77	126	124	138	33	242	216	139	255	64	73	202	123	167	36	233	155	100	99	119	149	217	116	105
NRG4|ENSG00000169752|protein_coding	23	137	7	12	216	67	14	2	82	18	5	13	74	2	36	12	73	10	117	102	51	73	273	336	8	14	207	14	9	6	5	6	83	228	78	59	257	12	33	14	349	45	41	18	9	7	134	463	74
GIT2|ENSG00000139436|protein_coding	685	2424	688	1210	1535	1110	653	1062	1511	1290	1230	906	1648	886	918	1057	1088	359	731	1423	882	1139	1609	604	695	879	1747	1147	824	733	356	157	1618	2442	851	1656	940	787	492	1320	2913	1206	854	785	1254	879	725	1309	2381
CRTAC1|ENSG00000095713|protein_coding	187	152	155	2030	1337	330	330	1150	492	728	2536	959	166	178	34	953	369	227	502	580	2190	260	253	1285	532	157	338	458	873	141	1028	1221	224	23	15	44	59	28	25	12	81	313	15	23	39	25	164	65	371
WDR89|ENSG00000140006|protein_coding	297	583	472	647	497	269	345	536	602	862	321	599	530	524	617	393	512	286	367	401	330	317	553	408	374	667	665	686	444	344	367	269	946	591	416	720	561	716	378	365	1296	706	387	771	759	509	728	699	898
SELENOS|ENSG00000131871|protein_coding	2773	3336	2279	1757	3939	2888	2486	2800	3303	3005	2947	3095	2999	1690	3093	2858	3143	1372	3593	2928	1242	1136	3644	3407	3360	2202	3328	2827	2086	1162	2929	1216	4602	2597	2632	3530	3366	3505	1270	1677	4796	2174	2134	2543	4087	4429	3376	2073	3133
PLD5|ENSG00000180287|protein_coding	11	227	5	95	207	224	42	46	31	36	2	36	230	4	0	85	147	19	105	9	5	62	34	1	9	1	33	45	81	5	2	22	1	5	6	2	0	0	2	6	5	20	3	2	6	0	78	1	38
DDX17|ENSG00000100201|protein_coding	13229	17557	16013	12789	17058	5689	8007	23322	22811	19721	12152	16330	17326	14160	10242	15429	14228	9997	8770	29269	19478	5328	24836	12477	18282	14612	13779	12890	21760	7501	8091	5504	16262	25003	8149	11873	21113	11375	6674	10585	42523	21721	9646	11477	25443	14161	13585	14748	20588
GALNT18|ENSG00000110328|protein_coding	363	2256	694	936	1736	558	1449	399	1773	1061	777	787	1902	825	1791	922	1153	381	1531	1829	386	1000	980	146	1185	699	1653	1536	698	593	1103	281	4208	1487	1132	2347	115	2603	597	855	4669	1388	1318	2585	2159	2446	2403	146	3337
IL7|ENSG00000104432|protein_coding	65	182	352	177	98	57	117	204	408	145	191	256	63	331	117	79	161	47	72	359	95	39	344	188	73	105	297	179	232	120	31	27	78	493	76	53	80	8	272	93	116	172	28	136	234	191	23	335	185
VIPAS39|ENSG00000151445|protein_coding	621	1455	803	1347	953	785	729	1090	1103	1604	940	930	1572	855	1292	714	937	432	870	810	851	690	991	1512	746	985	1078	1173	941	561	474	314	1687	1743	592	1160	1309	1109	1070	658	2180	1134	792	1716	1593	722	1532	971	2042
NR2F1|ENSG00000175745|protein_coding	109	819	67	781	1523	406	110	173	353	295	173	100	349	104	125	911	386	201	50	337	208	341	84	145	33	197	812	226	356	366	174	387	671	360	37	168	204	92	161	295	222	360	31	242	56	51	173	322	1178
CLVS1|ENSG00000177182|protein_coding	52	11	7	135	31	16	188	170	104	177	79	161	11	12	50	85	12	51	37	20	129	4	21	135	62	5	17	144	167	6	1	43	8	1	8	11	10	2	5	18	9	48	2	2	22	0	32	3	22
WDR78|ENSG00000152763|protein_coding	44	156	13	20	244	91	32	19	150	50	27	21	195	24	29	77	114	20	85	51	40	64	6396	21	16	13	1882	24	27	36	50	22	266	89	9	29	20	57	26	28	89	60	50	54	9	6	27	37	47
CHAT|ENSG00000070748|protein_coding	0	0	0	2	0	0	0	0	3	0	0	3	0	1	3	5	0	0	0	0	0	0	2	2	0	1	1	1	0	2	1	1	0	0	0	0	0	1	1	3	0	0	0	2	5	1	5	1	0
SLIT2|ENSG00000145147|protein_coding	313	2237	215	324	5560	1301	463	605	1163	616	608	134	2290	210	270	1138	1849	200	1300	353	346	911	400	137	257	216	1018	458	567	591	83	98	580	408	52	387	351	722	280	175	759	646	159	234	49	65	23	940	1105
MROH2A|ENSG00000185038|protein_coding	9	0	5	20	0	5	0	7	16	4	8	16	17	5	37	4	0	1	4	21	24	0	50	28	1	26	4	54	1	0	2	2	63	136	15	7	353	47	48	6	1	38	1	106	1	0	4	1318	1
CDC5L|ENSG00000096401|protein_coding	2898	3777	2250	3271	3431	2119	1999	3339	3227	3976	2630	2978	3300	1987	2263	3009	2437	1676	1752	3785	2267	2831	4014	2051	2596	2282	3358	3528	2947	2499	865	545	3387	9206	2495	3563	3481	2501	1738	2009	4888	2631	1718	3341	3164	2894	3420	3435	3193
MT-ATP8|ENSG00000228253|protein_coding	50652	7451	22775	18086	21224	15720	4473	9001	10708	32610	13844	17106	13481	8479	2745	23825	34419	76735	14123	19493	54890	56098	11803	4002	13213	10516	11128	6029	9464	41480	657	347	14284	8033	17028	13352	23083	22379	5358	6487	22705	17653	10464	2440	6044	10579	31431	5906	8236
EIF4H|ENSG00000106682|protein_coding	10687	15468	11503	14777	16396	11644	11668	14527	14936	17125	16405	13004	13269	11079	18170	13104	8914	7802	10272	14206	9005	7947	16074	8365	15952	12967	19595	15435	13599	7555	4795	2532	16659	22997	7442	16975	14038	15306	7314	13174	17982	9939	15956	10413	22339	18512	21650	15703	20098
PAK1|ENSG00000149269|protein_coding	3255	5006	2213	4268	3919	1951	2104	3705	3048	4166	3263	4348	3575	2045	3956	2477	2495	1587	2424	3704	2469	2720	8204	2878	2974	2818	4151	3774	2269	1402	1139	782	14530	3457	2114	5270	3812	4262	2178	3493	14098	4768	3105	3076	4646	7470	3065	8060	4357
ANKHD1-EIF4EBP3|ENSG00000254996|protein_coding	83	142	226	285	169	77	153	166	314	478	207	304	260	198	441	149	104	116	185	228	146	76	396	96	233	173	298	207	248	84	161	161	175	112	180	100	162	240	88	128	273	201	219	125	515	225	310	114	170
C3orf22|ENSG00000180697|protein_coding	2	0	0	1	0	0	0	0	0	1	0	0	1	0	0	1	1	1	0	0	0	0	0	0	1	0	1	0	0	0	1	1	1	0	1	0	1	0	0	0	1	0	0	0	0	0	0	1	0
EIF2AK1|ENSG00000086232|protein_coding	4010	10618	4557	7086	10801	9641	4614	5742	7697	8951	6247	7641	10781	4192	6428	5610	5018	3121	7125	7045	4163	4083	10650	5139	5859	4233	7664	6973	5874	2682	1900	1489	11436	10480	7225	10622	7155	6111	5314	3947	16289	6402	8740	4678	9797	5259	11664	7882	10174
MARS|ENSG00000166986|protein_coding	4540	5697	3769	6047	4772	3167	6811	5044	4232	7421	5219	5376	4321	4662	7091	5138	3593	2733	3087	6100	2629	2494	7080	4749	9109	7441	6347	7310	6505	2404	3138	1319	7259	8796	5183	8710	6092	6056	7241	5296	9154	4977	4175	4357	4697	7872	5576	6938	6972
URAD|ENSG00000183463|protein_coding	0	0	0	0	0	0	0	0	0	0	0	0	0	0	0	0	0	0	0	0	0	0	0	0	0	0	0	0	0	0	0	0	0	0	2	0	1	0	0	0	0	0	0	0	0	0	1	0	1
SYT14|ENSG00000143469|protein_coding	32	22	9	16	18	11	2	2	5	53	0	0	5	4	1	26	12	18	7	4	11	2	6	0	1	1	2	10	2	11	0	0	29	8	4	115	1	12	11	0	11	12	61	3	0	28	39	2	100
KRTAP4-8|ENSG00000204880|protein_coding	0	0	0	0	0	0	1	11	2246	7	0	6	0	2	1	0	0	0	0	1	0	0	0	0	2	0	1	3	1	0	1	10	0	1	0	2	0	0	0	2	0	0	0	0	0	0	0	0	0
ZNF676|ENSG00000196109|protein_coding	4	15	7	7	97	13	2	13	27	17	7	5	20	0	3	13	63	1	11	6	19	23	3	0	1	1	14	2	8	22	17	8	5	1	4	16	0	0	38	0	7	12	1	1	0	0	0	1	7
MYF5|ENSG00000111049|protein_coding	66	0	14	18	0	0	2	6	0	54	23	8	0	3	0	55	17	45	0	3	41	207	0	0	2	0	0	1	11	172	23	0	57	0	0	1	0	0	1	44	98	10	0	29	0	0	6	1	39
DIS3L2|ENSG00000144535|protein_coding	1114	1234	1439	2945	1551	699	1179	2032	1400	1629	1933	2241	1365	1313	1189	1539	773	821	992	2040	1614	566	2105	1145	2447	1682	1079	1704	2371	504	867	1208	1201	1455	1114	1644	1025	785	855	789	1447	1179	789	803	1177	571	870	1292	1417
COL24A1|ENSG00000171502|protein_coding	167	52	17	41	80	36	5	11	76	33	52	15	57	9	18	46	72	138	25	33	121	39	25	1	10	6	25	16	20	79	73	0	135	55	23	331	20	63	103	75	499	210	24	19	9	52	111	39	152
C2orf66|ENSG00000187944|protein_coding	0	7	2	5	2	2	6	1	8	8	2	1	2	9	7	0	4	2	0	7	17	0	7	5	0	3	13	0	3	0	0	0	7	2	1	1	8	11	2	0	12	23	0	0	4	3	0	4	0
ARID1A|ENSG00000117713|protein_coding	4169	7646	5055	8284	7284	3537	3510	6075	8170	8140	7191	5647	6550	5650	3468	5446	2938	1982	3479	8668	4096	2958	8974	2056	6356	6718	8678	6719	7016	2930	1270	913	7243	24496	4925	8030	5772	5982	2218	5777	9163	5645	6779	6124	4795	3598	4187	7458	9479
EIF3M|ENSG00000149100|protein_coding	5836	7783	6014	7282	7599	5073	6698	7286	8213	9534	7359	9764	7786	4411	8400	5996	5496	4019	6735	8051	4063	3464	7752	7732	9635	6661	7820	10205	7100	2968	7192	4357	8894	7927	6187	8815	27292	7402	7677	4615	11787	6021	7606	6205	9934	10931	6072	6363	7779
EXOSC2|ENSG00000130713|protein_coding	728	877	727	1045	780	706	975	967	1034	1228	994	1338	956	828	1081	784	770	570	985	1310	746	594	846	1088	1208	1153	888	1309	1187	536	699	603	2136	3927	905	2114	1743	898	1588	618	2500	1145	611	1588	1395	2417	1417	2772	1158
KIAA0319L|ENSG00000142687|protein_coding	3176	6237	1919	3385	7177	6656	2077	2217	3636	3676	3604	2695	6676	1617	4115	4193	3472	1732	3430	4575	3471	3552	6532	1906	2151	2617	4974	2960	2527	2842	1984	1278	4748	5262	1920	3298	2950	3026	2237	1876	4541	2504	2032	2331	2955	2393	4107	3913	2628
ALG1|ENSG00000033011|protein_coding	342	1282	430	845	1505	1327	705	477	902	739	888	872	1388	474	1068	773	828	189	960	883	255	397	1181	657	588	717	1169	965	504	237	669	246	1513	1458	1274	2601	802	818	873	672	1073	836	706	1044	1086	920	1437	829	1277
PTPRK|ENSG00000152894|protein_coding	1160	9532	1587	3225	7138	3547	1379	2153	5525	3721	1708	1662	6238	2216	2077	3454	2705	840	3732	5153	1500	1939	6862	1101	3147	2424	5485	2907	3158	1133	1114	438	9268	15950	2505	6498	5466	3245	4457	5219	10719	5401	1733	9289	5958	7151	5923	8190	12926
R3HCC1|ENSG00000104679|protein_coding	1426	2590	903	1379	3832	2758	749	929	1552	1768	1308	1273	2850	640	942	1570	1912	975	1765	1268	990	1359	1739	1014	947	705	1393	1293	1022	1194	1492	962	1261	1440	1069	1573	937	510	1042	795	1858	1093	1240	469	1262	1304	2093	765	1565
TTC26|ENSG00000105948|protein_coding	150	356	150	283	469	179	200	261	455	277	215	203	326	207	218	211	235	81	224	362	99	116	3379	151	218	208	915	329	358	127	68	39	674	364	240	516	280	227	279	150	1015	311	172	288	212	278	653	755	561
IFT140|ENSG00000187535|protein_coding	256	1639	375	798	2269	804	321	622	1037	796	793	709	2142	402	438	815	802	227	952	1219	648	475	7718	212	576	479	1724	568	775	400	347	323	1111	1200	432	485	658	1509	473	281	1153	690	216	717	392	798	809	1020	1106
TSPY3|ENSG00000228927|protein_coding	0	0	0	0	0	0	0	0	0	0	0	0	0	0	0	0	0	0	0	0	0	0	0	0	0	0	0	0	0	0	0	0	0	0	0	0	0	0	0	0	0	0	0	0	0	0	0	0	0
CHRND|ENSG00000135902|protein_coding	2678	2	378	246	0	0	268	47	1	1182	1075	1389	0	41	1	574	1577	1357	15	31	560	2087	2	0	189	1	0	39	36	471	1149	100	2646	1	0	34	1	2	4	58	851	1027	1	122	1	1	8	4	635
EMID1|ENSG00000186998|protein_coding	81	361	12	155	696	176	66	40	1486	103	358	83	208	21	122	103	422	82	678	168	50	93	77	38	53	64	148	90	39	137	773	426	175	88	41	62	13	38	133	47	139	116	20	50	40	48	56	394	465
AC099489.1|ENSG00000188897|protein_coding	41	45	9	11	139	374	13	9	102	47	24	9	67	28	28	38	47	50	25	37	25	24	144	5	27	17	51	7	41	27	233	29	19	45	14	36	10	25	43	21	18	55	17	18	7	28	173	86	22
MTFMT|ENSG00000103707|protein_coding	404	506	291	508	690	312	433	404	599	591	287	596	434	484	519	386	538	286	474	763	420	293	658	561	540	469	518	640	486	296	251	169	711	382	599	978	476	405	271	294	768	553	311	483	500	642	654	375	607
C1orf94|ENSG00000142698|protein_coding	2	2	0	0	7	0	0	0	3	0	1	0	0	0	0	1	1	0	0	0	0	4	0	0	0	0	0	0	0	2	1	0	3	4	0	1	1	1	0	0	0	0	0	1	0	0	13	0	8
RGN|ENSG00000130988|protein_coding	264	639	24	16	1337	770	9	20	97	60	64	27	730	26	28	195	291	190	147	60	177	244	102	9	5	7	122	14	21	271	30	40	106	30	8	20	9	7	13	9	22	26	2	1	8	7	9	53	34
MCHR1|ENSG00000128285|protein_coding	12	41	108	111	620	2	23	19	165	9	8	7	6	33	0	12	151	3	25	107	6	5	9	2	162	6	39	11	7	5	45	2	12	10	124	44	4	16	66	5	29	46	3	12	7	18	15	31	38
TSEN15|ENSG00000198860|protein_coding	1054	1087	673	1295	1130	644	1050	1155	1263	1466	973	1335	886	661	1059	879	1165	786	779	892	814	775	650	1557	929	1049	1272	1285	877	821	458	294	1343	1676	1393	1248	1668	589	663	605	2516	1048	924	764	1045	773	1381	1492	2261
AKAP7|ENSG00000118507|protein_coding	541	478	175	337	433	239	147	234	301	729	209	257	321	177	99	411	482	318	292	291	419	457	213	154	200	143	284	280	358	435	102	64	97	140	194	62	223	45	269	134	169	199	45	111	64	163	115	397	392
FUT3|ENSG00000171124|protein_coding	2479	847	4070	2932	581	426	2650	6395	317	2448	4226	2538	723	2521	1871	3224	879	859	1809	6880	2289	538	13534	6405	4517	4767	3052	3702	5507	292	810	6304	1099	1822	1528	772	8772	407	921	1087	52	1484	2365	63	1068	1471	932	347	673
ATP2C1|ENSG00000017260|protein_coding	2489	11509	3607	4791	10445	4036	3776	4549	7925	6661	4288	4750	8374	3766	4530	4078	5043	1926	4295	4875	2411	2627	6133	2758	3895	4229	6709	5223	4878	1849	1548	683	10784	17306	4315	7251	8581	4907	3906	5173	10113	4820	4606	4894	6466	6335	6605	11098	10982
UTP18|ENSG00000011260|protein_coding	1322	1580	1229	2046	1417	958	2057	2072	2023	2395	1877	2261	1233	1283	2152	1666	1244	764	1412	2036	926	587	2037	2292	2705	1671	1662	2588	1994	580	1264	581	3310	2591	1904	2981	2439	2237	2843	1199	2880	1820	1148	2206	2348	2487	2047	1832	2548
SLC35G1|ENSG00000176273|protein_coding	120	243	71	217	292	228	140	153	576	226	150	132	197	118	126	205	173	100	470	219	189	174	181	140	132	174	164	163	157	108	43	23	384	371	157	717	530	177	282	113	359	219	139	165	114	141	97	260	323
GAD1|ENSG00000128683|protein_coding	1	8	4	2	31	11	9	12	36	6	16	1	20	7	66	7	4	3	17	37	4	2	147	24	6	12	46	1	17	3	21	13	174	125	3	1	93	81	24	11	29	127	2	161	16	250	30	48	37
COX17|ENSG00000138495|protein_coding	1882	886	991	739	1117	827	670	636	807	1663	871	1208	943	582	830	1017	1985	2106	902	843	1724	1681	1304	876	991	535	819	915	579	1769	1778	567	1541	1546	1306	691	2009	582	1552	532	989	921	687	351	1159	1447	3291	1492	966
SMG7|ENSG00000116698|protein_coding	2661	4825	4169	5409	4743	3462	2285	4225	4653	6981	3289	3413	5099	3704	4283	4288	2385	2064	2777	4905	3141	2473	7788	1867	3986	4691	6055	4484	4830	2397	1635	1219	7265	11847	4432	7054	5818	3953	2553	3832	6898	3705	3936	3601	4600	4603	5260	6078	7738
OR6K6|ENSG00000180433|protein_coding	0	0	0	0	0	0	0	0	0	0	0	0	0	0	0	0	0	0	0	0	1	0	0	0	0	0	0	0	0	0	0	0	0	0	0	0	0	0	0	0	0	0	0	0	0	0	0	0	0
ORAI2|ENSG00000160991|protein_coding	387	2886	360	837	2862	982	322	378	1107	896	814	376	1788	594	533	1077	1219	220	668	573	176	501	4230	77	508	417	1643	993	562	404	1359	233	2026	1145	551	1379	201	580	1895	1514	1453	1510	520	397	369	663	2440	1448	2504
TEX10|ENSG00000136891|protein_coding	1354	1214	1526	1681	1463	644	1474	1614	1902	1574	1369	1821	1171	949	1740	1437	1122	711	1119	1792	972	731	1428	1126	1926	1531	1518	1832	1705	826	857	453	2722	4462	1351	4122	2526	1654	2688	1289	2998	1467	1025	2032	3135	2869	1101	2620	2700
VPS4B|ENSG00000119541|protein_coding	5090	4167	4311	7430	4181	2041	5582	11686	4993	7258	7698	5317	3355	5481	6134	5141	2023	2039	2436	7735	5091	1246	6842	11661	6904	9279	7861	7272	9768	879	1772	2181	4176	12200	4943	4447	8421	2562	1487	6049	9196	3585	3989	2918	3853	6141	2496	4757	5167
WDR90|ENSG00000161996|protein_coding	333	747	431	694	805	350	291	567	751	783	873	588	949	707	487	440	379	213	506	909	622	244	3536	190	878	674	963	584	782	268	388	507	587	2591	580	786	1734	1043	783	249	1196	1010	344	937	954	1090	1889	1605	600
MYOZ2|ENSG00000172399|protein_coding	11262	13	1618	725	9	3	506	248	9	4055	1195	460	3	587	0	10378	3884	3973	49	173	3804	2323	11	0	125	1	10	122	1028	8129	663	319	2820	2	0	26	1	1	4	14	148	404	1	33	1	2	0	1	806
NXPH4|ENSG00000182379|protein_coding	22	72	128	226	245	230	274	128	2052	192	240	118	177	102	850	187	97	76	1963	195	31	109	447	43	206	122	369	233	330	28	194	50	256	1334	355	768	1502	2243	1166	292	2269	158	1068	254	3560	280	1344	3022	237
TMTC3|ENSG00000139324|protein_coding	800	2044	1463	3278	2644	726	2527	2818	3651	2790	2491	2096	1138	1777	2198	1456	1543	568	1252	3659	1410	684	2754	2490	1744	2418	3863	2659	2289	591	490	319	5306	10825	3400	4090	4051	2039	1012	3134	11417	2853	2364	2462	2898	2453	2701	4345	7089
C4BPB|ENSG00000123843|protein_coding	3	31	2	0	64	16	2	1	49	5	21	0	39	1	16	8	68	1	17	13	2	9	76	0	2	18	7	2	3	7	3	2	1	1	1	3	1	1	34	0	4	4	1	0	1	0	0	5	0
T|ENSG00000164458|protein_coding	3	0	0	0	0	0	1	0	2	1	0	1	0	0	0	2	0	1	0	0	0	0	0	0	0	0	1	0	0	0	1	0	0	7	0	0	3	2	0	2	1	0	0	1	1	3	1	0	13
PHLPP2|ENSG00000040199|protein_coding	203	621	126	206	801	258	90	254	476	338	232	129	428	177	174	428	264	148	193	348	158	151	264	34	271	90	387	155	452	247	163	38	602	389	177	582	170	395	216	346	696	348	98	443	243	410	528	344	608
EXOC3L1|ENSG00000179044|protein_coding	91	238	117	249	389	138	92	112	251	139	196	168	186	134	181	115	155	74	165	214	110	89	195	65	77	54	213	123	99	123	375	155	254	214	78	159	151	195	143	113	179	210	71	155	393	196	127	206	246
C4orf3|ENSG00000164096|protein_coding	6612	7577	6654	11289	8192	6886	10617	17745	10211	12450	14084	8567	5904	4806	15027	8786	7446	5885	5837	6558	8483	4620	11350	32304	9136	10064	11844	12016	12017	4561	6869	15419	9127	8815	4103	8005	14357	11458	5131	7855	12531	6529	13157	3330	6946	8118	12930	8495	7251
AP000311.1|ENSG00000249209|protein_coding	0	0	0	1	0	5	1	0	1	0	0	0	0	1	0	2	0	0	0	1	0	1	4	2	0	1	0	0	1	2	2	0	1	0	1	3	1	0	0	2	1	0	0	0	0	0	1	0	1
ADRA2A|ENSG00000150594|protein_coding	67	289	298	498	1710	85	436	117	1884	329	1842	733	112	506	210	348	773	158	83	380	43	135	114	38	183	334	1037	578	304	303	3355	582	393	587	5	308	43	67	130	153	3356	1211	7	17	108	13	141	30	1166
NEK1|ENSG00000137601|protein_coding	502	984	420	619	1423	678	368	694	1047	742	455	401	886	465	476	599	781	310	401	767	649	533	1677	322	452	494	1168	671	630	543	197	142	899	1254	391	822	435	268	202	463	1321	601	297	533	426	452	529	1202	911
TMPRSS7|ENSG00000176040|protein_coding	1	8	0	3	6	1	0	0	11	1	0	2	4	0	2	2	5	0	8	5	1	0	70	5	0	1	19	2	0	0	0	0	0	3	0	0	5	1	20	0	6	0	2	3	2	3	3	5	1
KDM5D|ENSG00000012817|protein_coding	1428	1732	1480	1753	1633	1099	889	1896	2078	2511	1780	1214	1816	1	0	1	1514	0	6	0	2475	1096	17	993	0	1376	1	2	0	1168	495	1	652	926	0	1	1487	261	9	1240	3	2181	4	1365	1025	196	4670	1745	893
TOB2|ENSG00000183864|protein_coding	2305	3260	3799	4538	2187	1268	2087	4165	5987	5865	4124	2993	2823	2143	3881	3684	2530	3087	1850	6062	3645	2374	6692	1466	3371	2995	4118	3482	2633	2501	1103	786	7022	2924	1477	4472	6454	3022	1595	3801	7096	2814	2571	2111	7807	3737	2013	3274	4460
DDX58|ENSG00000107201|protein_coding	369	1285	908	984	1079	1071	342	930	1771	1694	1184	1272	1281	1138	4621	533	960	298	489	1413	531	513	1427	676	462	628	2372	2024	593	702	783	323	3224	1579	930	1045	1982	5241	2367	3198	1579	2985	819	3267	6350	5219	853	2024	3307
PDE2A|ENSG00000186642|protein_coding	911	659	299	744	356	251	273	191	1285	890	977	154	152	88	172	1030	951	549	257	199	987	2000	67	166	221	143	1044	173	306	1513	1149	358	1008	304	237	1016	86	169	178	389	545	530	116	256	112	107	68	161	1290
ZNF729|ENSG00000196350|protein_coding	1	0	0	0	2	0	0	0	0	1	0	0	0	0	0	0	1	0	1	0	0	1	0	0	0	0	0	0	0	2	0	0	0	1	0	0	1	0	5	0	0	1	0	0	0	0	0	1	0
KCNMB4|ENSG00000135643|protein_coding	52	282	22	106	825	199	15	29	272	118	79	10	262	15	29	159	308	59	178	99	92	206	52	9	8	19	89	50	66	177	186	66	164	103	38	254	17	29	288	35	155	95	18	310	73	25	137	82	149
SERPINB8|ENSG00000166401|protein_coding	2399	1415	2891	2345	983	175	3209	3491	2380	3769	2758	2023	671	1485	4048	1990	837	1047	729	3361	582	228	1771	2364	4335	1162	4284	1744	4039	323	1064	470	2582	5406	2442	2393	2616	1710	1304	2401	4530	956	3492	991	1143	4084	1246	1512	2096
B4GALNT2|ENSG00000167080|protein_coding	8	37	5	134	27	40	12	18	311	21	34	107	18	8	76	11	5	6	42	28	208	19	19	77	11	3	10	124	11	0	1	8	11	203	464	106	4	8	305	7	30	140	1	0	2	1	95	1	1
PAPD5|ENSG00000121274|protein_coding	529	963	597	1095	939	548	687	1235	1197	1411	1101	774	570	1022	1057	835	482	399	433	1091	487	407	1323	633	990	915	1621	947	1289	352	342	234	2324	902	975	1978	1000	1183	324	1029	5502	867	963	1330	1284	1440	1845	964	1254
HIST4H4|ENSG00000197837|protein_coding	23	46	29	46	49	42	19	34	25	43	27	33	39	30	40	32	31	20	29	33	62	29	69	32	26	26	38	33	38	21	16	49	51	241	15	65	47	21	56	40	68	41	36	15	117	16	43	13	18
CYP19A1|ENSG00000137869|protein_coding	19	69	2	13	70	3	11	3	1079	22	144	28	64	8	32	5	124	8	6	6	11	16	12	4	6	23	34	11	5	18	90	12	616	70	10	31	29	14	10	3	52	23	13	14	45	22	38	28	32
GDF11|ENSG00000135414|protein_coding	261	543	126	278	771	516	115	119	349	309	241	119	488	133	121	546	570	169	254	409	163	266	729	56	124	178	373	236	210	359	440	104	1242	445	231	1031	433	360	287	258	857	484	69	353	199	433	701	606	556
PRAMEF2|ENSG00000120952|protein_coding	0	0	0	18	0	0	0	0	0	0	0	0	0	0	0	0	0	0	0	4	0	0	0	0	0	0	0	0	0	1	0	0	0	0	0	0	0	0	2	0	0	0	0	0	0	0	0	0	1
MSANTD4|ENSG00000170903|protein_coding	542	786	355	668	1150	544	244	575	780	835	303	382	852	391	447	754	823	336	496	437	555	565	815	424	323	397	779	544	380	602	204	162	1062	943	187	974	322	468	392	389	1874	666	298	454	622	379	329	2005	718
CREBZF|ENSG00000137504|protein_coding	715	1276	951	893	1545	983	554	1107	1582	1189	683	1120	1373	1329	808	996	1092	499	995	1406	1582	482	1614	629	1444	823	1211	956	1648	549	623	384	1619	3987	716	836	1285	1032	890	538	5300	2417	701	1043	2397	1722	1614	1234	1281
ITGAD|ENSG00000156886|protein_coding	5	84	2	2	18	5	3	1	7	5	3	0	25	4	11	2	15	2	4	2	12	10	1	0	1	0	12	7	0	5	8	3	4	27	3	14	20	0	8	3	8	7	6	4	14	3	7	11	9
TINCR|ENSG00000223573|protein_coding	317	75	1564	3457	83	219	865	2674	5346	3169	2120	1691	168	1914	2441	932	59	613	2975	896	1582	98	826	2049	1533	1815	1814	2839	2467	53	494	1028	1403	8244	789	1054	5017	2097	970	993	3433	1732	1005	708	1023	1652	1455	221	968
TARBP1|ENSG00000059588|protein_coding	952	924	813	1440	1277	849	1124	1319	1588	1585	1316	1705	1208	1465	1799	885	863	596	642	1803	1398	421	1357	838	1314	1701	1601	1491	1647	543	344	296	998	2672	1147	1941	2470	1337	683	577	1199	2096	976	659	1346	929	1225	1077	902
TMEM263|ENSG00000151135|protein_coding	814	2355	621	580	2916	1441	380	663	1530	753	804	427	1633	322	540	1734	2632	396	1301	1412	526	1175	2156	593	476	369	1973	694	780	1039	930	297	2915	1418	796	2363	846	891	1352	1112	7913	1883	377	1953	1106	1507	1943	2652	2633
NR2C2AP|ENSG00000184162|protein_coding	486	754	737	920	751	367	673	814	782	1044	723	1420	925	476	961	535	640	399	724	1018	404	241	960	804	1015	756	649	1082	644	277	725	660	1457	1955	429	1122	3366	1511	529	329	1512	832	351	647	1275	1219	850	734	758
ADGRB3|ENSG00000135298|protein_coding	40	192	13	58	288	221	6	25	70	34	69	3	143	5	0	149	145	22	23	29	65	86	95	3	22	12	140	13	56	139	8	24	49	19	4	37	3	1	7	5	25	24	5	6	4	1	6	3	52
SPANXN1|ENSG00000203923|protein_coding	0	0	0	0	0	0	0	0	0	0	0	0	0	0	0	0	0	0	0	0	0	0	0	0	0	0	0	0	0	0	0	0	0	1	0	0	0	0	1	0	10	0	0	0	0	0	2	0	0
NPHP1|ENSG00000144061|protein_coding	366	292	61	124	446	86	42	63	167	252	66	63	235	71	29	246	457	287	121	118	437	265	2528	53	37	22	520	58	77	323	103	60	259	59	24	72	25	32	39	34	365	139	15	97	13	95	244	230	145
COX6B1|ENSG00000126267|protein_coding	10801	6629	7712	9080	8363	7015	7436	8516	7007	11993	9880	11753	8519	4761	7565	7724	8257	9000	9173	8548	7156	7821	8604	16480	10364	4904	7314	9653	6814	6011	9168	12350	8263	5958	6465	6707	8093	5700	36278	2877	4975	5139	5839	2556	6332	7272	10816	5309	6783
SBK3|ENSG00000231274|protein_coding	48	16	19	3	5	0	0	6	4	77	12	0	2	16	0	74	19	300	1	0	2172	28	11	0	3	6	8	3	10	138	2	1	57	5	1	1	0	12	3	4	14	16	3	12	1	4	1	3	19
ZNF784|ENSG00000179922|protein_coding	657	393	351	568	495	202	459	340	332	561	469	506	505	284	454	535	495	458	307	515	687	466	377	195	391	179	440	527	414	573	306	466	248	592	234	294	556	205	281	184	362	411	284	221	226	388	395	355	210
HMGN5|ENSG00000198157|protein_coding	246	363	414	462	573	189	129	475	398	592	229	371	296	348	65	462	359	223	170	482	235	170	399	333	399	259	397	287	649	192	129	361	172	881	197	194	803	147	51	41	185	226	83	238	82	59	120	182	225
YPEL1|ENSG00000100027|protein_coding	102	282	28	53	127	98	11	21	59	95	67	20	226	46	21	127	145	82	64	22	129	143	124	8	14	8	78	33	41	139	150	20	62	73	3	16	14	20	21	48	103	89	9	22	12	9	18	23	83
CEP170B|ENSG00000099814|protein_coding	4557	3819	4891	8106	6936	2797	6118	6888	5644	8715	8038	6177	4152	7467	7299	6157	1784	2543	3120	7801	3410	925	11997	2203	12858	8054	8063	7328	9247	713	2334	1645	11004	16548	6068	9680	4387	7077	5612	6310	6823	7441	7302	8539	9833	8302	11746	8586	13892
ADAMTSL2|ENSG00000197859|protein_coding	42	395	47	101	284	133	41	34	128	112	52	48	124	20	158	73	114	37	65	53	47	147	58	15	34	60	161	55	33	123	291	91	547	508	119	402	105	256	109	256	389	301	34	194	161	123	129	192	446
SOX6|ENSG00000110693|protein_coding	588	108	351	1321	212	82	651	625	273	1778	643	821	90	512	433	489	512	537	99	247	1130	822	338	456	509	186	525	415	1221	883	81	129	708	1376	67	61	930	45	26	189	3120	746	171	354	113	349	132	441	689
MSMO1|ENSG00000052802|protein_coding	3747	1893	5408	4931	2446	1920	5058	15238	27319	14095	6063	4416	1709	4865	13519	4617	2823	1701	38050	3052	4361	672	4420	9215	10527	5904	15046	4857	14453	561	2403	1462	3683	5349	4110	3126	10005	2258	2246	4107	9760	1733	8335	1837	6508	11036	7229	5110	6208
ZNF852|ENSG00000178917|protein_coding	52	151	25	74	131	147	20	46	87	75	56	60	151	56	25	77	68	30	51	54	102	70	92	46	38	36	91	48	63	52	17	16	53	71	23	54	39	37	38	62	135	74	41	54	60	63	24	35	37
PABPC1L|ENSG00000101104|protein_coding	76	121	98	95	263	85	32	109	305	132	87	120	131	312	74	65	185	63	147	283	377	11	285	45	238	113	96	43	258	21	157	161	195	369	94	80	991	808	355	43	804	605	81	180	197	282	1616	490	50
OSBP2|ENSG00000184792|protein_coding	394	635	107	352	481	363	581	377	515	290	279	213	680	157	378	359	193	159	280	406	261	251	742	232	561	234	368	390	287	258	125	75	644	893	1326	731	87	123	248	336	381	149	909	87	313	845	800	186	447
ZCWPW1|ENSG00000078487|protein_coding	152	290	150	172	286	168	74	127	270	343	119	224	392	68	87	147	213	110	230	202	239	139	694	111	104	100	245	135	131	114	165	197	229	524	79	51	1239	70	112	57	383	201	45	142	121	66	195	276	202
ERI3|ENSG00000117419|protein_coding	2334	2423	1403	2073	2781	1938	1862	1559	2217	2736	1991	2780	2515	1167	1786	2119	2707	1425	2498	2265	1609	1877	2852	1719	2061	1487	1817	2434	1850	1813	2361	1491	4663	3587	1637	3009	2832	3192	1761	888	3102	1902	1243	2037	1389	2421	3270	2348	3324
LYZL2|ENSG00000151033|protein_coding	1	0	0	0	2	0	0	0	0	7	0	0	1	0	0	1	2	1	0	0	0	0	0	0	0	0	0	0	0	0	4	1	0	0	0	0	0	0	0	0	0	0	0	0	0	0	0	0	0
OR5K2|ENSG00000231861|protein_coding	1	2	0	0	6	2	0	1	1	2	1	1	2	2	2	6	3	3	1	0	0	5	0	0	2	0	2	1	2	3	0	0	0	2	1	0	0	2	0	1	0	3	0	2	0	1	0	0	1
CFAP44|ENSG00000206530|protein_coding	62	246	143	111	439	253	19	108	239	153	81	155	402	200	98	113	197	98	109	247	320	63	2518	79	67	82	898	61	240	43	49	107	77	1006	76	33	614	183	104	34	746	395	88	150	112	116	214	245	43
SSR3|ENSG00000114850|protein_coding	5638	10102	5216	5562	10220	22604	6122	6792	7377	8172	5373	5675	9691	5115	6623	9071	9817	3061	7469	5235	3097	4530	6341	8800	6163	6145	8724	7895	5935	3600	5725	2782	26797	12057	7771	16206	7297	4644	4081	7459	13731	9894	6135	12160	7715	7890	10190	7800	12635
SERPINB4|ENSG00000206073|protein_coding	713	69	34905	3685	148	12	1724	3156	18317	1526	5045	3879	2	9727	10948	630	72	149	72	26373	55	17	1474	980	1273	10264	42217	3908	2316	5	18722	445	568	2464	5164	2786	1131	169	258	4337	83	82	2597	663	289	6065	7159	2101	263
ABHD18|ENSG00000164074|protein_coding	770	475	438	376	430	276	329	543	513	632	384	318	424	442	364	585	593	350	320	626	731	594	504	625	451	377	490	410	472	840	128	84	371	1000	248	406	438	459	156	257	710	544	226	229	304	371	339	433	520
PPP2R3B|ENSG00000167393|protein_coding	3289	512	1252	1052	575	198	704	651	1021	2105	1015	1238	450	678	467	1328	1653	2107	747	987	3436	2737	509	218	1048	489	456	565	848	2978	2443	1195	956	863	405	419	1190	1003	758	340	1671	1039	280	452	813	638	3904	925	861
SLC15A1|ENSG00000088386|protein_coding	67	24	80	170	40	5	322	368	5889	360	210	179	13	260	1794	86	8	47	1176	196	31	11	66	62	135	70	573	220	107	5	409	101	317	43	128	174	93	1836	1015	311	439	78	466	34	276	19	856	13	96
CYLC1|ENSG00000183035|protein_coding	0	0	0	0	0	0	0	0	0	0	0	0	0	0	0	0	0	0	0	0	0	0	0	0	0	0	0	0	0	0	0	0	0	0	0	0	0	0	1	0	0	0	0	0	0	0	0	0	1
FCRLA|ENSG00000132185|protein_coding	28	104	4	30	74	32	1	24	72	45	42	14	16	8	47	64	128	16	41	9	9	53	20	0	6	4	85	206	4	46	43	4	152	80	88	32	5	15	23	188	149	49	205	51	44	17	25	0	311
NOVA1|ENSG00000139910|protein_coding	196	132	80	121	506	50	13	33	386	243	275	20	53	37	10	248	521	150	61	95	186	434	68	15	6	46	95	39	94	521	55	128	146	53	3	23	16	12	7	13	62	46	2	3	12	1	16	5	63
FAR1|ENSG00000197601|protein_coding	4044	3071	3920	5393	2927	1152	3188	8294	2413	5852	5325	4614	1559	5341	2387	3423	2616	1693	1149	9011	5326	1406	4635	8340	7542	7391	4359	5645	8642	1560	1216	1547	3476	7573	3233	4178	7163	2218	1533	2628	11444	5035	1922	3273	3537	3039	2004	5662	5761
ELF1|ENSG00000120690|protein_coding	2986	7375	3184	4780	5304	2653	3413	6415	5624	4670	6080	4204	4115	4083	3657	3592	2464	1180	2883	7412	2746	1469	6766	5371	3858	4813	6149	5225	5677	1309	487	337	3755	11124	3310	3857	2792	2857	1501	4022	12382	3851	4071	2390	5588	3961	2498	2728	7636
SLC5A7|ENSG00000115665|protein_coding	5	13	0	4	44	20	2	0	0	0	0	0	10	1	0	35	37	1	2	0	3	6	18	0	0	6	5	1	5	32	0	0	0	0	0	0	0	0	1	0	0	14	0	0	0	0	0	0	0
SNX17|ENSG00000115234|protein_coding	3956	7793	4513	7048	8435	5588	5779	6908	6411	7534	7054	7781	7092	4222	7296	5340	6643	2682	6569	6493	3489	3777	7887	10683	6376	5235	7482	7386	4903	3158	5020	3026	9366	6608	6135	6274	4576	4429	4288	3283	7061	5424	3922	4324	6757	4459	5170	5825	9233
BCAS1|ENSG00000064787|protein_coding	561	1646	175	279	1987	1229	237	1111	169	162	223	206	1471	116	140	1438	455	111	984	2139	503	526	7090	2135	551	782	2108	393	766	193	43	275	254	669	63	117	149	81	132	80	259	334	90	18	124	7	41	21	265
TSPAN5|ENSG00000168785|protein_coding	1113	1598	1901	2488	2545	2358	1530	2968	2227	4362	2065	1742	2067	1696	3550	1817	854	894	718	1647	1144	522	1431	2079	1772	1414	2963	2597	3428	451	527	761	5729	5043	1038	3566	4490	3083	2493	1929	6030	3883	1513	4250	1369	3379	3787	1896	7384
TTC27|ENSG00000018699|protein_coding	937	1423	695	1097	1447	1027	1182	1261	1527	1404	1198	1474	1259	1052	1169	1141	870	451	885	1427	515	584	1314	923	1519	1429	1224	1620	1314	601	589	423	1363	1320	1047	2185	838	1082	863	625	2033	1141	708	996	1260	816	903	1030	1613
PAIP2|ENSG00000120727|protein_coding	3253	3887	2491	3108	3511	2996	2809	3778	3662	4421	3105	2924	3389	2016	3718	3142	3393	2169	2134	2350	2710	2799	3219	4371	2197	1713	3142	3059	2952	2914	1492	897	3682	2554	2050	2709	1546	2348	3117	1825	4091	2643	2734	1814	4567	3853	3811	3114	3704
FOXO6|ENSG00000204060|protein_coding	238	164	50	78	157	90	17	22	189	55	24	39	194	43	11	134	253	128	132	128	206	200	249	18	31	15	55	54	40	271	17	18	144	245	26	44	28	22	43	8	114	23	12	20	21	59	196	210	56
PLXNB2|ENSG00000196576|protein_coding	7146	38708	15805	17849	34307	15041	8485	16333	17472	18194	20526	13854	42163	15535	12349	16121	12806	3722	15015	30272	11506	6790	63240	9904	17547	23832	26061	20551	18652	2464	6873	5809	27954	44189	13451	20805	14484	14756	14144	12058	40146	14809	20034	14705	25913	18411	15538	25537	26977
TIA1|ENSG00000116001|protein_coding	1255	2211	1643	1763	2606	795	1151	2527	2911	2686	1240	1725	1707	2059	1542	1374	2032	886	1150	2864	2270	747	1826	2447	1441	1423	2054	1632	2114	919	835	792	1817	3958	859	1421	2980	2127	773	849	8089	3571	1074	1313	2230	1814	1386	1689	2079
METAP1D|ENSG00000172878|protein_coding	379	331	186	271	339	294	160	216	262	361	198	296	388	226	281	276	316	214	164	359	398	317	260	126	254	179	189	308	212	329	138	154	392	475	109	332	430	178	142	97	816	360	91	185	152	230	323	354	306
GATA3|ENSG00000107485|protein_coding	40	1775	53	116	1892	1716	22	76	6191	171	179	284	2870	151	862	133	384	68	3350	396	23	504	176	20	34	24	691	244	182	60	358	5	407	476	156	114	43	56	143	471	419	345	296	185	92	157	291	72	372
CUL4B|ENSG00000158290|protein_coding	1586	4542	2549	4136	3664	2682	1987	4954	4254	4265	3528	3569	4098	2451	2357	2448	2154	1006	1695	3297	2798	1393	3111	4697	2776	3379	3986	4079	4190	1141	1284	1554	5922	6383	3392	4102	4124	2666	2313	2329	8295	3398	2482	2737	4077	2092	2537	3339	3609
CALML6|ENSG00000169885|protein_coding	1416	3	725	94	1	4	0	20	5	864	7	37	0	24	3	425	460	2164	12	21	3255	2467	6	6	30	2	5	0	26	5243	11	85	13	19	1	2	14	4	6	1	11	25	1	3	3	24	28	8	10
MFSD1|ENSG00000118855|protein_coding	2571	9028	3280	4647	6629	5243	4651	5760	5197	5876	6959	5437	6399	3330	4100	3168	3809	1312	3906	4593	3146	1871	6109	5693	3674	5080	5395	5628	4425	1071	2198	1330	3293	7963	3707	3520	11258	1420	2451	3650	5968	4453	2273	2438	5297	2263	4188	4130	5824
ETV6|ENSG00000139083|protein_coding	1422	12337	2372	1870	13039	4390	1073	1992	3104	1917	2167	2663	12247	1504	1648	2793	2791	633	2921	5622	958	1712	9404	913	1895	1679	4265	2836	1586	960	1278	543	3058	4646	1437	2462	2534	1217	1329	1658	2886	2797	1587	1221	2530	1737	2027	1473	3027
NUTM2F|ENSG00000130950|protein_coding	0	0	1	0	1	0	0	0	0	0	0	0	2	0	0	1	1	0	0	0	0	0	0	0	0	0	0	0	2	0	0	1	2	0	12	1	0	2	6	0	1	1	0	0	0	2	4	5	5
EIF2B1|ENSG00000111361|protein_coding	1938	2507	1856	2845	2606	1626	2851	2868	3254	3416	2898	3607	2513	2164	3119	2025	1809	1380	2185	2923	1637	1159	1824	2410	3300	2370	2755	3318	2739	1147	1895	1118	3868	3493	3220	2608	3272	1896	4699	1489	6792	2632	2222	1833	3737	2354	2963	2935	3381
AFG3L2|ENSG00000141385|protein_coding	5549	4065	3180	4660	5648	3950	3511	4314	4368	5922	4154	4034	4254	2873	3414	4574	3851	3150	3663	4717	4874	4950	3306	2414	4496	3577	4192	4484	4739	5042	1915	1063	8721	5848	3836	5883	2864	10663	4670	2260	7944	3257	1906	3245	6412	3806	4192	3354	4275
DHX34|ENSG00000134815|protein_coding	931	930	1777	1063	905	453	779	1120	1063	1493	899	1734	1080	934	1145	1004	662	593	795	1534	697	396	1753	504	2026	1600	910	1420	1192	450	1141	604	1350	1633	824	1652	1295	1616	742	490	1273	1479	558	959	1031	1295	2270	1408	1273
NAB1|ENSG00000138386|protein_coding	2105	2710	2810	4551	2722	1060	4169	4287	3844	5240	4374	5116	1833	2887	4168	2148	2263	867	1338	5540	1917	972	4300	3527	3286	3704	4222	3658	4723	1151	843	695	6391	11880	7730	5451	2434	3101	1738	3583	11520	2991	3910	2231	7646	5013	4240	4886	3552
AL162231.1|ENSG00000187186|protein_coding	108	35	22	17	54	42	10	11	47	35	30	15	57	14	10	59	90	34	44	33	57	53	31	5	25	11	19	11	9	91	76	29	56	24	3	24	5	27	25	6	28	19	4	19	44	18	29	39	21
SPATA7|ENSG00000042317|protein_coding	176	499	94	274	579	306	131	131	317	280	150	113	524	102	115	190	425	140	233	226	176	237	735	200	87	119	349	172	141	161	154	155	510	344	84	74	38	54	112	73	551	195	144	143	164	126	228	190	296
BMP4|ENSG00000125378|protein_coding	173	310	131	676	326	212	357	419	826	1497	517	182	318	150	416	897	618	486	293	386	623	764	492	267	100	220	1006	255	635	715	90	139	1322	301	42	151	63	145	97	199	420	385	35	616	53	437	389	105	470
FOXL2|ENSG00000183770|protein_coding	10	1	3	3	9	1	3	2	5	4	12	1	4	1	79	10	16	3	2	7	2	5	0	0	6	2	23	8	0	10	45	2	26	12	68	237	8	3	106	77	45	13	50	74	22	266	745	321	299
CHD5|ENSG00000116254|protein_coding	5	13	5	7	13	9	0	3	15	5	4	4	16	2	0	11	11	3	17	9	13	9	18	0	2	3	14	3	11	22	5	6	9	20	4	10	5	8	12	3	7	8	2	30	6	10	5	12	2
MBNL2|ENSG00000139793|protein_coding	4057	8427	2461	2570	6714	4765	2643	4049	5677	4557	2719	3506	5895	2650	3346	5575	4911	1850	3008	3133	2936	4533	3186	1324	3381	3169	5316	3161	2673	4369	1003	487	5681	2994	3282	2800	715	2073	3750	3317	15902	3284	3876	1808	2862	2951	2113	1099	4817
EFNB3|ENSG00000108947|protein_coding	98	381	202	572	696	139	211	398	1031	436	302	318	235	149	152	243	264	100	851	597	139	42	706	109	357	134	288	513	341	22	108	139	284	65	69	214	20	133	151	81	996	340	76	130	88	1292	520	66	456
GMIP|ENSG00000089639|protein_coding	404	1737	589	946	1022	659	464	776	1194	976	1227	926	1140	823	997	603	726	223	515	1303	574	209	1921	756	839	949	1161	1179	630	126	794	266	1529	2570	723	1586	686	711	423	1231	940	1376	1093	914	1039	1180	874	725	1773
TAF1B|ENSG00000115750|protein_coding	612	524	423	965	547	453	621	901	1047	676	692	891	456	680	980	691	414	282	423	652	411	206	1029	962	995	720	805	699	765	291	290	341	1186	2277	1041	801	924	568	354	584	1266	568	983	658	834	885	553	1037	1219
IKZF1|ENSG00000185811|protein_coding	264	1870	267	521	647	351	97	374	589	1095	682	568	530	927	792	523	618	316	269	743	184	207	358	127	187	250	1483	1226	822	173	603	106	553	1796	167	493	197	70	181	2231	385	1351	417	299	411	313	87	438	2933
ZNF821|ENSG00000102984|protein_coding	67	220	74	152	328	275	58	100	195	193	127	59	251	82	104	127	156	64	172	115	102	79	179	109	61	112	204	115	77	50	46	40	124	208	97	94	90	81	86	90	227	127	118	73	248	118	151	138	187
BMPR1B|ENSG00000138696|protein_coding	181	89	29	54	152	31	28	14	64	77	49	65	37	12	84	121	221	62	95	33	68	113	1120	8	23	43	459	135	19	124	84	9	455	644	121	444	41	513	68	154	912	245	631	468	285	672	176	710	114
MAIP1|ENSG00000162972|protein_coding	767	756	665	741	909	574	604	702	757	890	560	849	715	519	825	629	599	425	729	781	480	497	835	786	882	689	787	919	642	484	331	216	920	939	916	933	1356	532	484	403	1016	547	256	496	674	480	540	910	766
COMMD5|ENSG00000170619|protein_coding	868	1417	848	1131	1282	663	1021	1134	1236	1281	1036	1500	1361	562	1531	939	1245	642	1205	1141	586	608	1355	1452	1184	848	1088	1239	888	581	1235	803	1761	1308	1286	1616	1119	1409	2121	613	1295	1217	805	1046	1156	2215	1886	929	1504
LPAR1|ENSG00000198121|protein_coding	759	1687	510	1180	2708	601	312	788	2374	1013	2094	516	572	335	460	1386	3616	549	565	1442	785	2008	1198	1155	286	869	792	630	819	2061	1040	822	2853	1549	287	1415	718	242	655	483	825	1120	190	753	343	608	489	896	1899
RCVRN|ENSG00000109047|protein_coding	8	16	0	6	8	3	4	2	7	3	12	11	1	2	1	8	5	2	7	4	3	2	1	2	3	8	4	2	3	3	6	16	3	1	0	0	0	1	1	7	3	15	0	0	0	0	1	1	21
C5|ENSG00000106804|protein_coding	77	278	64	297	259	124	75	275	505	344	194	156	201	196	153	155	203	57	196	289	252	105	183	154	175	216	191	211	280	64	49	127	270	475	16	42	142	61	39	58	982	251	66	188	201	106	72	584	274
EEF1B2|ENSG00000114942|protein_coding	16011	17331	18453	23471	12602	14996	27971	21571	24519	26660	23829	27742	12757	11987	22581	17704	18445	13805	20304	17931	11499	8366	15420	45296	24764	20486	17956	24151	18139	7278	17227	15164	18162	11967	11966	11990	16541	16025	5868	7586	15074	12585	13113	8045	16480	10369	4690	10250	13675
ZRANB2|ENSG00000132485|protein_coding	2051	1947	1727	2111	1839	1501	1131	2238	2688	2866	1610	1794	1866	2243	2387	1960	2553	1231	1148	2232	2265	1340	1732	2543	1759	2246	2407	1879	2979	1544	1108	780	2689	4215	1151	2615	3171	2633	1728	1587	4942	3192	1709	1983	1911	2958	2458	2528	1958
OGN|ENSG00000106809|protein_coding	948	967	76	198	1451	182	136	122	1337	494	247	18	137	18	58	1390	3145	745	88	343	87	1537	145	143	6	650	1268	46	123	1331	84	101	997	56	1	41	9	61	61	89	214	11	6	3	4	3	7	373	272
NRK|ENSG00000123572|protein_coding	253	63	8	24	223	135	18	4	12	84	3	4	95	11	4	146	104	41	20	14	49	268	16	5	5	0	13	0	15	242	2	6	129	11	1	26	0	4	0	38	96	27	2	118	0	2	33	5	192
KRTAP16-1|ENSG00000212657|protein_coding	0	4	0	1	3	6	0	0	2103	0	0	3	11	0	0	0	2	0	9	0	0	3	0	0	1	0	0	0	0	0	0	1	0	0	0	0	0	1	1	0	1	0	0	0	0	0	0	0	1
RIMBP2|ENSG00000060709|protein_coding	80	30	68	155	57	12	194	71	393	334	60	165	6	73	214	74	113	142	60	83	104	91	162	10	36	25	118	55	125	188	7	18	20	154	166	16	18	22	91	214	1018	43	94	78	936	8	76	13	132
SLAMF8|ENSG00000158714|protein_coding	67	1644	247	247	267	34	53	284	653	918	450	340	368	371	871	122	355	173	128	171	123	62	238	75	107	177	675	435	105	139	334	101	686	778	70	509	578	133	683	958	998	1043	328	479	365	634	436	779	1897
TRIT1|ENSG00000043514|protein_coding	351	972	778	1211	1178	754	602	1076	876	1140	1389	1244	831	651	935	588	461	457	457	682	830	262	1373	1050	1011	816	909	915	1148	306	389	525	1938	1682	857	1499	2054	1636	911	534	2250	909	720	1058	915	1047	1471	1140	1008
PNISR|ENSG00000132424|protein_coding	1950	2953	1326	1604	3719	1540	859	1791	3385	2243	1802	1965	2446	1980	1201	1734	2258	1650	1416	2908	3727	1227	1879	1066	1827	1423	2158	1425	3203	1291	876	755	1531	3952	1295	1311	2493	2388	1711	1018	4171	3744	1057	1386	2257	2675	2205	2237	1475
ETFB|ENSG00000105379|protein_coding	4781	2880	3049	5416	5626	5464	2739	3351	2922	6519	5482	5014	3645	1493	3130	3837	4299	4020	3914	4179	5243	4956	3928	5119	4522	2194	2063	3375	2645	5447	7232	9652	4675	3076	2935	2944	4955	196	2289	1284	2312	2285	2675	1498	3027	3208	6826	3767	2867
SCNM1|ENSG00000163156|protein_coding	1013	1167	783	1102	1051	484	948	1019	1081	1730	1082	1616	1104	577	1371	951	1129	873	992	944	755	608	1059	1202	1144	783	995	1310	804	710	1165	906	1581	1701	1342	1274	2003	948	1335	667	1708	1080	1049	665	863	2393	1486	1241	1436
FAM136A|ENSG00000035141|protein_coding	1634	1574	1691	1832	1647	2124	1399	1893	1505	2562	1555	2243	1929	1132	2282	1675	1084	940	1213	1714	1118	749	1829	2057	2618	1472	2645	2278	1482	594	1493	789	3437	2456	2178	2824	4067	2485	2565	1125	2535	1311	1689	1097	2499	3425	2486	1909	1879
ATP6V0A4|ENSG00000105929|protein_coding	422	8972	254	516	12503	4716	652	3232	1824	432	2647	1154	12456	912	51	1375	1042	146	1480	1098	1996	219	3170	2610	499	1145	963	1050	1548	6	10	299	9	143	122	39	237	370	570	106	3	491	604	15	668	8	97	3	421
RUFY3|ENSG00000018189|protein_coding	1024	1268	1210	1774	1082	619	971	1800	2050	1637	1432	1770	985	1282	1195	951	976	714	717	1621	1811	545	1202	1207	1302	1470	1358	1496	2001	675	493	373	1030	902	871	841	819	1780	735	587	1630	2210	1092	408	1732	723	1049	786	1119
DEPDC5|ENSG00000100150|protein_coding	392	937	504	785	996	612	422	683	896	797	753	666	978	472	571	528	436	284	577	1058	575	339	1147	424	759	588	726	803	793	308	256	188	782	1493	285	582	1122	654	397	466	1449	732	436	594	680	540	489	827	725
STUB1|ENSG00000103266|protein_coding	2320	1999	1477	2564	2842	2921	2778	1960	2225	2731	2669	2695	2800	1303	3898	2238	2513	1509	2218	2017	1750	1873	3258	2435	2540	1760	2034	2413	1696	1949	3131	2003	3338	2177	2176	2863	2043	1991	1719	1093	2428	1512	2299	1747	2484	2956	4520	2230	2629
APOC2|ENSG00000234906|protein_coding	1	3	0	3	0	1	0	0	0	2	1	1	10	0	5	1	1	1	5	4	1	0	3	1	3	0	4	3	1	0	1	4	1	1	1	8	14	3	6	4	3	5	0	2	6	2	0	6	7
MAP10|ENSG00000212916|protein_coding	79	276	25	115	219	201	26	29	129	73	37	26	200	45	21	133	146	61	98	89	112	203	114	28	24	60	70	46	34	104	22	11	44	199	5	16	8	4	12	33	92	132	15	20	54	10	143	19	49
ACVRL1|ENSG00000139567|protein_coding	637	2142	299	914	1537	2230	430	231	2360	1027	1887	226	1491	138	406	949	2121	501	422	278	665	1527	533	248	140	396	989	404	334	1473	2956	1010	1661	870	258	1209	390	582	317	951	903	980	252	443	351	408	253	672	1959
CCDC51|ENSG00000164051|protein_coding	464	544	665	1095	606	343	749	780	824	1159	770	979	540	709	1370	599	575	546	728	682	678	467	872	1304	721	1039	1099	1020	507	360	623	487	1242	567	1153	1307	1754	1283	1004	552	2213	654	1486	1545	1500	1812	1088	684	644
KCNG4|ENSG00000168418|protein_coding	6	0	0	0	0	0	0	0	0	1	1	0	0	0	0	1	2	0	2	0	9	1	0	0	0	0	0	0	1	0	0	0	1	0	0	0	1	3	0	0	2	0	0	0	0	0	0	5	0
ENTPD8|ENSG00000188833|protein_coding	3	91	0	0	181	125	1	0	12	1	0	1	92	3	4	945	478	1	722	45	0	148	652	1	1	1	532	0	90	136	4	13	1	13	1	2	29	30	31	0	1	2	1	0	5	13	1	204	1
OR8K5|ENSG00000181752|protein_coding	0	0	0	0	0	0	0	0	0	0	0	0	0	0	0	0	0	0	0	0	0	0	0	0	0	0	0	0	0	0	0	0	0	0	0	0	0	0	0	0	0	0	0	0	0	0	0	0	0
RHBDL1|ENSG00000103269|protein_coding	19	32	14	58	151	143	41	15	46	36	20	28	79	25	27	41	84	21	135	84	32	13	149	12	19	14	45	17	38	12	23	67	45	129	49	36	147	140	96	10	489	24	23	63	46	214	544	186	24
PRAMEF13|ENSG00000279169|protein_coding	0	0	0	0	0	0	0	0	0	0	0	0	0	0	0	0	0	0	0	0	0	0	0	0	0	0	0	0	0	0	0	0	0	0	0	0	0	0	0	0	0	0	0	0	0	0	0	0	0
CTNNA1|ENSG00000044115|protein_coding	22504	30366	17605	24183	28091	13974	21415	33453	23478	32878	35125	22355	24873	23682	19454	24037	12918	8469	13218	35367	17610	9048	58698	26367	34125	29493	30220	33411	28001	7585	7388	5040	19196	31195	18125	18127	11254	11907	13084	20406	41938	18622	24359	12336	37872	23241	30326	18845	36163
SLC24A5|ENSG00000188467|protein_coding	2	0	0	111	1	0	0	5	102	0	31	1	4	1	0	4	2	0	35	15	0	0	0	0	4	0	0	0	1	0	2	1	0	0	0	0	0	0	0	0	0	0	0	0	0	0	0	0	3
MRPS24|ENSG00000062582|protein_coding	847	589	465	506	650	545	552	534	421	405	847	581	797	296	497	615	693	433	570	799	502	636	566	844	645	405	367	474	265	588	595	277	787	505	443	881	670	530	402	140	317	313	654	421	576	480	933	280	421
HAT1|ENSG00000128708|protein_coding	2268	2531	1756	1901	3177	1830	1930	2532	2471	2894	2003	2652	2373	1709	2164	2014	2286	1326	1399	2704	1443	1518	2246	2099	2522	1536	2721	3086	2212	1526	1087	515	4133	7841	2074	2258	4932	1491	917	1557	5185	2443	1742	1918	2101	3312	2549	3808	3491
CTDSPL2|ENSG00000137770|protein_coding	922	2877	816	1746	2356	1415	1114	1648	2126	1517	1470	1210	1697	993	1097	1359	1494	475	1180	2349	888	914	1829	1860	1157	1170	1950	1520	1797	792	316	258	1789	5663	1641	2639	2264	864	558	1261	4905	1401	1443	1667	1421	1366	1239	3432	3539
HSPB8|ENSG00000152137|protein_coding	46763	7174	12569	9209	4030	3165	15905	19031	4534	25151	26176	15082	7776	9107	1481	16594	16018	32929	2369	8410	16710	24006	5108	12279	24239	7657	2949	9508	17004	23556	11723	3122	11005	1530	3155	10273	1810	2585	9841	2893	4647	6815	1473	1325	2631	78	4277	1256	8582
LITAF|ENSG00000189067|protein_coding	5186	31012	5252	4069	27447	9749	4600	6620	9848	6183	6831	6319	21341	5070	7952	9771	12939	2352	9018	12418	1767	3691	17890	3034	6982	5602	8780	8726	5179	3390	8521	1853	12682	10208	5499	9259	2104	1942	7942	6568	7476	8469	4684	5160	10710	9238	6858	12768	14060
HMGXB3|ENSG00000113716|protein_coding	1268	3115	1351	1791	2841	1150	1598	1365	2999	1825	2256	1631	2321	1098	1908	1611	1584	884	1717	2980	1358	1164	4953	660	2328	1587	2476	1932	1454	1102	1206	443	3381	2915	1841	3498	1214	2170	2422	1654	4642	2249	1571	2787	3885	3312	5118	3221	3183
SIRPD|ENSG00000125900|protein_coding	0	0	0	0	0	2	0	1	1	2	3	0	1	1	5	0	11	0	1	0	1	0	0	0	0	1	1	0	0	0	0	0	1	3	0	0	0	0	0	0	0	2	0	0	0	0	1	1	2
MEIOC|ENSG00000180336|protein_coding	23	15	11	9	3	5	15	18	18	26	11	17	22	17	12	14	18	8	4	11	29	12	5	8	14	9	17	12	13	13	7	0	23	55	12	24	26	9	20	5	28	15	7	21	18	22	12	11	23
MMP23B|ENSG00000189409|protein_coding	5	1	1	3	1	0	0	0	5	0	5	3	1	1	2	0	5	1	3	2	2	0	0	0	0	0	2	1	0	4	10	5	8	2	3	5	5	10	1	3	1	4	0	3	2	2	21	0	3
TTC5|ENSG00000136319|protein_coding	371	845	457	792	643	463	617	656	1053	754	565	565	676	464	540	498	711	247	633	735	342	275	1220	809	480	509	844	741	602	291	176	67	895	929	470	1131	755	690	326	349	1236	799	363	765	765	463	338	1064	1230
TREH|ENSG00000118094|protein_coding	22	5	7	119	19	0	7	58	10	8	73	72	12	1	1	18	20	13	5	30	172	0	38	196	5	79	3	23	25	6	8	48	6	4	15	4	7	3	1	1	7	16	1	0	7	0	0	3	8
MS4A3|ENSG00000149516|protein_coding	2	1	0	0	0	0	0	0	0	0	0	0	0	0	0	1	6	1	0	0	0	2	0	0	0	0	0	0	1	0	8	0	2	2	0	2	0	1	0	0	1	2	1	0	0	0	0	2	1
SSR2|ENSG00000163479|protein_coding	4151	12843	5340	6171	13100	12878	4783	5361	8246	6424	5962	6643	13997	3412	6538	7257	11095	2751	11037	7222	2862	4135	9274	9217	5437	4244	7606	7116	4499	3038	8862	4400	11589	7072	5187	7419	5749	5319	6413	3843	9424	5701	5755	4824	5743	9377	8500	6982	10184
TLR6|ENSG00000174130|protein_coding	52	591	46	318	444	192	93	109	153	131	163	78	511	130	121	142	187	19	124	116	129	129	186	38	82	55	213	247	74	27	75	27	520	1044	103	529	189	67	207	176	604	377	128	165	132	207	243	317	520
CDH1|ENSG00000039068|protein_coding	23271	31216	26038	27825	36162	17290	19004	31691	29935	23066	29274	24889	28578	22647	28717	22155	10579	6844	16398	27723	11976	4146	34224	12435	34333	35905	41314	33984	26476	629	5812	3337	40382	31767	28583	28710	38819	25829	7611	25631	43339	19819	38554	18084	25409	24090	26421	12175	22173
ASB12|ENSG00000198881|protein_coding	659	10	87	51	19	12	26	29	6	328	69	73	19	35	3	306	336	353	16	25	348	388	18	9	11	1	13	11	44	663	36	26	84	5	1	0	6	0	2	3	11	17	2	1	1	0	0	10	18
CWC25|ENSG00000273559|protein_coding	1293	1113	1357	1082	1085	528	964	1455	1301	1479	1345	1374	1076	933	1164	976	819	572	750	1416	832	528	1020	773	1618	911	1305	1311	1504	618	599	468	1363	1923	802	753	1365	1152	1012	565	1857	1292	722	885	1291	1384	1253	965	935
STARD3|ENSG00000131748|protein_coding	1054	3158	1618	1924	2447	915	1508	1572	2281	2024	2801	2112	2805	1401	2390	1471	1606	819	1682	2425	1401	997	3005	1513	2098	1890	2171	1985	1747	684	2675	1602	4188	3636	1941	2392	2711	2666	3114	1289	2319	2134	1925	2060	2863	2166	2974	2484	3347
UBIAD1|ENSG00000120942|protein_coding	937	1940	841	1097	1857	1048	922	938	5501	1187	862	1595	1672	581	932	1285	1024	490	8310	1566	643	871	925	534	1035	848	1095	1320	1084	836	524	249	1665	2616	1072	1876	1349	1391	817	783	1274	968	619	1239	1000	1069	1116	1185	1948
TFAP2B|ENSG00000008196|protein_coding	1	1052	8	178	1540	485	10	6	1436	28	155	11	1959	8	3	14	150	15	762	21	5	22	195	45	1	33	35	3	40	5	0	44	0	72	2	0	41	0	0	0	2	0	4	2	3	0	0	0	11
GOSR2|ENSG00000108433|protein_coding	687	1162	639	738	1162	1225	722	764	863	914	720	746	1015	623	1049	855	833	363	711	961	524	595	814	741	781	769	1165	942	776	514	953	342	1710	1223	652	1019	863	808	1336	706	1749	918	658	760	1227	1122	1084	929	1188
COQ3|ENSG00000132423|protein_coding	978	381	396	546	621	502	366	496	451	794	447	544	520	295	450	633	748	727	573	539	819	808	380	714	579	338	514	687	446	787	210	233	573	813	607	570	1200	421	306	197	456	392	174	401	515	419	483	672	518
ZNF253|ENSG00000256771|protein_coding	210	387	160	263	385	358	57	190	389	360	63	133	508	181	34	351	360	110	282	80	271	317	258	111	62	161	265	200	154	169	49	74	89	639	77	99	211	17	31	115	239	262	21	21	79	19	27	31	119
ATG4C|ENSG00000125703|protein_coding	241	738	293	433	684	493	335	323	654	466	409	381	630	239	414	312	645	158	325	481	284	312	420	486	229	439	499	476	368	280	218	113	983	904	265	602	529	286	257	343	800	500	213	323	292	388	354	501	552
POLE4|ENSG00000115350|protein_coding	1576	1312	1204	1230	1842	866	1273	933	1535	1444	1547	1703	1159	710	2392	898	2161	843	1445	1297	852	885	973	1985	1083	634	1348	1432	733	985	2830	1404	3610	2736	2123	2244	1637	1044	2238	609	1526	1471	1187	935	1933	1700	2412	2215	1938
ZNF541|ENSG00000118156|protein_coding	34	16	4	12	37	12	0	7	79	12	17	2	5	5	8	30	38	21	38	11	20	15	6	9	5	2	9	5	9	20	18	12	12	405	3	11	1025	90	7	8	17	10	3	5	4	8	32	494	9
FGF1|ENSG00000113578|protein_coding	249	2071	22	338	2421	903	69	95	374	163	61	79	2157	86	42	301	895	68	505	1242	143	338	153	86	104	49	217	271	124	199	53	69	623	169	43	176	34	331	368	77	90	208	41	84	61	196	638	203	205
NOL9|ENSG00000162408|protein_coding	941	998	1239	1432	1447	581	976	1105	1388	1596	1149	2030	1218	860	1420	1325	807	503	855	1195	934	765	1221	395	1485	1331	1291	1614	1360	1015	1081	487	1699	3293	851	2013	1763	1229	818	920	1859	1555	932	1804	1262	1153	1199	2628	1312
STAB2|ENSG00000136011|protein_coding	13	63	2	66	42	9	26	31	328	48	101	7	13	18	4	38	54	74	56	58	134	170	9	12	25	11	108	18	4	326	98	45	66	12	0	0	0	7	16	73	155	40	0	10	2	4	4	74	399
PCBP3|ENSG00000183570|protein_coding	98	82	16	37	216	87	162	9	172	37	119	28	121	11	38	56	181	38	81	73	19	60	98	1	121	109	35	77	14	60	259	91	108	31	14	80	23	18	13	46	90	112	20	21	27	35	254	27	105
PPRC1|ENSG00000148840|protein_coding	4759	2700	5174	3648	3483	719	3451	4697	4373	3989	5223	5861	1719	2720	3529	3682	2113	1907	2551	7812	1491	994	4143	806	8024	3104	3392	4959	5982	2642	1848	848	4487	4024	2892	6508	2775	5583	2660	2124	7192	3397	3055	3782	5186	4576	2567	3889	5171
IVD|ENSG00000128928|protein_coding	3415	4436	896	1721	6907	1751	370	884	2142	1820	1131	716	4359	577	516	2924	3851	1768	3691	2156	2709	3756	3026	940	814	976	1350	1066	1109	4104	973	909	2373	1330	1732	2025	1767	2161	535	415	2343	861	344	1801	472	760	2319	4008	945
ING2|ENSG00000168556|protein_coding	473	493	543	454	532	424	437	736	572	575	765	597	503	322	498	453	277	300	352	770	408	236	597	721	746	449	782	686	523	171	454	384	1152	1556	718	545	1564	357	618	333	932	430	1099	400	594	971	1085	803	770
RNF11|ENSG00000123091|protein_coding	7018	7387	6449	7990	7326	4055	8228	10850	6982	12273	8296	7067	4589	5581	10673	8426	7021	4770	3674	5959	6131	5186	6744	11358	6198	6669	11782	7035	9151	6146	2278	1774	11953	15527	8450	8757	7487	7757	2618	7657	11309	4782	11139	3993	6833	5674	5193	5026	8198
BRD2|ENSG00000204256|protein_coding	9821	13908	11616	10722	15098	9453	9425	11559	13065	13077	11981	12840	14949	9276	11365	9648	7192	4322	8187	16885	6222	5195	15706	4642	13597	8453	14550	12477	11695	4317	2529	1970	10272	39448	8147	10464	14793	9469	8586	7736	16117	10889	7891	9020	14249	14677	14206	15058	12020
IGF1|ENSG00000017427|protein_coding	78	323	20	36	765	44	31	31	163	81	333	46	89	7	14	59	430	43	38	72	49	232	34	26	7	70	45	24	38	257	182	116	826	32	6	24	6	12	0	61	48	37	10	22	3	14	5	47	93
FAM170B|ENSG00000172538|protein_coding	0	0	0	4	1	0	0	0	0	0	1	1	0	0	1	1	0	1	0	0	2	3	0	0	0	0	0	0	1	7	3	1	4	1	0	0	0	0	0	0	1	0	2	0	0	1	0	0	1
REP15|ENSG00000174236|protein_coding	15	2	13	12	7	2	4	12	12	25	5	4	4	7	7	7	7	8	1	10	9	2	6	2	12	9	6	12	11	10	16	6	26	9	2	14	9	27	20	2	23	16	3	7	13	3	29	5	12
SEMA3G|ENSG00000010319|protein_coding	576	979	349	1006	1374	2514	260	222	4837	1134	759	253	630	130	244	1823	955	457	1767	263	847	1533	101	69	202	248	898	230	394	1887	500	276	1160	320	118	242	102	253	27	252	207	418	107	65	96	58	37	137	456
IL36RN|ENSG00000136695|protein_coding	2577	9	10614	4634	7	4	6996	7387	2401	17837	1971	2561	2	18505	20984	3561	22	3281	29	308	523	16	164	4749	5832	692	18327	5178	12424	4	1261	1551	7614	2026	3597	11399	2017	17417	1050	17071	1215	319	4721	465	2664	7704	4476	15	3045
NTHL1|ENSG00000065057|protein_coding	274	468	308	598	811	988	361	269	422	505	437	668	951	218	516	332	556	256	592	610	283	313	797	434	343	365	497	520	305	266	684	874	867	384	504	718	532	1009	653	188	411	317	416	353	435	660	780	412	420
ASPHD2|ENSG00000128203|protein_coding	54	133	152	307	131	44	115	156	184	503	119	231	75	334	356	232	96	82	89	70	99	45	957	183	242	246	271	275	160	51	199	41	930	200	277	425	117	240	506	314	958	590	159	1948	452	738	825	301	1344
SCGB3A1|ENSG00000161055|protein_coding	403	2567	1	30	8669	21202	2	16	35	2	8	7	37677	5	1	15286	29912	0	17669	2744	1	3675	179931	4	3	0	7194	151	1242	53	34	10	8	351	1	5	3	8	3	1	3	7	0	1	24	20	7	17	19
MACC1|ENSG00000183742|protein_coding	1840	4873	1209	1986	1817	1094	938	5134	806	2204	2422	1554	3208	1411	923	2540	907	573	776	2958	1395	450	8624	3603	2892	1970	2087	3110	3893	31	252	935	480	3481	1831	912	6671	954	382	798	382	885	1594	119	383	772	109	499	721
RPGRIP1|ENSG00000092200|protein_coding	9	36	4	14	47	9	9	11	23	16	21	7	19	7	12	11	34	5	18	24	9	13	20	4	8	6	21	10	4	7	17	10	18	14	28	19	20	11	19	5	30	14	26	14	14	18	5	9	28
MUM1|ENSG00000160953|protein_coding	612	2018	877	1542	2678	1212	692	957	2341	1634	1331	1248	2158	968	1458	1102	1534	764	1615	1705	1316	1083	1668	453	971	1119	1292	1333	1191	952	1090	887	1938	1868	814	1203	1726	1116	902	645	1015	1581	862	666	637	1427	1604	797	1235
SRBD1|ENSG00000068784|protein_coding	358	992	386	862	1057	697	388	620	985	857	632	682	1038	522	636	721	727	236	586	876	417	486	932	330	606	516	904	891	735	370	147	82	1141	1755	606	888	812	469	665	511	1833	669	485	743	533	432	524	1322	1217
CCNB3|ENSG00000147082|protein_coding	28	43	6	18	29	17	8	30	42	25	18	14	15	11	13	16	25	24	10	14	21	25	88	9	16	8	44	17	19	17	0	0	19	60	30	30	8	2	103	11	73	15	5	7	4	20	28	8	11
UCK1|ENSG00000130717|protein_coding	1188	2537	930	1429	2155	2432	836	1178	1476	1669	1325	1259	3322	888	1201	1416	1453	789	1571	1329	1265	1166	1718	1303	854	1123	1406	1321	944	1233	1288	1113	2519	4927	760	1214	1691	554	1574	796	1283	1187	525	837	1640	2089	1007	2715	1853
DEFB112|ENSG00000180872|protein_coding	0	0	0	0	0	0	0	0	0	0	0	0	0	0	0	0	0	0	0	0	0	0	0	0	0	0	0	0	0	0	0	0	0	0	0	0	0	0	0	0	0	0	0	0	0	0	0	0	0
TRIM11|ENSG00000154370|protein_coding	707	1496	1450	1129	1489	888	798	1069	1155	1328	1127	1447	1604	1019	1359	1066	758	468	1163	1771	643	383	3117	630	1703	1610	1435	1303	883	262	1629	896	1841	2436	1274	1891	2521	1156	1498	750	1297	1339	1673	1015	1707	1967	1616	1443	1393
SP4|ENSG00000105866|protein_coding	399	643	198	441	649	371	102	281	547	523	228	214	401	185	166	548	583	152	375	692	353	483	369	145	165	171	508	311	430	492	51	48	402	944	128	325	285	215	186	354	925	350	139	288	264	145	194	427	809
RPS12|ENSG00000112306|protein_coding	34119	52749	54895	55592	43543	41374	64111	48960	66821	66503	54591	67619	46236	30298	54520	38974	50963	33809	63116	53203	27895	21561	56653	80051	56061	42287	44723	65808	36204	15546	68148	67859	62160	19063	29397	29900	35722	60696	25650	16697	36436	31305	33774	20791	41232	53340	22870	33422	38381
RPS19|ENSG00000105372|protein_coding	31903	45098	48859	56136	51089	27208	55183	45214	52208	59357	50617	74092	56715	21954	49045	30697	50156	37611	63293	52516	22875	13021	37398	58044	64171	42013	30629	66051	31884	10364	75848	95493	44280	21096	30368	29802	43099	43736	28339	16865	40701	34334	52206	15680	32290	53954	43239	32938	39563
CAMTA2|ENSG00000108509|protein_coding	3285	3452	2287	2978	3512	2033	1809	2089	3018	4052	3135	2326	3196	2065	2257	3195	2761	1834	1895	3301	3170	3500	3704	893	3108	2730	2613	2696	2542	3187	1593	622	4182	3392	1982	2402	1233	2841	1128	1735	4452	2549	1519	1505	1585	2353	2836	2140	2180
CLDN23|ENSG00000253958|protein_coding	489	1189	370	358	857	440	182	366	491	111	1502	809	1096	249	92	313	528	61	316	3579	255	140	2550	428	277	136	571	323	503	31	78	71	76	507	180	146	143	16	330	149	309	255	92	52	317	144	275	204	244
SAMD15|ENSG00000100583|protein_coding	7	58	5	35	81	21	10	16	54	33	19	7	81	13	43	16	24	6	17	23	8	9	1196	11	13	13	231	22	24	3	8	2	124	66	52	55	30	32	46	13	96	55	11	38	19	19	75	174	61
CDK20|ENSG00000156345|protein_coding	72	381	105	182	519	238	127	142	296	174	134	203	444	147	101	165	273	71	285	275	130	121	1137	82	113	124	283	146	197	80	87	53	186	385	53	89	96	23	272	57	320	202	18	99	123	10	162	238	224
ECSIT|ENSG00000130159|protein_coding	4522	3000	2397	2373	3287	3898	1106	1521	2162	3214	1789	2326	4751	1255	1458	2662	3423	2247	3415	2566	3093	4399	2756	2081	1981	1453	1675	2082	1502	3988	2135	2021	2035	2078	1155	2747	1626	2730	1155	712	1619	1208	1391	1065	1355	1756	883	971	4452
CAMSAP3|ENSG00000076826|protein_coding	522	2000	2284	4416	1676	3098	2484	3673	2939	4565	3201	2306	2831	2208	3127	2086	418	1106	1251	1713	2105	422	5286	3441	2731	2856	2565	2776	2739	41	875	2486	2105	8966	1688	1680	2093	4377	822	945	965	1469	2386	829	2088	614	1439	253	918
ILVBL|ENSG00000105135|protein_coding	3266	4358	3227	4093	5878	3548	7003	5238	3816	4744	5399	3559	4949	2268	5121	3334	2735	1575	4405	5231	2347	1876	5803	7618	5483	2786	4097	4617	3991	1110	3493	2995	3749	3031	3631	3793	3566	3868	2478	1932	2985	2468	6826	2250	4266	3628	2851	1671	3083
FAM92B|ENSG00000153789|protein_coding	5	30	0	0	109	9	0	1	10	0	2	0	9	0	2	6	32	0	5	12	0	2	6073	0	0	0	1044	11	0	0	46	1	8	23	31	15	3	3	1	30	3	3	10	3	2	6	4	2	5
EIF3B|ENSG00000106263|protein_coding	9278	11067	9535	12761	12594	9654	11421	10417	12139	15034	12888	15385	11979	8570	17321	10736	6454	5744	9918	12947	6354	5628	12953	4523	16115	13226	12855	15959	12494	5582	17803	7232	19169	18635	16684	30585	14467	15140	13603	10128	17535	11533	23274	12411	17773	13422	21459	12767	21752
SPIC|ENSG00000166211|protein_coding	1	1	1	0	0	0	0	2	0	1	1	0	0	1	4	0	1	0	0	7	3	0	5	5	0	2	4	3	2	2	1	3	0	2	0	1	0	0	1	3	2	2	7	0	0	0	0	2	2
FNDC4|ENSG00000115226|protein_coding	551	547	159	1104	1840	82	570	1807	1162	512	1427	861	158	164	103	640	994	323	1063	303	855	147	213	2117	623	554	188	784	614	308	960	2218	589	95	505	256	213	304	584	161	287	465	117	102	159	92	302	150	531
MMP15|ENSG00000102996|protein_coding	543	4116	659	1072	3901	1292	808	488	1330	652	878	939	3417	561	745	1114	1481	300	1996	1593	382	981	2810	213	681	598	1399	860	482	426	1512	330	2240	1621	1916	1080	1062	1824	826	347	1180	600	675	1101	1932	2543	1871	757	701
ATP6V1B2|ENSG00000147416|protein_coding	4395	9370	4770	6749	5400	3039	5878	6379	8252	7765	7148	4760	6179	4847	7058	4409	4618	2842	3874	6038	3416	3703	3878	5190	4676	4262	10207	6546	4254	3235	3733	1334	5728	8526	5497	7935	5290	3762	3191	6660	6706	5475	6909	2178	6313	7262	6387	2761	8300
FNDC10|ENSG00000228594|protein_coding	231	338	538	895	379	115	988	614	987	1068	1053	1941	275	602	1166	308	146	286	737	565	228	133	279	345	637	937	862	896	674	53	1160	1005	568	1226	1109	992	646	317	971	338	520	533	1242	354	690	915	2029	419	419
MMP20|ENSG00000137674|protein_coding	3	67	0	1	13	2	0	0	3	0	2	0	29	0	2	6	24	1	16	0	1	4	1	0	0	1	1	4	1	0	4	1	5	1	0	29	0	4	58	0	2	5	0	0	0	0	49	0	1
PCMTD2|ENSG00000203880|protein_coding	1895	3794	904	1854	4106	2163	984	1728	3690	1885	1957	1052	2911	1379	1667	2010	2717	1416	2110	2262	2240	1776	2131	1732	1037	1124	1879	1088	2069	1664	622	521	1816	2439	1205	1437	1669	1947	610	901	4378	2238	1071	938	1300	1473	2367	1467	1642
PFDN4|ENSG00000101132|protein_coding	682	815	474	585	761	272	407	446	643	894	510	881	595	310	600	503	968	595	324	670	463	402	406	1076	607	413	565	670	560	494	943	601	1577	552	833	1026	814	838	694	297	1249	802	465	512	605	1161	1581	828	784
CREBRF|ENSG00000164463|protein_coding	774	3287	435	1030	2811	1447	261	694	1608	1228	864	622	2658	703	463	1344	1504	413	918	1203	926	1354	1602	622	281	378	1497	706	763	1268	300	308	1172	1127	343	485	323	220	331	827	2608	816	424	319	936	650	521	1096	1166
TSSK2|ENSG00000206203|protein_coding	0	0	0	0	0	0	0	0	0	0	0	0	0	0	0	0	0	0	0	0	0	0	0	0	0	0	0	0	0	0	0	0	0	0	0	0	0	0	0	0	0	0	0	0	0	0	0	0	0
CASP1|ENSG00000137752|protein_coding	527	1867	1652	1738	1984	495	777	1395	2680	2730	1688	2125	1205	1838	2556	678	1670	652	1196	2522	609	336	1952	1270	1470	1234	2823	2407	1550	289	1353	647	1834	2883	1328	2112	1129	1763	1193	1928	2334	1827	1445	1531	4251	4694	1102	4482	2015
NUPL2|ENSG00000136243|protein_coding	493	960	591	737	1030	553	779	789	971	943	594	914	897	630	757	521	735	356	559	1120	709	372	965	875	737	865	840	920	802	399	364	224	1152	1559	713	1243	1423	906	695	503	1919	947	656	667	941	1020	1014	985	1021
MEST|ENSG00000106484|protein_coding	663	1896	288	613	4840	928	393	532	1935	770	468	685	2007	251	430	651	4924	192	1120	1882	318	683	585	406	373	375	571	722	371	989	527	235	2726	1848	740	1250	1621	1859	776	604	2448	879	878	752	493	960	1971	7208	3568
GEMIN8|ENSG00000046647|protein_coding	281	1016	414	695	1159	444	353	682	734	822	695	980	1233	598	715	580	534	273	461	915	395	302	932	877	607	590	566	763	636	167	493	339	482	536	655	629	628	453	371	277	963	591	435	335	738	733	794	415	455
EFHD2|ENSG00000142634|protein_coding	8422	7775	6979	2361	6869	2410	3657	3002	5597	2456	4904	6948	4463	4576	3958	3307	3706	895	3567	20340	1248	884	22889	4253	10518	7309	6291	6801	2734	960	9245	1593	9587	13146	6372	9029	4137	2604	3662	3305	3430	6552	6679	6085	15527	12918	13624	14445	13461
SNX15|ENSG00000110025|protein_coding	12	19	18	35	22	19	2	25	28	61	14	27	26	36	49	22	21	8	18	21	66	12	19	16	33	19	26	24	43	16	12	9	44	44	27	15	16	48	21	10	91	90	17	10	30	46	53	28	31
GIMAP6|ENSG00000133561|protein_coding	425	2011	335	1045	917	465	189	481	1371	1545	882	300	371	536	679	1437	1069	314	386	262	651	1865	305	398	148	339	1540	627	365	1596	475	177	1248	928	119	503	187	118	184	1498	361	976	222	371	252	299	58	544	2091
TINAGL1|ENSG00000142910|protein_coding	1952	9566	437	615	12093	4854	495	350	2633	806	1099	846	11270	182	627	2440	8085	435	3681	5511	785	2113	1464	306	872	711	2743	1580	408	2072	1028	221	8651	9878	1220	3742	1675	909	6711	620	453	5777	1020	2971	4451	6668	9665	11070	4598
FNDC1|ENSG00000164694|protein_coding	309	286	28	331	189	30	138	41	326	464	432	29	51	70	71	702	475	241	90	35	590	1348	34	20	6	153	190	155	108	2913	1436	86	5936	1944	130	4340	208	867	2835	1173	4644	1405	271	133	62	584	81	2163	3927
CYP3A4|ENSG00000160868|protein_coding	21	3	19	325	1	2	94	332	65	311	82	40	2	21	376	124	5	194	14	6	424	1	9	86	52	7	7	37	78	1	2	110	1	1	1	1	2	0	5	2	9	34	10	1	3	0	14	0	21
PODN|ENSG00000174348|protein_coding	790	3215	484	814	4578	973	252	201	9543	1177	3546	172	485	128	121	3049	4844	1258	638	841	1516	4829	516	113	41	808	1529	296	551	7085	1334	1306	2549	505	166	554	152	293	64	981	820	1036	46	150	109	56	78	341	3658
TCF19|ENSG00000137310|protein_coding	352	966	883	1700	583	277	491	1165	1332	1706	1343	1247	484	1178	1518	665	481	630	777	1080	1042	273	849	1295	1053	948	1600	1528	1617	263	288	521	1735	12830	1382	1227	3237	404	1029	853	2029	1623	447	2137	2760	1551	1576	7395	3116
PPM1D|ENSG00000170836|protein_coding	778	886	865	1211	733	367	785	1235	1019	1369	1013	739	707	667	682	727	806	433	447	1061	509	469	721	596	917	470	869	1041	947	500	243	194	970	1204	560	784	1158	447	460	533	948	586	443	451	667	632	405	511	762
SMCO3|ENSG00000179256|protein_coding	3	4	2	3	6	3	8	3	7	12	9	3	14	3	2	3	6	3	1	2	9	18	2	7	1	1	6	2	10	7	2	0	6	9	4	0	8	0	3	1	10	7	0	2	5	3	4	3	4
NSMF|ENSG00000165802|protein_coding	1346	4312	973	2154	4201	2689	2433	1306	2126	2018	1916	2396	5390	1200	2586	1889	1820	787	1774	2202	1015	761	3543	1051	3269	2020	1490	2450	1557	665	1458	1002	2621	6829	1524	5597	2029	5443	1823	1222	3006	2308	2609	1653	3757	4765	2432	2406	2651
ISG15|ENSG00000187608|protein_coding	339	1171	363	596	1367	1635	401	933	544	1181	792	1327	1253	314	7372	276	1463	161	329	1589	222	364	1835	336	398	285	3932	3672	85	472	4032	811	12594	14047	5511	3052	8735	26051	20497	9332	1984	7300	3730	12088	4069	24791	10226	7352	8298
OTOP1|ENSG00000163982|protein_coding	3	0	4	57	0	0	3	24	35	123	0	4	0	20	5	22	1	12	12	4	0	0	3	12	5	3	2	14	21	0	1	3	0	0	0	2	0	1	6	0	1	0	0	4	1	0	0	0	10
RAD51AP1|ENSG00000111247|protein_coding	94	318	136	339	130	40	138	299	234	301	263	213	90	213	303	112	149	59	117	337	156	23	132	411	337	200	372	287	266	35	29	57	646	1986	296	566	1414	230	452	138	1100	505	162	2396	306	578	477	707	369
TRIM62|ENSG00000116525|protein_coding	264	741	498	818	783	294	682	774	1198	1384	799	866	651	982	1297	438	236	501	360	1003	441	198	833	383	445	466	1064	632	967	132	443	122	1448	1145	581	726	462	860	274	720	773	559	700	546	682	744	824	323	893
TMEM238|ENSG00000233493|protein_coding	67	123	138	252	113	186	161	121	142	138	235	211	282	131	97	175	106	90	198	227	140	27	317	230	239	171	172	170	73	7	129	343	101	118	82	90	297	199	85	31	102	155	133	38	105	152	144	97	97
TNKS1BP1|ENSG00000149115|protein_coding	12066	19087	17698	19984	16625	7162	22791	22862	24173	25247	24771	21739	18702	14421	23770	20586	7155	7590	11560	20272	11841	6165	26834	8346	33984	18888	22627	23650	20391	6199	9955	4136	34001	28606	26253	26951	9672	16357	12113	16130	31086	16647	23957	14995	32207	27094	48788	11834	26358
CNGA3|ENSG00000144191|protein_coding	1	19	0	2	21	0	1	0	64	2	13	0	12	1	0	2	15	0	14	9	3	9	22	2	0	1	11	2	0	1	2	0	0	11	0	0	0	1	7	0	3	0	0	0	0	1	0	1	7
MSS51|ENSG00000166343|protein_coding	399	21	29	30	18	11	19	29	33	48	25	20	19	30	22	173	231	152	17	96	63	36	14	9	25	13	30	16	42	126	25	32	106	38	9	10	46	43	35	17	144	94	18	35	46	45	56	25	42
CDC6|ENSG00000094804|protein_coding	272	242	535	1034	212	75	459	711	566	883	672	881	150	597	925	323	242	138	278	871	220	35	363	549	796	581	924	1068	812	48	159	177	2222	5553	1301	1361	2906	744	1716	597	2078	954	423	2747	869	1794	1403	2271	1220
ASB8|ENSG00000177981|protein_coding	4078	2303	2022	2088	2726	1624	1027	1711	1854	3488	1576	1788	2263	1415	1274	3090	3771	3153	1479	1451	4720	5423	1512	1863	1040	1288	1932	1620	1373	6111	690	524	1855	2387	1027	988	1450	709	650	968	2193	1535	915	607	1197	804	1255	1404	1703
KYAT1|ENSG00000171097|protein_coding	284	229	249	290	374	276	120	245	214	350	175	231	344	159	169	249	253	203	283	390	384	199	317	157	263	117	151	243	297	272	139	167	480	393	157	277	261	160	253	78	389	201	105	206	880	612	444	818	197
HERC2|ENSG00000128731|protein_coding	3545	3916	2706	5911	5638	2615	2215	3111	5139	5824	5573	3518	3858	3633	3401	4344	2702	2248	2073	5117	4930	4744	5461	780	3749	4406	9213	4043	4929	4417	1552	638	4419	12019	4161	8000	5464	3196	1281	4638	5911	4255	3523	4245	4550	3873	3506	4851	4859
ACSF2|ENSG00000167107|protein_coding	865	2470	519	1178	5533	1268	369	759	2276	1364	563	818	2473	395	609	814	1741	818	3882	1300	1248	935	1437	850	633	204	730	863	865	858	654	1003	1402	508	344	280	90	209	1141	317	1582	762	296	702	442	861	990	822	1242
KNL1|ENSG00000137812|protein_coding	213	315	344	796	90	22	198	772	596	892	598	580	78	526	521	217	92	88	132	802	336	36	326	370	825	692	1185	715	726	19	69	45	718	4867	1020	2143	1279	398	355	539	3040	733	511	1412	899	694	608	2445	2274
PDE12|ENSG00000174840|protein_coding	1918	2155	1922	2139	3097	1123	2072	3036	2103	2532	2261	2002	1424	1770	2041	2099	1555	801	1296	2944	1121	870	2355	2095	2817	1953	2531	2185	2646	1019	748	389	1325	1631	1646	2253	1027	1363	1185	1739	2537	1268	1340	1481	1273	1710	694	797	2082
CD101|ENSG00000134256|protein_coding	56	379	165	195	172	96	77	145	123	321	491	215	152	194	145	153	121	104	107	191	65	25	93	100	95	112	354	325	462	18	86	40	171	321	113	258	74	44	86	604	300	341	79	102	281	314	226	166	362
SREBF2|ENSG00000198911|protein_coding	8706	13599	13711	15907	16398	10485	10361	17160	16168	16690	19473	14583	12959	13891	13086	11727	6029	3970	12799	18103	9893	5408	15203	8999	16319	16983	19446	17347	17418	3989	3199	2750	8050	24820	10376	9830	17393	11247	5234	12674	16551	9503	12529	7704	25111	11573	7193	12749	15691
CPT1B|ENSG00000205560|protein_coding	166	27	86	25	73	29	19	28	62	127	33	60	46	112	74	201	77	229	49	39	365	300	72	14	29	49	43	23	49	325	56	119	59	447	24	35	244	102	43	26	164	112	38	61	98	109	109	105	10
P3H2|ENSG00000090530|protein_coding	953	1109	810	1000	1318	279	631	982	448	846	1117	824	1254	680	912	861	710	361	1228	2344	717	226	701	1132	4720	253	2157	1851	894	256	851	192	13657	3925	1824	1719	3020	444	1241	2563	20173	2451	838	5239	1314	2218	8003	22520	2118
TCP1|ENSG00000120438|protein_coding	11063	11181	10522	10708	8794	7069	11432	11854	11307	14927	9650	13801	9212	9099	13028	9701	7677	5317	9452	10477	5985	5641	12460	8363	15059	11513	11695	14650	11327	5744	5705	2495	16982	13633	11418	23794	12691	14525	9927	7547	8903	9548	5015	10505	12131	10813	13735	11619	11851
DOK5|ENSG00000101134|protein_coding	1069	153	104	56	292	52	53	24	201	312	182	56	83	47	18	488	845	446	95	55	469	815	31	3	13	23	90	25	43	934	356	79	242	25	2	88	21	26	45	58	149	164	5	17	16	11	22	39	145
GRTP1|ENSG00000139835|protein_coding	338	771	599	674	906	576	641	796	833	806	888	965	1031	623	553	371	353	226	545	1497	557	122	1052	654	701	649	662	761	1095	74	155	353	717	1105	1361	250	1818	760	1448	138	1382	425	654	75	624	507	971	363	295
HSPA12A|ENSG00000165868|protein_coding	327	281	101	484	787	250	212	123	580	265	264	128	170	82	375	302	599	167	308	281	207	314	118	27	284	164	307	156	164	523	235	96	1544	214	123	821	25	1210	287	316	569	320	68	314	377	483	660	80	589
MEIG1|ENSG00000197889|protein_coding	8	7	4	17	12	4	17	18	15	40	9	7	3	5	11	10	5	8	6	4	13	4	180	24	8	9	41	10	12	0	5	29	8	7	5	6	3	23	7	4	5	9	7	0	5	6	13	6	2
FOSL1|ENSG00000175592|protein_coding	17075	708	13697	1102	1594	97	11987	6771	4005	458	15157	12932	123	297	1311	4535	1681	3479	1685	22831	193	67	2935	693	24545	1108	1695	2166	10897	278	3744	578	12565	3972	9478	12609	2943	5056	5295	2301	5935	2211	5804	7152	10865	17880	10655	4059	12536
SRPK2|ENSG00000135250|protein_coding	1473	2335	1204	2297	2522	1471	1548	2031	2944	3066	2179	1729	1526	1435	2267	1900	1581	855	1658	2387	1215	1050	2760	1584	2321	1843	3357	2143	2041	898	551	223	7991	5553	2199	3472	1916	2391	1631	2561	20096	2165	3354	2275	3206	3229	3106	2276	4708
MLLT3|ENSG00000171843|protein_coding	428	2200	809	859	2377	2048	251	679	1140	822	724	403	2305	300	636	762	898	229	925	1117	790	645	1789	723	234	280	1133	684	600	412	252	226	956	728	104	297	1889	1090	436	483	2665	649	287	678	217	747	472	268	999
NPTX2|ENSG00000106236|protein_coding	51	138	59	27	119	228	15	13	279	145	82	14	37	5	14	48	165	71	102	52	112	155	25	35	46	31	65	12	16	295	309	39	319	124	62	186	48	121	65	107	182	54	21	90	25	44	1117	165	231
HSD3B7|ENSG00000099377|protein_coding	518	710	412	352	873	404	664	353	1102	887	803	740	928	407	954	271	639	383	400	555	178	223	409	198	264	284	608	605	418	349	968	565	778	729	794	520	1130	1358	410	352	528	749	376	195	1208	702	835	611	541
HLA-DPA1|ENSG00000231389|protein_coding	3967	52278	5161	7434	17668	4510	6701	7370	13310	25544	18298	11328	17353	5277	16929	5608	14734	3680	6878	8125	2771	3879	13458	4469	5126	4050	13829	14963	4229	4405	4220	2213	10549	16475	1895	9100	4893	1421	13833	28042	8577	22350	3135	8123	26641	29431	1639	8532	42033
PCDHB5|ENSG00000113209|protein_coding	115	151	23	55	678	420	83	24	114	53	74	11	500	15	2	181	153	58	150	58	68	190	56	5	15	54	106	78	27	244	28	14	79	26	383	151	7	6	219	18	80	34	3	8	22	3	166	18	751
LRP5L|ENSG00000100068|protein_coding	35	81	94	54	129	103	40	60	101	87	36	69	161	61	66	45	125	52	142	39	99	34	126	10	163	74	83	45	128	26	129	59	84	149	53	34	88	142	59	26	224	159	64	246	187	215	216	52	51
DHRS1|ENSG00000157379|protein_coding	2512	1716	2429	8984	2636	1294	7053	9292	2650	11734	5947	5464	1513	4612	13608	4978	1098	2648	2453	3466	2929	434	2080	7097	9506	2736	3513	5819	9546	255	2276	1967	2013	1666	2866	1501	4055	3596	1338	4960	3189	1773	4155	907	5024	5969	4987	1980	2967
PCYT1B|ENSG00000102230|protein_coding	8	45	6	47	106	22	52	30	93	264	3	2	29	26	0	52	35	24	34	3	10	8	663	2	14	0	276	20	53	18	8	15	50	5	0	26	0	18	72	4	1249	114	1	3	8	3	113	9	101
GUCY1A2|ENSG00000152402|protein_coding	175	318	59	99	209	106	47	32	280	232	194	46	63	28	52	297	346	147	48	129	271	567	44	57	23	126	271	30	128	592	164	14	655	630	198	666	103	209	102	589	2731	339	87	172	70	113	139	517	686
NPVF|ENSG00000105954|protein_coding	0	0	0	0	0	0	0	0	0	0	0	0	0	0	0	0	0	0	0	0	0	0	0	0	0	0	6	0	0	0	0	0	0	0	0	0	0	0	0	0	0	0	0	0	0	0	0	0	0
TSPYL4|ENSG00000187189|protein_coding	893	1814	458	1170	2219	1250	725	771	1737	1694	1194	575	1500	458	632	1337	1155	511	1041	964	1071	995	2642	1263	722	767	1469	774	1004	900	267	310	1286	941	709	1849	526	398	873	653	1214	1043	165	726	844	350	708	918	1514
ATG9A|ENSG00000198925|protein_coding	4255	4329	5606	5559	4771	2471	4134	4471	5149	7488	6128	5324	3995	3170	5930	4675	4112	3456	3666	4645	4220	4972	4645	2109	4935	4324	5388	4776	4537	4924	5870	2384	8354	10352	6331	7490	3772	2865	3325	3580	4741	3929	4872	3316	6908	2365	4362	4662	7377
FUS|ENSG00000089280|protein_coding	7720	12962	8260	8892	11433	6983	5074	8430	12506	11528	12906	9419	9228	7755	9087	8099	8348	6725	7839	13244	7562	5439	8940	2884	10235	7519	13814	10627	10020	5748	7875	3251	7381	21692	13146	14899	14612	12319	8366	7551	11560	13111	7852	7187	11163	16417	17725	15386	14656
SEZ6|ENSG00000063015|protein_coding	8	2	0	6	2	2	0	0	10	1	2	0	2	0	1	3	3	1	12	4	0	0	36	0	1	0	1	1	1	5	0	0	0	2	1	4	1	1	8	0	5	3	1	2	1	1	0	7	2
FAM86B1|ENSG00000186523|protein_coding	22	97	13	55	67	154	29	37	96	60	65	61	116	30	43	41	63	17	111	17	22	25	355	34	55	51	70	153	55	8	34	50	3	27	30	9	60	3	20	26	164	35	15	2	6	13	115	39	72
HTR7|ENSG00000148680|protein_coding	132	103	21	32	50	33	107	29	113	67	93	81	28	36	768	32	113	24	19	120	19	21	100	45	11	64	686	98	27	52	165	9	2206	231	962	1172	13	460	418	310	3494	226	527	834	821	478	447	515	574
ACSS2|ENSG00000131069|protein_coding	6868	3246	2954	2662	4553	4383	1633	3016	7651	4166	3169	2773	4101	2485	3200	4119	3555	2858	16819	2267	4033	4073	3463	2268	2871	2614	4076	2163	3401	4752	1749	779	3344	2440	2962	1641	5106	2834	985	1313	2731	1637	1648	941	2613	2395	1927	1357	2249
SDK1|ENSG00000146555|protein_coding	226	906	618	378	587	210	125	112	2424	515	2164	256	523	148	169	284	661	161	258	841	180	615	3442	64	66	526	2001	542	147	737	1088	199	1613	4211	330	986	257	408	194	1240	1092	1060	331	1475	597	456	1305	68	2520
ZNF563|ENSG00000188868|protein_coding	56	144	81	167	203	100	46	110	161	234	59	134	166	119	145	96	117	56	147	74	105	60	153	195	69	113	154	131	93	54	73	148	59	139	61	69	174	33	71	55	234	142	92	55	43	108	62	11	155
CDC123|ENSG00000151465|protein_coding	2363	2925	2420	3137	2921	1463	3329	3219	3316	3838	3113	3914	2353	2171	3441	2315	2240	1504	2217	3586	1542	1178	3182	3859	3975	2746	3275	4175	3387	1076	2162	888	5962	4139	2615	5390	4468	5767	2666	1957	4823	3239	2916	1913	3363	4426	4243	2280	3212
TP53I13|ENSG00000167543|protein_coding	580	1385	519	1105	2230	1046	399	509	1081	776	1008	874	1859	538	621	865	1119	438	1283	1290	716	546	1899	409	843	490	922	801	554	595	1844	848	2272	1397	849	1273	790	945	1958	372	2350	1254	534	1319	1625	1334	3656	1165	2278
KIF7|ENSG00000166813|protein_coding	112	354	79	251	796	123	120	118	561	200	189	102	273	104	260	260	273	119	292	324	127	157	231	20	156	101	229	184	157	204	205	136	651	227	295	561	61	107	815	248	579	236	88	344	95	47	454	760	494
LRRC18|ENSG00000165383|protein_coding	0	2	0	4	10	1	1	2	7	4	5	0	0	2	0	0	4	1	4	4	1	3	732	0	0	0	208	1	1	0	0	1	5	0	0	1	0	0	1	1	1	3	0	0	0	0	0	4	4
NACA2|ENSG00000253506|protein_coding	3	12	4	7	13	30	12	11	4	17	13	9	10	7	11	9	8	3	7	9	3	2	15	10	4	4	8	15	9	2	24	8	2	2	3	6	19	10	30	3	15	5	11	9	32	14	3	4	7
AC011195.2|ENSG00000266826|protein_coding	1	1	0	0	1	2	1	0	0	1	0	0	0	0	0	0	0	0	0	0	0	0	3	0	0	0	0	0	0	0	0	0	0	0	1	0	1	0	0	0	1	0	1	0	0	0	0	0	2
C18orf54|ENSG00000166845|protein_coding	79	100	93	233	88	26	55	152	274	360	106	117	53	122	213	84	105	35	69	156	98	75	101	75	128	164	221	191	152	71	62	39	555	1322	144	432	878	91	137	173	1045	308	61	228	127	141	305	1156	485
FEV|ENSG00000163497|protein_coding	2	0	0	0	2	2	0	0	2	0	1	0	0	0	0	1	2	2	0	0	0	2	1	0	0	0	1	0	0	0	0	0	1	0	1	0	0	0	0	0	0	0	0	0	0	0	5	0	1
SPATA33|ENSG00000167523|protein_coding	129	223	163	197	242	83	164	196	235	276	192	297	220	181	278	142	193	88	179	182	108	48	1103	130	249	195	391	291	171	59	213	154	447	353	164	468	394	388	125	93	194	242	83	449	249	414	556	301	366
FAM196B|ENSG00000204767|protein_coding	6	79	0	21	420	227	0	4	41	8	10	1	251	1	0	17	181	0	89	26	2	36	5	0	0	2	37	4	8	1	1	0	10	10	1	33	0	7	14	56	4	0	0	2	2	0	24	1	15
ZNF430|ENSG00000118620|protein_coding	507	576	704	846	743	267	334	1182	1356	947	448	677	384	573	548	640	383	216	495	628	634	241	393	890	657	623	699	707	1143	167	82	188	481	1603	211	524	741	399	289	462	1692	722	534	505	373	450	351	322	391
SBNO2|ENSG00000064932|protein_coding	7493	9887	10927	3807	8973	2511	6106	5500	10135	4539	6773	8371	7937	10569	5735	5804	4444	1679	2858	11431	1755	1235	20078	1620	12977	11009	9719	7231	7188	4819	7502	1729	9600	18314	6492	10447	2864	3830	3447	5579	9169	9463	12713	3531	13545	13314	5117	4675	10713
TIMM8A|ENSG00000126953|protein_coding	361	253	425	668	283	139	404	518	514	996	346	600	198	399	459	459	309	279	325	429	333	198	377	496	547	454	345	534	542	251	568	559	2791	533	256	915	601	620	747	226	612	476	309	366	481	460	629	391	419
ISM2|ENSG00000100593|protein_coding	12	7	11	58	4	7	10	24	15	11	6	88	4	14	4	8	4	6	17	25	45	1	37	31	3	9	13	14	10	3	1	13	15	55	7	11	104	3	216	2	22	12	0	13	3	0	91	50	9
TAX1BP3|ENSG00000213977|protein_coding	1669	2641	2493	2576	2299	702	1900	2904	1975	2485	2754	3362	3150	1956	3360	1323	1615	755	1454	2741	1337	599	2440	2753	2928	2591	1996	3480	2680	425	2782	2152	4359	7003	2909	2710	2895	1586	1176	1363	5782	3085	1616	1576	2405	2573	4648	2223	1935
NCBP2|ENSG00000114503|protein_coding	2296	3284	2718	2863	3763	1708	1867	2686	3939	3685	2287	3670	2805	1914	3155	2394	2670	1663	2105	3690	1887	1621	3422	1721	2802	3130	2917	3595	2544	1749	2122	875	5430	6844	3995	4261	9107	3095	5018	2218	6398	4132	2024	2471	4719	3829	5321	9264	4814
FUT10|ENSG00000172728|protein_coding	116	489	165	420	333	304	234	264	522	483	358	208	426	307	131	306	277	76	321	256	192	194	442	347	182	372	471	299	279	114	117	80	274	817	253	762	232	98	147	228	705	263	218	134	212	257	218	155	246
CYP4A11|ENSG00000187048|protein_coding	7	3	0	0	1	0	3	0	7	4	2	6	1	2	70	2	1	0	3	3	2	0	5	2	1	4	5	2	0	1	0	2	0	2	22	1	0	4	1	0	1	4	0	0	1	0	2	1	0
ANAPC2|ENSG00000176248|protein_coding	1300	2337	1525	2008	2743	1901	1398	1574	2194	2185	2295	1942	2814	1417	2295	1753	1440	928	1852	2473	1542	1150	3004	757	1888	1487	1990	1949	1761	1128	1956	1404	1277	4679	1271	1939	1690	1354	2255	1225	1552	1904	1423	1666	2352	2890	1512	2191	2137
ARMCX1|ENSG00000126947|protein_coding	1293	1566	448	675	1261	707	258	376	1273	1045	577	198	1557	232	86	1051	1753	1032	761	374	802	1451	214	259	257	152	378	328	385	1456	553	240	7086	212	435	769	79	670	524	217	1410	657	31	469	133	69	486	616	731
ABCF1|ENSG00000204574|protein_coding	5714	5297	5968	5173	5688	2586	3893	5351	5458	7585	6086	5937	5056	3553	4990	6529	3757	3146	3360	6258	3762	4536	7644	1734	7190	4792	5782	6395	5842	4431	5752	1773	8695	18030	6729	8378	5719	5881	6766	4495	5819	5060	3586	6103	6653	7353	7671	6898	9475
GSTM3|ENSG00000134202|protein_coding	1359	661	139	1925	757	898	1342	457	1163	1061	1611	472	976	892	705	866	1570	1352	650	1039	1005	1688	896	12118	801	1834	2303	1201	1679	2264	1148	1183	4729	4430	1407	1512	6650	68	480	955	6714	508	20	338	673	39	2904	1114	918
PARN|ENSG00000140694|protein_coding	921	3073	1686	2294	3575	1950	1527	1905	2776	2328	2131	2638	3042	1335	1970	1659	1536	755	1789	2463	1274	976	2804	1070	1950	1512	2423	2447	1999	845	1309	730	4270	4770	3167	4049	3339	2490	2666	1611	6158	2239	1484	2741	4179	2587	4421	3267	3908
SLITRK4|ENSG00000179542|protein_coding	433	142	76	153	193	52	53	94	677	172	226	67	212	22	3	507	178	71	327	38	116	125	36	138	11	40	52	37	57	698	94	46	276	272	5	84	1	4	28	28	590	154	2	56	2	1	17	12	205
PRIM2|ENSG00000146143|protein_coding	177	498	285	514	345	226	252	477	595	494	314	509	465	285	464	245	292	130	296	520	203	153	621	434	371	284	450	556	357	104	103	62	974	2775	633	1121	1216	421	688	281	1169	491	324	919	849	645	766	1552	1010
ZNF24|ENSG00000172466|protein_coding	3091	5640	2537	3936	5869	3603	2725	4073	4257	4418	3156	3022	4415	2894	2526	3757	3436	1489	2444	3869	2583	2729	4605	3542	2766	3231	4608	3512	3824	2499	1190	748	2462	6502	2699	2765	2973	1967	1229	3312	8438	2716	1313	1903	2333	2433	1893	3330	3206
CXCR4|ENSG00000121966|protein_coding	1076	4290	832	950	1823	503	378	751	983	2298	1531	1079	752	1234	1295	1120	1379	1723	1217	1111	387	350	1260	202	1159	324	1157	1766	2012	271	5762	360	1808	1672	1350	2059	1033	438	697	4385	2498	2299	793	596	1596	1055	220	1927	7292
AC138894.1|ENSG00000261832|protein_coding	5	2	0	1	1	1	1	1	0	0	1	1	4	0	0	2	0	0	4	0	0	0	3	0	0	0	1	1	0	1	0	0	5	0	1	0	0	2	0	1	0	1	1	0	3	3	1	0	1
ACSM5|ENSG00000183549|protein_coding	88	157	18	16	152	30	5	12	91	43	36	11	66	27	32	71	107	55	19	8	128	210	2	17	4	8	30	7	40	141	22	35	17	7	1	3	10	1	6	19	28	25	1	11	3	5	1	8	33
SHKBP1|ENSG00000160410|protein_coding	1570	4108	2176	4111	3699	1635	2253	3141	2880	3576	4374	3411	3656	2198	3585	2319	1970	979	2127	4136	1531	994	3978	2412	3431	2648	3502	3929	2838	681	3611	1409	6360	6322	3228	4717	2900	2172	2703	3103	3595	3808	3011	3029	3369	4435	5541	3722	5893
CLASRP|ENSG00000104859|protein_coding	859	1450	1063	1102	1693	1003	702	1008	1573	1005	1281	1389	2080	940	889	922	856	819	1509	1561	1207	419	1440	500	1797	881	1005	959	1449	512	1293	1310	830	2179	976	868	1356	1735	1282	480	2549	1619	1284	929	1489	1815	2308	1343	954
COL8A1|ENSG00000144810|protein_coding	372	1465	160	293	1506	157	220	151	830	649	591	182	772	129	101	896	965	243	338	86	297	1049	91	11	96	181	628	220	346	1088	496	209	5039	1410	197	2867	173	760	2213	2115	3977	2865	256	2627	98	485	1107	1390	4682
GGA2|ENSG00000103365|protein_coding	2615	11598	2137	4188	8922	7171	1853	2833	3361	4255	3200	3209	10853	1898	1529	3564	4263	2006	4188	5320	3960	3877	5662	2284	2331	2083	3878	3591	3412	2396	1652	1148	4560	7981	2062	3694	6296	1498	2496	2256	4455	4349	1984	2022	3343	2714	3635	3437	5275
CRYAB|ENSG00000109846|protein_coding	96155	14622	29216	30922	10131	7474	28588	25055	6550	80743	13080	25717	17172	12281	1655	55743	69295	85763	4022	4277	72420	109069	1101	8073	35130	1685	2276	19426	22849	96429	48166	18849	20721	2278	5781	2112	4412	3611	9614	6417	6859	10130	621	1860	3102	1322	17916	229	14018
CTIF|ENSG00000134030|protein_coding	1457	2660	639	2544	3793	1952	1282	3340	2264	3382	2374	1406	2827	773	888	2614	1411	1101	1351	1564	1848	1509	1925	1220	2135	1404	1626	1671	2427	1262	1400	1795	2188	2402	1497	1424	1637	1278	1142	1163	2136	1343	1215	836	939	1837	1726	1416	1974
GLIPR2|ENSG00000122694|protein_coding	611	3509	661	566	2407	526	529	453	1099	918	1871	2068	1059	643	1084	1025	2695	352	945	764	284	946	5040	370	268	379	2026	748	439	1057	1970	573	3001	743	373	989	664	1321	927	799	1060	1609	698	789	2636	918	447	941	2406
ZBTB20|ENSG00000181722|protein_coding	148	141	27	41	189	113	7	26	81	67	77	35	122	19	6	88	102	48	58	87	75	116	76	19	23	24	75	16	38	187	14	24	42	146	11	15	34	9	18	58	102	27	19	13	24	16	20	45	63
CYLC2|ENSG00000155833|protein_coding	0	0	0	0	0	0	0	0	0	0	0	0	0	0	0	0	0	0	0	0	0	0	0	0	0	0	0	0	0	0	0	1	0	0	0	0	2	0	0	0	0	0	0	0	1	0	0	0	0
NCF1|ENSG00000158517|protein_coding	57	198	49	62	71	33	39	62	36	89	315	44	103	73	264	41	202	24	32	113	20	33	323	30	63	91	125	99	4	16	142	25	117	79	91	196	95	101	84	206	42	101	168	34	55	667	58	130	287
DRAM1|ENSG00000136048|protein_coding	434	4923	500	664	2171	1116	406	329	1758	803	1348	617	3167	420	878	841	2472	258	707	922	240	720	1566	224	358	393	1161	712	437	742	1701	296	2547	1178	298	1831	712	620	858	1479	2584	1636	371	1850	553	3328	647	967	2193
ZSCAN32|ENSG00000140987|protein_coding	54	105	34	80	94	47	84	88	85	78	66	87	90	56	83	80	62	29	82	51	65	34	101	63	72	41	137	79	72	48	16	5	72	171	71	91	54	74	46	80	179	76	87	90	90	82	88	60	130
MSANTD2|ENSG00000120458|protein_coding	174	202	172	194	209	107	116	257	274	238	149	253	259	199	192	160	223	127	140	250	292	98	174	146	242	165	206	188	283	114	92	73	283	257	144	155	164	238	103	112	345	444	104	131	294	250	334	139	232
AC025594.3|ENSG00000272899|protein_coding	81	33	45	85	60	16	42	87	44	136	72	60	62	42	42	55	57	243	29	75	110	40	89	70	60	90	52	56	82	46	67	59	49	549	44	65	197	89	150	48	88	64	65	18	93	64	458	85	91
LARP7|ENSG00000174720|protein_coding	2008	2348	1545	1705	2660	1095	1261	1919	2500	2338	1609	2198	2306	1563	1955	1638	1881	1168	1161	2524	1486	1152	1980	1644	1821	1526	2183	2098	2098	1335	698	527	2362	4726	1500	1441	3107	2777	901	1039	4505	2297	1342	1529	1372	2070	2151	2746	1989
SLC20A1|ENSG00000144136|protein_coding	2308	1910	932	1242	1976	331	1176	1560	2476	1432	1812	2013	743	805	1904	1521	1600	863	1072	5045	582	393	2947	340	4172	863	2183	1655	2002	969	1650	472	7988	4594	1854	6483	4277	2364	2999	1613	7062	3314	1552	3850	2551	5878	3071	4501	5010
KCNJ15|ENSG00000157551|protein_coding	318	2148	1388	1623	5871	1051	2600	757	2730	1633	1711	3003	2154	980	3253	404	826	264	1871	2273	349	230	1697	907	1234	2549	2136	1891	1084	143	1218	434	4065	3110	3191	1602	371	64	1445	1287	1157	3295	2348	2241	2787	4989	5250	1155	4513
HRAS|ENSG00000174775|protein_coding	2788	1080	4191	3693	1962	686	4200	3347	2931	5361	4475	5153	1315	2680	8204	2284	1415	2237	2755	3242	1728	1137	2712	2666	5959	2945	4453	4377	3360	981	6354	6795	2990	4304	4071	2901	3524	2479	3342	1933	5282	3602	3833	3222	4164	6115	4736	2369	4345
PNOC|ENSG00000168081|protein_coding	25	96	3	5	92	14	1	21	17	9	6	12	32	2	70	22	155	10	12	5	3	5	17	0	2	3	42	61	6	3	58	4	33	50	54	42	5	23	18	104	6	18	46	11	13	3	9	1	64
ZNF566|ENSG00000186017|protein_coding	253	254	152	296	332	152	62	172	245	384	131	212	278	209	87	338	316	147	198	206	303	261	195	153	116	313	257	199	219	255	69	52	223	345	62	113	321	20	75	118	130	283	17	115	84	24	115	178	178
NSDHL|ENSG00000147383|protein_coding	1647	1279	3271	2897	1451	712	2784	4273	2525	4868	3100	3477	1281	2580	4054	1914	892	978	3806	2440	1423	474	2686	3609	4127	2756	3961	3480	3871	369	1511	1833	10432	3264	1835	3435	4415	3769	1964	1633	2961	1564	2630	1387	3547	3418	2349	1396	2530
PPP1R1A|ENSG00000135447|protein_coding	5867	430	1477	726	2696	246	126	267	333	4431	156	570	654	376	14	5060	3910	6355	137	183	5294	5726	78	13	89	7	248	43	589	12487	945	1317	509	8	0	4	2	0	5	6	71	105	1	27	2	0	3	3	97
COPZ1|ENSG00000111481|protein_coding	4520	9412	6203	6646	8774	9597	6221	6506	6889	7778	7129	8189	10013	4551	8021	6407	6509	3045	8114	6698	3933	3574	8388	8156	7098	6147	8348	8468	6208	2821	4616	3289	7938	8145	6998	10632	9582	5558	4595	4336	11548	5559	6269	4013	8047	7500	11205	7376	7661
PAQR6|ENSG00000160781|protein_coding	20	25	19	60	80	55	41	46	75	84	47	35	35	45	141	56	89	69	90	52	137	40	61	14	122	35	106	12	129	28	89	204	27	138	21	49	70	56	95	63	154	95	126	30	20	641	129	82	26
OR5W2|ENSG00000187612|protein_coding	0	0	0	0	0	0	0	0	0	0	0	0	0	0	0	0	0	0	0	0	0	0	0	0	0	0	0	0	0	0	0	0	0	0	0	0	0	0	1	0	0	0	0	0	0	0	0	0	0
MAFA|ENSG00000182759|protein_coding	509	20	42	42	48	2	17	10	11	128	86	63	17	22	9	103	464	207	5	22	250	410	20	0	23	17	3	5	17	297	486	22	154	30	317	31	13	10	47	4	92	103	2	13	48	16	75	9	57
GOLGA6L22|ENSG00000277865|protein_coding	0	0	0	0	0	0	0	0	0	0	2	2	0	0	1	0	0	0	0	0	0	0	0	0	0	0	20	1	1	0	4	0	2	26	6	3	141	1	5	0	1	0	9	0	0	2	1	0	0
MAN2A1|ENSG00000112893|protein_coding	1483	3361	1904	3068	2978	1488	2686	2703	3131	2557	2843	1942	2070	2790	2164	2403	1718	696	1103	3523	1438	1174	2851	1388	2757	3667	3016	2928	2613	1058	1089	455	4675	5137	2706	4069	1245	1666	1832	3700	15338	2939	3810	1933	2412	2186	4976	3957	4678
STYK1|ENSG00000060140|protein_coding	181	187	326	187	325	74	153	278	162	211	223	181	163	197	160	298	216	61	253	621	129	165	2509	488	132	485	618	307	204	27	89	93	496	511	182	176	859	32	166	202	289	196	261	66	193	415	377	300	124
HIST1H2AA|ENSG00000164508|protein_coding	0	0	0	0	0	0	0	0	0	0	0	0	0	0	0	0	0	0	0	0	0	0	0	0	0	0	0	0	0	0	0	0	0	0	0	0	0	0	0	0	0	0	0	0	0	0	0	0	0
PDLIM1|ENSG00000107438|protein_coding	11986	19938	12703	13907	19889	6568	17228	13145	8669	11285	19892	20211	17930	11044	8362	13946	12672	7856	16941	26671	9481	6734	34597	9149	26484	13337	14793	16616	11837	8205	18126	8182	29577	20938	18375	10994	35359	6727	5051	7957	22006	12007	13715	11676	12375	19012	14784	32044	16744
LACC1|ENSG00000179630|protein_coding	315	1193	444	710	837	337	442	704	739	875	786	636	712	541	520	454	676	167	339	881	312	187	668	247	669	553	797	612	599	162	232	89	662	692	549	489	307	273	297	710	1141	711	485	225	1032	738	266	361	880
MRPL17|ENSG00000158042|protein_coding	1748	1672	1922	2156	2186	1401	2454	2080	1834	2594	2179	3059	1903	1184	2610	1736	1897	1327	1920	2440	998	972	2419	2655	3076	1843	2081	2963	1789	930	2738	1425	3853	3754	1908	2980	5243	3109	2680	1276	3378	2208	1871	2608	2231	3816	3179	2233	2589
EXOSC8|ENSG00000120699|protein_coding	702	791	634	722	793	432	738	886	871	1069	853	1132	752	668	1091	594	706	542	681	1066	669	353	640	1079	1249	657	948	1083	947	435	723	561	869	1758	672	713	1189	759	586	394	2168	952	703	770	1072	1528	1230	814	825
ATF7IP2|ENSG00000166669|protein_coding	109	212	96	124	270	114	101	70	227	100	189	82	128	108	157	77	201	66	133	426	137	76	959	135	93	203	355	243	94	90	155	84	81	448	137	188	151	18	229	125	462	307	77	160	58	222	236	35	302
KLRC1|ENSG00000134545|protein_coding	5	25	8	10	18	29	6	23	9	42	27	26	40	15	19	11	17	1	17	22	3	9	24	21	5	22	36	45	7	2	6	7	12	149	5	9	35	6	15	46	47	60	10	45	56	84	4	53	62
PRAMEF8|ENSG00000182330|protein_coding	0	0	0	13	0	0	0	0	0	0	0	0	0	0	0	0	0	0	0	3	0	0	1	0	0	0	0	0	0	0	0	0	0	0	0	0	0	0	0	0	0	0	0	0	0	0	1	0	0
SLC30A9|ENSG00000014824|protein_coding	3824	4901	1899	3181	5436	4185	3132	3574	3651	4356	3399	2827	3789	2379	2567	3858	3738	2209	2729	3811	3279	3122	4009	3945	3118	2791	3980	3202	3802	2957	1146	866	3811	4703	2515	2681	3441	2186	1445	2435	5022	2725	3051	1908	3039	2314	3080	2843	3359
FAM117B|ENSG00000138439|protein_coding	446	692	2095	2728	587	469	1302	2150	926	2521	1417	2683	767	2024	860	1079	439	771	404	1435	1586	356	1627	1029	1677	1051	1549	2332	2611	139	185	588	888	3175	1639	1267	2420	423	670	930	4733	3228	202	860	869	415	403	1061	1436
NLGN3|ENSG00000196338|protein_coding	18	66	25	55	199	79	14	18	71	51	46	12	52	9	12	58	101	34	42	44	40	59	42	7	20	16	178	14	37	62	14	21	32	28	9	20	11	2	31	35	20	35	7	9	8	18	34	24	58
MALL|ENSG00000144063|protein_coding	1754	323	1298	2286	231	173	2088	3402	268	1637	3805	1377	180	1461	2201	1634	216	171	60	1706	1321	91	2468	4666	2335	4334	2056	2362	2811	138	56	44	1420	2196	863	1452	858	1432	367	1624	840	700	1606	492	1250	997	975	567	1653
ZNF701|ENSG00000167562|protein_coding	111	361	132	253	361	133	48	199	273	241	76	99	339	86	30	157	281	82	247	214	158	158	234	142	197	154	201	155	133	104	33	67	110	1178	54	45	200	20	95	80	103	238	16	24	158	25	87	143	116
CDY1|ENSG00000172288|protein_coding	0	0	1	0	0	0	0	0	0	0	0	0	0	0	0	0	0	0	0	0	0	0	0	0	0	0	0	0	0	0	0	0	0	0	0	0	0	0	0	0	0	0	0	0	0	0	0	0	0
KCTD8|ENSG00000183783|protein_coding	19	0	13	6	4	38	0	4	4	21	7	0	32	1	0	15	32	26	7	3	49	58	9	13	1	0	2	0	3	44	2	0	10	6	1	0	0	0	0	1	13	16	1	2	0	0	0	0	5
HORMAD1|ENSG00000143452|protein_coding	0	3	1	170	2	3	4	1	0	2	133	0	0	2	0	0	3	0	34	0	2	0	108	0	170	500	1	141	0	3	128	0	142	5	287	5	87	348	1	1	626	448	172	87	1	979	165	1	3
DGCR14|ENSG00000100056|protein_coding	654	1020	943	1177	1096	561	843	944	1226	1323	919	1405	1194	656	1492	921	632	544	1067	893	596	558	1365	550	1106	708	1160	1162	788	476	970	683	2050	1787	1063	946	1513	1284	666	690	1469	1048	931	567	1046	856	1345	1052	1595
KRTAP2-4|ENSG00000213417|protein_coding	0	0	0	0	0	0	0	0	1768	1	0	0	0	0	0	0	0	0	0	0	0	0	0	0	0	0	0	0	0	0	3	0	0	0	0	0	0	0	0	0	0	0	0	0	0	0	1	0	0
TMSB15B|ENSG00000269226|protein_coding	2	1	0	3	2	0	0	0	1	1	0	0	3	0	0	1	2	2	1	1	0	2	0	1	0	0	1	1	1	0	1	0	1	1	0	3	0	0	0	0	1	3	0	2	0	1	1	0	3
POLA1|ENSG00000101868|protein_coding	730	1184	681	1434	979	695	650	1278	1402	1414	957	972	1075	1083	712	879	600	342	628	1310	699	401	864	562	1112	1034	1173	1297	1328	499	292	197	780	4938	592	1414	1608	493	581	693	3478	1161	364	1226	1147	982	793	1939	1645
RHBG|ENSG00000132677|protein_coding	39	5	29	134	2	5	88	145	93	349	131	87	3	99	171	94	3	109	19	31	124	2	37	240	84	70	49	86	141	0	45	223	27	6	32	20	22	169	72	10	7	31	36	3	28	27	18	3	59
FLVCR1|ENSG00000162769|protein_coding	230	290	244	338	415	83	227	470	540	492	175	455	323	298	180	323	293	89	280	504	234	98	646	250	520	352	531	347	327	78	132	75	282	531	309	509	660	366	286	160	1370	262	321	370	237	348	377	463	348
HCN2|ENSG00000099822|protein_coding	8	36	13	229	42	47	11	213	148	77	48	64	67	61	24	36	19	39	57	35	32	10	44	131	45	77	54	45	138	8	35	97	295	35	20	137	20	43	51	30	72	50	428	27	16	169	124	23	55
TNFRSF1B|ENSG00000028137|protein_coding	945	8476	1041	1601	2627	611	555	1045	3361	2426	3773	1242	1533	1357	2331	2213	2523	567	941	1998	437	1540	1580	239	1036	1029	2645	1861	1109	2258	6382	596	2683	3415	414	3596	684	564	2244	4164	1489	3439	1268	861	1201	2201	544	2815	7206
PAQR9|ENSG00000188582|protein_coding	114	0	5	3	1	1	2	1	2	6	2	0	0	10	1	66	15	38	1	22	55	79	1	0	14	0	0	1	3	59	6	2	1	10	3	1	1	0	5	0	2	1	0	0	0	0	9	2	0
UBE2D2|ENSG00000131508|protein_coding	4611	4537	3304	4203	4546	2855	4106	4941	4303	6130	5185	4381	3685	2948	5125	4210	3759	3194	3231	4579	3218	2537	4649	5941	5419	4899	5345	5351	4313	2527	3392	1715	4849	4482	4399	3366	4270	3712	2893	3273	9604	3635	4859	2816	7120	5293	8827	5966	6917
CENPA|ENSG00000115163|protein_coding	41	86	119	288	25	5	129	159	171	324	234	364	16	130	473	60	33	46	87	234	103	4	70	248	179	241	345	306	185	3	88	37	853	1243	457	618	1170	422	530	167	1205	445	166	571	258	341	569	684	686
GMPS|ENSG00000163655|protein_coding	2237	3697	2563	4300	4228	3098	3183	3908	4141	4196	3838	5062	3730	2469	3128	3308	2040	1337	2945	4138	1823	1475	4416	2144	5108	3523	4074	4802	4374	1336	1483	638	5501	17688	5026	8083	8176	2413	3384	3619	7495	3566	3055	5557	6599	4271	6378	10973	7247
KCTD3|ENSG00000136636|protein_coding	1786	4461	1771	3249	5159	3994	1977	4742	3252	3226	6069	3470	3479	2370	2240	2972	2185	1350	1844	4113	3009	1613	3188	4697	3178	3608	3937	3285	4585	1408	740	937	1939	8414	3494	2297	6121	920	892	1866	3774	2510	2502	1095	3314	1415	1389	2124	2442
RER1|ENSG00000157916|protein_coding	3373	4466	3944	5662	4618	4508	5072	6259	5331	6177	6353	6251	4966	4268	5799	3939	3758	2480	4427	5063	3654	1915	5946	10406	6446	5299	4897	6558	5292	1687	4343	4294	7811	9731	3148	5328	5389	5386	3689	2754	4677	4704	5298	3632	3950	4692	5816	3870	5913
GLMN|ENSG00000174842|protein_coding	347	250	254	492	251	74	391	507	525	627	402	539	141	333	569	317	230	262	162	390	264	140	229	644	518	310	500	513	560	142	242	180	651	638	309	657	534	550	298	245	468	615	507	522	425	541	335	254	401
SUN2|ENSG00000100242|protein_coding	5242	16065	5734	9183	13916	7578	5083	9013	10613	13168	13676	6982	13083	5460	4370	11523	7270	3777	8040	9006	8632	6852	9211	4406	8893	8383	8539	8514	10921	6471	4136	1898	11455	15552	3331	4874	4683	2925	3459	6209	9653	8384	4662	3516	6603	5632	8006	12510	11484
SOBP|ENSG00000112320|protein_coding	804	1029	196	142	1621	2153	35	42	487	396	365	68	1582	57	15	702	1065	376	492	658	498	901	315	31	21	79	585	54	112	1050	339	125	739	88	21	159	29	62	44	127	250	199	15	101	31	29	104	377	250
PTEN|ENSG00000171862|protein_coding	2064	5692	3619	6429	6930	3747	5056	4734	7741	6586	5067	6483	4338	3289	5873	3432	4175	1919	3001	4973	3428	2249	4626	3902	3780	6758	6570	5023	4450	2671	2038	1648	8106	5260	3429	5085	3081	3669	1934	5281	14306	6038	4957	3638	8878	4223	2755	5893	9689
KANSL1|ENSG00000120071|protein_coding	1189	4268	2000	2989	4008	2312	1083	2327	3603	3488	2112	1755	4144	2161	1607	2366	1600	903	2078	3044	1655	1570	3460	1105	1856	2076	2538	2163	2761	1088	516	525	2219	5024	1636	1449	2375	1822	1388	1587	6783	2508	1568	1588	2529	1634	1975	2823	3191
PYCARD|ENSG00000103490|protein_coding	659	1417	930	2663	1382	489	1403	1387	2810	1880	2482	3408	1788	1185	5344	736	1068	750	1590	2568	528	239	2140	1926	1943	717	2516	1607	924	125	2146	1608	1752	694	2912	1885	715	2695	1013	939	2011	1030	2875	1309	7591	3410	6262	1847	2254
FAM218A|ENSG00000250486|protein_coding	7	31	1	7	23	36	1	2	18	6	0	8	30	1	0	13	13	14	20	2	7	19	16	6	2	3	13	2	1	6	3	7	8	4	1	1	1	2	1	5	4	11	0	2	1	1	22	6	0
RDH16|ENSG00000139547|protein_coding	15	19	347	131	11	17	120	133	234	170	95	143	14	225	769	28	6	37	58	178	22	3	33	59	56	80	699	199	101	6	132	36	289	160	209	185	44	258	240	291	2836	109	163	288	650	376	458	7	152
SYNJ2BP-COX16|ENSG00000258644|protein_coding	21	17	6	4	22	7	4	4	21	4	8	4	8	5	6	17	21	6	3	15	12	15	6	11	3	1	14	7	6	13	3	1	11	8	7	13	9	5	5	6	14	10	7	5	6	4	8	8	11
TRIM10|ENSG00000204613|protein_coding	2	0	3	3	0	0	4	0	204	0	0	0	0	12	17	0	0	1	1	0	1	0	5	2	1	0	7	0	0	0	0	3	0	0	5	3	0	20	31	5	3	1	5	2	0	1	6	2	0
FLRT3|ENSG00000125848|protein_coding	427	292	345	934	471	125	1478	198	1444	1988	566	1581	166	410	734	255	185	192	766	236	612	124	243	236	938	112	1570	582	529	35	462	143	4232	930	2816	3167	10	6	19	608	2473	1071	2375	1680	1634	1472	3758	18	1311
IFNAR1|ENSG00000142166|protein_coding	2172	7884	2402	2655	5548	3564	1658	3326	4440	3164	3168	3278	4258	1900	2429	3732	3274	1082	2449	3272	1690	2162	7703	2890	2468	2424	4247	3147	2867	2222	1772	1282	5720	8392	1955	3606	3384	1614	1660	2349	4087	3295	1805	3368	2178	2664	4466	3901	5503
SGO1|ENSG00000129810|protein_coding	64	71	121	228	37	11	109	148	149	257	154	272	15	128	215	67	40	44	43	224	73	16	98	195	225	234	246	250	180	4	36	38	205	761	143	377	499	141	207	147	1063	209	108	386	166	262	261	476	328
ARL2|ENSG00000213465|protein_coding	2855	2234	1956	2761	2655	1478	1530	1534	1985	3481	2418	2742	2695	1081	2672	1852	3203	2217	2135	1855	1524	2990	1972	1879	2149	1155	1373	2158	1513	2459	4730	3311	4476	1112	2102	1997	1228	1479	1708	834	2181	1508	954	1013	2222	1703	2980	1890	2791
AL928654.4|ENSG00000257341|protein_coding	3	2	0	0	3	0	1	3	3	2	9	5	0	0	0	1	1	1	2	3	1	1	3	2	0	1	1	0	5	2	1	6	1	4	1	1	0	3	2	1	0	5	0	0	1	2	1	2	1
WDR88|ENSG00000166359|protein_coding	64	34	5	12	22	40	9	9	47	25	24	14	21	5	9	29	40	10	32	13	35	26	26	4	7	14	23	11	18	29	6	8	11	40	19	33	7	7	51	6	22	22	14	19	7	5	24	27	19
ARHGAP1|ENSG00000175220|protein_coding	4010	10233	6339	10582	11436	5279	7650	8586	9597	9420	11524	13727	10010	6057	12486	5522	5144	2573	5555	10222	5066	4182	8578	4220	8065	7348	13110	9465	7045	3090	4531	1880	10703	11722	6588	9949	8724	8717	4925	7811	13885	8777	6741	6732	7815	9554	7642	8922	16429
USP26|ENSG00000134588|protein_coding	0	0	0	0	18	3	0	0	0	1	0	0	0	0	0	0	5	0	0	1	0	0	11	0	0	0	0	0	0	0	2	0	1	0	4	82	0	0	9	0	0	0	1	0	0	0	0	0	0
QPCT|ENSG00000115828|protein_coding	188	2165	1957	825	3527	1755	124	453	2428	342	441	175	2952	920	457	421	1746	120	1609	496	75	261	262	154	534	86	431	533	533	67	165	143	523	229	377	448	59	270	2954	302	316	316	107	109	124	51	215	175	576
ANXA4|ENSG00000196975|protein_coding	2620	5332	2977	5018	5465	2584	3599	4143	6354	5835	5107	6069	4223	2841	4972	3251	4746	1608	3363	7358	2018	1634	10988	5862	4336	3419	5540	4695	3825	1567	2323	1023	10011	5409	3244	4205	4085	6096	2553	2802	10494	4274	2612	3224	9662	5507	4557	4286	5622
SLC6A17|ENSG00000197106|protein_coding	35	82	63	605	242	75	328	95	780	126	234	121	140	229	6	184	99	30	828	85	76	86	96	10	262	72	150	221	470	114	36	100	629	138	72	126	18	7	13	34	55	164	4	102	10	21	237	62	235
PRDX2|ENSG00000167815|protein_coding	16024	8747	12198	12123	11827	9347	11653	10848	15430	16686	11523	14357	10297	6438	12392	11290	13474	10552	25473	11200	10438	13002	10055	19161	11770	7965	10992	12705	9021	10789	7794	8318	9998	12431	6192	13514	12721	9010	1445	4183	6927	4781	5844	3083	33630	8693	6176	3495	4433
DUSP12|ENSG00000081721|protein_coding	317	844	260	429	951	486	385	467	614	491	559	589	646	413	748	448	556	186	569	525	285	244	398	434	564	370	551	558	502	195	356	247	530	870	540	764	964	456	590	287	1173	626	438	404	410	919	555	650	737
NOS1|ENSG00000089250|protein_coding	9778	517	1811	2094	4282	1262	251	434	930	2777	322	94	1690	666	112	3494	2729	2159	1175	761	4304	5410	412	39	401	148	389	293	1126	5566	37	126	377	300	327	12	2	47	7	161	1062	304	240	238	1042	251	84	20	267
MPO|ENSG00000005381|protein_coding	45	355	5	21	831	5787	4	0	15	16	21	6	882	1	7	268	55	24	30	4	24	129	1012	1	4	0	390	4	42	47	34	2	27	8	5	14	4	3	118	2	7	27	14	7	4	4	2	6	18
SMC2|ENSG00000136824|protein_coding	835	1555	958	2182	1312	534	935	2175	2050	2218	1786	1493	888	1696	1243	1023	727	364	679	2273	1143	715	1158	1124	2020	1722	2612	2299	2106	533	220	193	2420	21293	1917	3859	2715	1141	1146	1307	5431	1974	1003	3193	3783	1906	1120	6611	3590
PIGL|ENSG00000108474|protein_coding	189	215	107	169	224	151	150	190	301	245	177	221	223	157	350	172	161	133	201	216	336	73	243	186	307	148	272	192	304	61	124	105	337	368	295	350	405	849	379	101	745	427	205	351	161	569	626	244	147
SIDT1|ENSG00000072858|protein_coding	86	1126	457	107	1095	2283	25	252	152	165	223	180	1344	314	168	567	409	33	253	600	83	219	894	202	27	496	603	315	151	62	94	54	108	587	76	45	232	48	218	255	39	230	173	48	105	75	55	167	317
ZFYVE27|ENSG00000155256|protein_coding	603	1745	652	811	1831	952	596	665	1328	884	764	837	1513	685	722	782	993	414	1091	1348	830	444	1902	549	1196	596	1001	805	867	463	1134	500	1192	1019	386	788	1094	1151	1102	597	2343	1208	740	808	1748	1765	1001	1352	825
PPIAL4E|ENSG00000271567|protein_coding	0	0	0	0	0	0	1	0	0	1	2	0	0	0	0	1	0	0	0	0	0	0	0	0	0	0	0	1	0	0	0	0	1	0	0	1	0	0	0	1	1	0	0	0	0	1	0	0	0
RBP5|ENSG00000139194|protein_coding	35	517	22	35	502	70	17	31	298	61	123	47	166	44	89	31	368	24	42	54	58	26	36	13	22	31	211	172	38	32	560	50	131	144	16	62	34	104	23	59	44	183	21	71	124	129	58	46	176
FHL2|ENSG00000115641|protein_coding	7152	5548	5269	2571	8401	1184	3401	3442	4318	3865	4498	5595	4415	1171	2344	4792	7749	6977	4515	8276	3703	6284	5409	1625	6498	2061	3166	4012	2757	5444	3404	1115	8188	5045	2575	3847	2753	2731	4549	2204	15037	4238	4892	3752	4641	7640	9790	3132	11450
MYLK3|ENSG00000140795|protein_coding	7127	25	1196	597	17	19	104	138	14	2756	103	290	29	689	2	3925	6152	5448	34	67	9111	10340	65	12	191	11	48	19	695	10013	5	247	246	9	2	17	1	15	9	8	24	32	3	10	5	3	8	13	52
SPACA1|ENSG00000118434|protein_coding	0	0	0	0	0	0	0	0	0	0	0	0	0	0	0	0	0	0	0	0	0	0	0	0	0	0	0	0	0	0	0	0	0	0	0	0	0	0	0	0	0	0	0	0	1	0	0	0	0
RAPGEF6|ENSG00000158987|protein_coding	285	504	355	392	516	267	234	445	512	494	324	416	353	395	414	393	324	194	261	627	196	197	398	184	499	321	503	450	534	157	157	116	386	454	278	338	364	342	213	356	1027	449	324	239	535	384	569	469	682
AS3MT|ENSG00000214435|protein_coding	26	15	8	11	28	5	4	10	33	8	9	8	9	11	1	24	27	8	16	10	14	20	12	5	8	2	3	5	2	16	1	0	8	1	7	2	7	6	4	0	2	4	0	4	0	0	15	21	4
TECTA|ENSG00000109927|protein_coding	54	73	13	21	106	36	11	17	56	52	59	17	67	24	6	45	118	52	19	26	60	65	37	1	15	17	35	13	30	87	24	14	55	53	18	22	3	21	5	35	43	36	9	8	2	26	26	13	59
TMPRSS4|ENSG00000137648|protein_coding	5947	3195	10291	3849	2682	679	4309	5423	2914	1232	7319	9539	260	6277	5671	1625	680	572	1663	26828	3227	48	42825	12548	3278	17344	6393	10413	4213	21	2957	1190	4121	16384	3881	1609	10664	5195	1375	4496	429	3374	7263	753	7043	6543	3499	6312	1752
SERPINF2|ENSG00000167711|protein_coding	41	297	180	199	376	46	72	111	689	291	241	249	166	105	399	96	368	152	594	287	141	63	631	200	117	242	230	279	84	73	271	494	356	309	257	182	149	488	291	79	172	412	46	229	172	211	536	532	230
MPC1|ENSG00000060762|protein_coding	4385	2102	1313	1417	3212	3097	1093	1796	2147	2680	1586	1483	1899	1139	941	2574	3174	2127	3721	1763	4152	4670	1893	3142	1547	1201	1681	1330	1624	4230	713	707	923	1058	1063	437	1257	735	381	388	689	910	275	437	858	905	1012	577	1134
RBPJL|ENSG00000124232|protein_coding	10	4	0	0	1	0	0	0	0	0	1	3	0	1	0	3	0	0	2	2	0	0	4	1	2	1	1	0	1	0	2	2	5	1	0	1	3	4	7	1	13	2	2	1	0	4	4	16	1
P4HTM|ENSG00000178467|protein_coding	641	1784	491	766	2689	1587	206	602	977	905	758	438	2055	358	137	979	1449	451	1428	980	754	707	5662	403	564	345	1089	410	729	525	537	605	353	544	300	177	977	849	473	248	674	476	159	223	258	319	234	653	539
NUP50|ENSG00000093000|protein_coding	3468	2709	4213	3515	2487	1133	2010	5478	3521	4893	3660	3474	1848	3125	4284	3034	1453	1304	1470	6166	1807	848	6204	2815	5589	3954	6087	4268	4003	791	1681	962	5197	12449	3080	4613	9569	3546	1660	5385	7626	3584	3919	3072	5026	5739	3291	5602	5397
ATF3|ENSG00000162772|protein_coding	7113	3240	1868	2193	3848	2009	5526	1330	13859	1986	12660	12209	1857	863	398	495	11716	14129	2825	36589	954	997	7014	1777	5005	324	4772	3658	4420	2313	5544	1414	1272	6076	3127	2593	3536	930	2347	453	4627	2234	2646	1010	4098	11249	2068	969	503
ENO2|ENSG00000111674|protein_coding	183	469	316	564	304	227	136	243	578	426	598	170	315	244	179	407	451	252	297	226	213	264	1317	99	270	93	452	339	1194	402	225	208	1591	1013	374	1059	1254	1680	1343	329	3938	652	1162	1323	1223	1090	11606	1855	854
ST3GAL1|ENSG00000008513|protein_coding	3950	8154	4148	2075	6388	6887	847	3035	1873	2581	3300	2230	6376	2439	433	4592	2726	1280	1087	5724	3980	2848	5517	1458	3884	5639	2954	3275	2768	3668	1622	667	2946	5239	2047	3168	1070	1682	662	1508	933	2149	989	1449	1393	972	5285	521	4824
SPICE1|ENSG00000163611|protein_coding	206	781	452	566	877	928	378	534	760	396	758	461	798	347	295	332	435	163	425	1056	366	171	1406	478	469	475	660	548	660	142	147	90	824	2727	480	628	1375	483	621	200	2132	557	618	363	646	424	804	1253	560
RAP1A|ENSG00000116473|protein_coding	3071	5671	2236	2887	5168	3976	1736	3718	4756	3987	3520	3053	3342	2153	3273	3437	4167	1941	3702	3227	2550	2437	3224	4839	2719	2521	4355	3006	3184	2829	1555	829	6539	4208	2537	3506	3447	1605	1932	2767	6095	3475	2857	2432	2488	3486	3680	3279	5308
GPR180|ENSG00000152749|protein_coding	292	915	384	561	890	395	371	525	1020	768	461	446	576	519	654	503	771	262	565	892	390	433	1199	848	481	466	1043	682	567	320	352	105	1770	1790	617	795	1163	821	1756	582	2455	1031	402	1068	786	822	720	611	1562
AC104662.2|ENSG00000281028|protein_coding	0	0	0	0	1	0	0	1	1	0	2	0	0	0	0	0	1	0	0	0	0	0	0	0	0	0	1	0	0	1	0	0	1	1	0	0	0	0	0	0	0	0	0	0	0	0	0	0	1
HIKESHI|ENSG00000149196|protein_coding	1085	810	1045	1329	1060	464	996	1179	1129	1834	1203	1408	719	754	1542	934	1348	851	764	1056	967	730	962	1873	1081	836	1086	1437	885	805	1185	880	1615	1630	911	1031	875	863	763	550	1649	1231	610	653	1320	1261	1186	818	1014
ECH1|ENSG00000104823|protein_coding	12946	6591	5893	7559	10463	5048	4769	5383	8276	11383	6544	7867	7982	3396	5474	10119	10118	12285	15766	7584	9296	14184	7469	5215	5564	3681	4920	5308	4862	17119	5326	4491	10273	6693	4200	4394	10837	5890	2153	2695	4562	3116	4611	2127	3507	4378	7530	4719	5123
DKKL1|ENSG00000104901|protein_coding	10	13	1	3	21	11	0	1	10	2	3	0	17	0	0	7	11	6	10	0	0	3	3	0	1	0	5	1	1	6	7	10	5	5	9	8	0	1	7	2	11	8	4	0	0	2	35	16	15
IER5L|ENSG00000188483|protein_coding	160	408	166	432	363	143	140	207	407	202	319	275	779	226	375	241	421	86	106	420	47	92	806	76	429	333	422	338	34	128	810	157	519	1522	172	825	165	354	998	164	734	743	511	964	2070	867	613	556	754
ZBTB48|ENSG00000204859|protein_coding	330	763	707	605	715	457	493	527	823	858	591	856	984	396	542	403	556	409	697	1023	686	371	2279	447	692	508	659	624	647	287	1056	973	770	1581	355	453	1759	832	399	253	732	673	472	423	666	911	925	1240	573
CATSPERD|ENSG00000174898|protein_coding	7	0	0	0	17	1	2	1	0	0	1	0	5	0	0	1	0	0	1	3	1	1	645	1	0	1	175	0	3	0	4	0	0	1	0	0	4	1	2	0	4	1	1	0	2	0	2	1	0
USP1|ENSG00000162607|protein_coding	1612	2651	1441	2628	2344	1545	1849	2798	2808	2958	2138	2325	1936	2011	2250	2182	1607	841	1509	2817	1435	1230	2338	2446	2432	1962	3187	3184	2854	1221	608	461	3244	13094	1605	3390	4586	2224	1471	1857	5764	2665	1555	3084	1975	2461	1495	5691	4639
MYO1F|ENSG00000142347|protein_coding	252	3468	466	620	993	307	264	518	1147	1048	1241	680	1158	916	1004	406	1373	232	426	832	230	244	526	188	349	485	1174	930	384	220	2056	329	654	1233	103	1051	336	183	492	1563	435	1651	592	417	493	567	209	995	1798
ARNTL|ENSG00000133794|protein_coding	503	438	905	474	844	120	255	334	630	321	669	297	203	374	366	296	171	191	549	690	646	307	1622	483	871	772	454	352	592	175	160	184	2229	1615	565	609	737	592	342	561	2064	365	486	1010	1208	705	442	481	453
TFPI2|ENSG00000105825|protein_coding	179	445	8	16	587	122	17	7	49	102	282	17	324	6	74	51	438	38	237	119	11	114	118	20	24	60	121	40	25	56	94	4	1824	1428	38	477	115	14	39	70	174	416	13	1417	77	35	545	1031	122
TUBE1|ENSG00000074935|protein_coding	282	338	225	284	422	230	264	390	549	421	361	376	325	333	317	276	398	194	314	521	400	184	540	277	423	524	317	347	460	227	110	111	555	503	139	289	364	304	271	156	707	510	115	150	272	244	230	289	294
ARL13B|ENSG00000169379|protein_coding	308	561	359	423	609	183	324	643	598	516	387	348	306	315	367	439	471	129	196	402	208	172	828	267	390	301	672	387	442	388	88	38	788	2975	572	684	1118	265	229	294	1873	523	360	433	365	346	469	1120	1074
WNT10A|ENSG00000135925|protein_coding	82	173	706	1322	215	137	286	608	361	2134	245	520	90	1023	538	504	175	475	512	943	242	36	400	780	1533	51	1265	680	1660	3	86	114	3600	2552	920	643	37	220	416	740	4818	206	435	2253	2124	211	818	71	1823
JMJD6|ENSG00000070495|protein_coding	2440	1162	2531	831	1515	561	1160	1481	1792	1661	1907	1705	929	662	990	1289	1635	1080	771	2360	1089	968	1807	835	2581	928	1331	1295	1254	1635	2713	871	1941	1397	1176	2137	1143	1490	1057	643	1997	1216	1095	1142	1864	2094	2094	1462	1662
NEMP2|ENSG00000189362|protein_coding	163	464	111	401	392	158	151	390	431	450	364	408	320	215	341	240	230	99	290	435	230	100	373	252	359	182	304	318	440	95	158	150	1146	976	378	587	578	294	325	343	861	360	194	350	417	317	543	1307	728
PAK3|ENSG00000077264|protein_coding	39	1126	2	6	578	199	6	17	243	42	16	5	805	3	7	337	246	10	240	36	42	141	203	7	11	10	115	39	50	73	20	9	40	34	4	21	3	6	8	19	42	53	0	107	4	16	9	46	48
C10orf107|ENSG00000183346|protein_coding	3	148	2	3	140	30	1	1	6	3	1	0	85	0	2	19	37	4	104	20	3	26	2453	3	0	2	576	1	3	3	1	4	9	1	3	1	1	1	3	1	7	6	1	1	0	6	6	6	8
TCHH|ENSG00000159450|protein_coding	24	66	365	100859	14	49	1767	4960	47835	509249	21	1399	16	1113	21	42599	16	96281	443	37	62	24	92	19	238	40	47	21	21525	26	102	2260	539	617	7061	1418	27	653	22	1837	139	37	133	26	66	2	4651	50	2021
VIM|ENSG00000026025|protein_coding	14284	68879	9741	23736	67697	10906	9295	9833	54941	27150	50002	10484	25803	8691	14499	33605	50983	12999	17593	13299	14283	42085	6897	4354	7616	6930	31077	14108	16734	34116	34465	22666	86989	16510	8339	42753	9628	9611	31348	21672	35292	49665	9245	37316	7726	27347	30743	30969	77538
FGF14|ENSG00000102466|protein_coding	20	42	3	65	147	60	10	75	133	44	57	26	79	21	11	79	66	39	97	25	95	61	613	58	24	23	314	18	47	36	10	62	53	9	3	5	9	1	52	8	27	38	7	5	4	7	6	25	48
MSH6|ENSG00000116062|protein_coding	1196	3001	1595	3222	2901	1306	1570	2493	2927	3181	2006	2538	2534	1728	1658	2110	1713	778	1808	3511	1182	1096	3181	1176	2386	2294	2582	3114	3050	1260	1170	805	3816	11122	2363	4124	4504	1979	2415	2215	7233	2515	1185	2955	3012	3882	3147	6364	4027
PLBD2|ENSG00000151176|protein_coding	2189	6899	2287	3252	6133	2802	1786	1854	6222	3604	4009	3353	5342	1708	2843	3659	3281	1176	2757	2658	1577	3451	2922	587	2121	3017	4393	3505	2585	2555	2086	675	11141	5491	6051	7639	2680	2708	3210	4980	16930	4064	3303	4226	5628	3840	5629	6274	12618
PPIL2|ENSG00000100023|protein_coding	1468	2216	2452	2880	2244	1475	1650	2564	2351	3172	2855	2989	2810	2207	2297	2007	1321	1012	1592	3310	2168	1162	3215	1385	2860	2444	2844	3043	2832	1172	1140	954	2721	4497	1157	1244	3054	1810	1853	1531	3369	2507	1426	3952	3132	2105	2152	2533	2788
AHSA2|ENSG00000173209|protein_coding	252	316	197	332	441	225	74	238	576	539	212	308	508	626	251	214	510	309	210	565	1730	110	379	129	413	225	368	136	660	173	565	604	373	908	199	155	982	737	718	119	2251	1531	297	271	757	1137	1039	513	142
AC002429.2|ENSG00000236197|protein_coding	1	14	0	0	3	2	0	0	1	0	0	0	19	0	0	3	10	0	19	0	1	3	0	0	0	0	5	0	0	0	0	0	0	0	0	0	1	0	0	0	0	0	0	0	0	0	0	0	0
CPTP|ENSG00000224051|protein_coding	2257	2420	2055	3560	3429	5940	2277	3085	2322	3022	3055	3851	5856	1557	3558	2834	1591	1579	2514	2077	2149	1575	3609	2772	3550	2232	2813	2993	2275	1277	1841	3163	4103	3731	2498	2983	1985	3469	1967	1318	1447	1515	3405	1971	1980	1806	6274	1478	2616
A4GALT|ENSG00000128274|protein_coding	1709	3674	1221	1876	4144	1410	698	1739	1392	977	4342	1111	2770	994	444	1808	1999	601	1088	6066	2032	1736	21154	2104	5493	2874	2194	2229	2641	1679	2478	1241	6603	2012	5624	7591	7997	378	2298	875	728	2285	1973	2324	2282	5159	4008	9479	1707
GRIN2C|ENSG00000161509|protein_coding	14	55	8	8	57	2341	11	6	52	13	39	10	368	11	9	84	38	21	40	21	42	26	16	2	8	8	32	13	38	26	26	19	50	610	20	13	127	7	26	12	11	26	11	14	12	22	23	22	64
FLNC|ENSG00000128591|protein_coding	123254	825	26987	7241	936	216	3959	1899	1482	63117	18857	5145	170	6422	511	71055	54941	60117	544	4611	88158	138657	974	123	2239	424	2356	916	7366	128684	36366	2188	33687	357	513	5888	59	2699	1742	2859	9821	12340	3577	3665	412	2382	735	567	13323
TSPAN7|ENSG00000156298|protein_coding	4433	1106	1048	1424	551	285	538	741	1847	3046	1707	783	401	363	197	3362	3306	3307	653	357	3431	5929	233	569	543	510	966	605	1101	5780	2791	766	2271	303	836	594	874	19	50	172	1064	991	72	1207	96	39	5504	60	1480
CBX6|ENSG00000183741|protein_coding	1588	7364	746	2962	9208	4047	478	1653	3348	2528	3035	1064	5901	1031	693	3736	3847	863	2596	5151	1424	2340	7355	417	2294	1273	3378	2225	2683	1705	1899	860	4420	9215	709	4799	4529	329	1299	1441	1442	2713	908	867	949	2953	2994	2558	4168
FAHD2A|ENSG00000115042|protein_coding	919	2427	539	575	1567	3031	339	431	677	740	429	528	3121	361	341	1201	1190	583	896	626	788	948	1023	472	491	216	565	444	504	591	623	407	627	739	277	500	672	381	523	200	630	484	305	330	764	339	379	551	435
OR2AE1|ENSG00000244623|protein_coding	2	1	0	0	0	0	0	4	2	2	0	0	3	4	0	0	3	0	0	2	0	1	0	1	0	0	2	0	3	0	0	0	0	1	0	1	0	2	1	2	2	0	0	0	0	0	2	0	0
ITM2C|ENSG00000135916|protein_coding	891	11957	382	1567	11610	6659	600	725	2014	1626	1962	1018	9492	581	2040	5183	7784	596	3827	1452	878	2108	6309	450	456	778	3470	2526	1306	2400	2477	552	7645	3144	4038	5896	2219	1330	4584	4852	4089	2972	2100	2826	3084	2133	7635	7253	10044
STT3A|ENSG00000134910|protein_coding	2727	9102	6015	5831	9402	10158	3590	5646	5937	5888	5371	5828	10218	4474	5294	6559	5085	1716	5015	7021	2593	3174	9914	3720	4540	6650	7579	6931	5244	1995	2320	1116	12437	12051	4435	8760	3675	5581	4597	4727	12587	5915	4253	5590	6156	6152	6402	4495	6784
FAIM2|ENSG00000135472|protein_coding	67	169	24	217	280	180	29	45	185	316	146	43	98	28	187	328	417	154	77	154	118	169	411	50	10	107	102	136	217	214	97	260	95	51	7	36	7	131	39	47	16	67	7	3	16	56	17	30	277
HNRNPDL|ENSG00000152795|protein_coding	9356	13065	4612	5811	14972	7599	6445	7757	11023	8315	13804	8693	9562	6151	5493	8575	8156	7184	8985	14506	7907	4403	7967	4660	14454	5200	6977	8280	14089	5440	7973	4166	9156	17286	10014	8116	11673	10257	8784	4070	17331	9899	7738	4685	4757	13501	8446	7692	10213
C2CD6|ENSG00000155754|protein_coding	4	17	2	4	28	4	1	11	22	5	5	7	3	3	1	5	23	6	3	8	7	10	11	2	1	0	13	2	6	7	1	2	9	4	10	8	33	1	11	4	49	52	4	0	1	1	58	251	10
ZNF219|ENSG00000165804|protein_coding	1936	2026	1379	4329	3423	2496	2409	1975	2983	1755	3565	2443	4067	1841	1329	2340	2085	996	2405	3700	1902	1006	3083	1181	4745	2559	2325	3180	1489	779	1456	1317	2135	5293	1824	1155	1831	682	594	658	1310	2114	1443	1503	3255	2028	977	1233	2770
MED1|ENSG00000125686|protein_coding	1466	2794	1689	2780	2939	1479	1413	2160	3148	2718	2461	1776	1962	2028	1466	2051	1324	800	1218	2776	1552	1216	2562	700	2209	2132	3203	2364	3086	1362	537	291	3363	5606	1940	3152	1637	2176	1589	2597	6399	2046	1744	2722	2612	2046	1920	2532	4331
GNB2|ENSG00000172354|protein_coding	9630	12569	13787	13778	13891	11030	14111	14099	12621	16506	18131	18046	13624	10992	23209	11260	8554	4550	10414	15590	6862	4754	23432	16505	19383	13684	17102	16759	11932	4654	14056	11134	16905	18810	10821	13306	13370	10818	7275	8770	14581	10355	16046	6258	20549	14745	21286	12177	17177
CAB39|ENSG00000135932|protein_coding	10089	8086	5626	6370	6407	4066	4780	9339	6964	10271	7081	6777	5185	6583	6271	8429	5380	6582	3266	7290	7798	7165	8054	5896	11518	7239	7869	7352	8251	6722	4359	1798	15921	14560	7345	6933	5369	5173	3930	7196	9556	6829	10634	7751	9375	5992	5349	6816	11537
C21orf59|ENSG00000159079|protein_coding	616	807	716	739	1003	701	877	723	733	797	1030	1202	877	693	835	654	656	506	683	1063	436	311	3266	503	1161	714	1041	863	761	272	673	367	1181	1046	722	1022	1434	902	727	319	812	694	587	493	470	994	1697	722	783
TMEM256-PLSCR3|ENSG00000262481|protein_coding	3	5	2	4	13	2	1	0	7	7	3	5	0	1	3	3	5	2	5	4	6	5	2	2	3	2	1	0	2	3	1	3	6	2	2	9	5	3	4	0	2	6	2	3	0	6	5	5	2
MYOM2|ENSG00000036448|protein_coding	13159	71	3456	1076	101	59	399	263	195	6716	1147	1070	115	779	85	9815	9157	7537	116	393	7430	12549	193	172	268	31	86	262	1499	16762	2498	486	2154	146	95	93	48	17	126	58	877	1095	27	197	80	48	211	18	800
TLK2|ENSG00000146872|protein_coding	1198	1875	1032	1266	2100	966	870	1212	1641	1564	1441	1360	1491	1007	1123	1211	1010	691	933	1943	1103	933	1872	874	1378	1209	1752	1495	1282	884	919	495	2523	2695	1314	1571	2490	1284	1284	1054	3100	1391	989	1225	1411	1883	1388	2291	2142
EBLN1|ENSG00000223601|protein_coding	0	0	0	0	0	0	0	0	1	0	1	0	0	0	0	0	0	0	0	0	0	0	1	0	0	0	1	0	0	0	0	0	0	0	0	2	0	0	4	0	0	0	0	0	0	0	0	0	0
SRP54|ENSG00000100883|protein_coding	2206	3933	2259	2591	3369	4235	2185	3425	2835	4050	2827	2434	3337	2223	3029	3307	2376	1520	1865	2969	1835	1873	4690	2498	2661	1990	3859	3123	3023	1377	851	356	5978	5047	2509	3821	3813	3125	2285	2282	5486	2877	2191	2967	3121	3181	3823	3016	4530
PIK3IP1|ENSG00000100100|protein_coding	529	8545	586	1276	4647	2418	289	956	3044	1735	1002	1477	8936	701	2909	2553	2452	709	3504	1578	1038	2360	5468	1195	546	695	3692	1682	663	732	1404	938	2250	2758	594	767	1671	920	506	1483	6759	2137	908	1263	3217	2100	381	730	3131
AL136295.4|ENSG00000259522|protein_coding	2	0	3	3	9	1	2	3	4	2	1	3	5	4	2	4	3	4	10	2	4	1	3	2	1	3	0	1	7	0	0	0	1	8	2	1	1	5	1	2	2	3	2	4	6	3	1	4	2
DMRTA1|ENSG00000176399|protein_coding	67	432	125	347	313	880	20	163	61	30	10	72	628	178	5	464	257	17	258	11	107	215	275	514	60	276	440	86	109	96	2	22	172	313	12	536	171	0	36	16	72	50	81	21	80	7	152	10	69
HTR1B|ENSG00000135312|protein_coding	1	8	0	1	7	7	1	11	2	10	8	0	16	1	2	2	4	0	0	0	1	7	4	0	1	0	24	0	0	12	2	0	92	9	0	18	1	13	1	8	9	0	2	0	0	1	4	5	7
DDR1|ENSG00000204580|protein_coding	8630	34045	18228	18486	28900	13469	9508	14390	19852	17507	16076	18031	31108	10676	8513	14669	10977	4095	19495	33140	9350	4524	54407	8944	17762	15165	22820	16959	17753	3088	3277	3625	24417	61383	14458	13864	16702	12650	12075	8143	25181	12332	10983	19744	33758	22287	25930	28216	21684
SH3BGR|ENSG00000185437|protein_coding	7471	755	1543	375	866	389	292	233	179	3079	387	434	966	346	69	3286	5185	6380	220	245	4844	4355	156	89	234	37	130	122	286	8638	616	237	869	171	35	89	70	10	123	25	278	357	25	80	26	128	231	74	311
NDUFAF1|ENSG00000137806|protein_coding	1840	872	793	1031	1408	551	653	945	815	1860	754	980	869	642	842	1157	1136	1240	656	963	1421	1486	1110	998	663	721	1020	832	941	1353	612	525	944	650	1114	1352	992	789	249	471	1093	599	640	492	520	910	749	684	845
PTRHD1|ENSG00000184924|protein_coding	879	1324	693	989	989	1037	883	801	921	873	991	1421	1386	523	1005	795	982	490	1299	995	595	533	972	1835	969	561	835	1043	559	397	817	888	808	976	787	715	768	664	420	298	937	600	650	390	822	724	690	770	749
MMS19|ENSG00000155229|protein_coding	2095	2917	2330	4272	2995	1856	2109	2856	3692	4092	2847	3059	3043	2502	3914	2329	2285	1403	2380	3125	3095	2077	3361	1942	3317	2854	2987	3175	3089	1638	1692	1297	4922	2353	2262	4948	2698	5179	2636	1724	6360	3091	3226	3155	3748	3225	2685	3052	3879
NGLY1|ENSG00000151092|protein_coding	1413	1289	951	1264	1404	1044	937	1215	1452	1749	1370	1186	1239	971	1306	1166	1335	993	841	1558	1338	1149	1371	1241	1029	1138	1536	1268	952	1374	1013	315	1138	1385	816	1253	1475	1035	1195	684	2151	1275	915	989	986	874	929	550	960
DUX4|ENSG00000260596|protein_coding	0	0	0	3	0	0	0	0	0	0	1	0	0	0	0	0	0	0	0	0	0	0	0	0	0	0	0	0	0	0	0	0	0	0	0	0	0	0	0	0	0	0	0	0	0	0	0	0	0
TPSAB1|ENSG00000172236|protein_coding	331	161	102	326	1138	35	190	176	1275	327	1617	305	20	80	1672	242	1529	296	377	2005	161	430	96	71	460	722	879	574	100	512	3015	1004	919	1653	198	633	140	308	15	452	177	272	238	59	281	456	190	202	2079
STOM|ENSG00000148175|protein_coding	9993	16005	21101	4457	18385	2292	5393	6331	19529	7332	14053	10517	6858	9545	8929	9413	20913	4434	8872	14431	3772	7279	21127	6523	9830	12989	16876	12541	5908	13420	14893	3909	23340	35931	12494	11624	8955	6951	9458	7777	12260	13253	11415	10446	21586	16564	14580	9689	16419
UBE2E3|ENSG00000170035|protein_coding	1972	3275	1645	2990	3213	2040	2317	2523	2571	3370	2918	3442	2848	1675	3134	2315	2682	2130	1770	2171	1860	1388	2181	1926	2688	1770	2443	3202	2302	1797	1665	1284	5178	4650	2921	3140	4743	1630	1561	1516	3747	2829	2610	1752	2399	2136	3828	3555	3882
PRAMEF26|ENSG00000280267|protein_coding	0	0	0	0	0	0	0	0	0	0	0	0	0	0	0	0	0	0	0	0	0	0	0	0	0	0	0	0	0	0	0	0	0	0	0	0	0	0	0	0	0	0	0	0	0	0	0	0	0
LAT|ENSG00000213658|protein_coding	3	5	10	10	7	2	1	3	6	18	8	3	5	33	19	5	9	7	2	13	24	1	11	3	3	6	23	8	23	3	14	7	14	39	3	11	19	18	23	22	16	54	12	12	13	26	44	13	13
TGS1|ENSG00000137574|protein_coding	1184	1331	1067	1497	1478	690	1598	1580	1831	1400	1568	2088	1204	1112	1761	1126	840	575	868	2024	734	492	1267	766	1569	1362	1818	2006	1557	737	287	132	2065	3229	1437	4309	1766	1583	1602	987	3153	1545	1572	2417	1463	1824	1899	1636	2094
SLC25A37|ENSG00000147454|protein_coding	1911	6461	1441	1296	2146	2078	505	890	2159	1929	1001	898	7751	1374	653	1617	1816	968	1267	1598	1090	1073	1855	309	1444	956	1670	830	1404	1257	2778	738	1965	3388	884	1656	1338	1178	1362	518	3626	1343	1109	670	2937	4718	2915	1183	1150
FBXO41|ENSG00000163013|protein_coding	44	528	73	344	750	225	145	215	434	366	212	353	398	267	645	237	204	71	218	159	116	47	316	62	144	105	411	252	305	35	103	42	805	968	440	256	666	1144	517	598	529	411	939	266	74	983	662	717	610
TFAP2A|ENSG00000137203|protein_coding	1111	2336	3186	5676	2792	1610	3448	3842	9019	5622	3398	5699	3167	3494	4470	1923	991	1363	3640	4590	1994	397	2066	1529	5174	4947	7975	5310	3744	50	1614	1003	5886	10568	6230	6311	4269	10903	5439	3309	8534	4497	8141	4994	7696	9227	6016	4430	4845
TEX47|ENSG00000164645|protein_coding	0	0	0	0	0	0	0	0	0	0	0	0	0	0	0	0	0	0	0	0	0	0	0	0	0	0	0	0	0	0	0	2	1	0	0	0	1	0	0	0	0	0	0	0	0	0	0	0	0
ADAM15|ENSG00000143537|protein_coding	6794	8455	7951	13002	7909	5015	11770	10384	15688	17157	15442	13298	8270	8692	16884	9654	5607	4656	15010	12891	5621	4482	17396	7942	15537	11852	11851	13783	11184	3567	10247	5630	12782	21779	8308	17352	13192	8250	6005	5722	5986	6388	13729	5895	8150	10781	12458	13769	16182
SELENOW|ENSG00000178980|protein_coding	22857	6627	9813	8219	8925	6101	9761	5709	8709	13048	9845	12774	6475	6555	8423	10982	19690	11274	10025	7350	11896	14753	12777	6678	10392	6462	5876	6254	7093	16966	15465	10374	18433	7829	6226	10537	8728	7004	4454	3313	7956	8212	5991	3775	4725	10139	21212	10579	8849
USP19|ENSG00000172046|protein_coding	3612	4643	3124	4529	5294	3420	2469	3186	4758	4897	4121	3261	5248	2887	3004	3839	3560	2775	3133	4879	4045	4381	5638	1407	2746	3054	4182	3822	3203	4129	1807	1073	2459	3433	2206	3284	2453	2397	3630	2092	5648	3126	2620	3221	2478	2785	1483	1808	3336
GRSF1|ENSG00000132463|protein_coding	6035	6862	3883	4749	8744	9173	3965	4822	6210	6673	4326	4730	6757	3706	5848	5628	4493	4455	4684	5436	4939	5545	4934	4155	5545	4441	5996	5538	4984	5432	3251	1631	7341	6609	4526	8830	6659	7268	4642	3803	8235	4860	4987	3812	3714	6624	7700	5032	6486
YKT6|ENSG00000106636|protein_coding	4634	5752	5380	5705	6372	5293	5989	5754	5611	7201	7156	6218	4598	4862	8034	5406	3557	2567	4038	5746	3192	2241	5385	4214	7513	5908	7996	7305	5332	2137	6475	2823	16615	9176	7195	17887	6941	7722	9502	5290	8214	8263	12314	7951	10348	10070	14236	7181	12137
STIM2|ENSG00000109689|protein_coding	492	1889	917	1113	3114	1073	1275	918	2759	1784	864	1078	1238	824	1762	1355	1081	485	1441	1744	643	632	4246	482	1646	579	3360	1112	1192	645	553	271	3355	4862	1017	1453	1649	891	1143	1712	3671	1919	1474	1376	919	1733	1583	3182	2228
NPC2|ENSG00000119655|protein_coding	3197	15531	4256	5197	14114	4844	4489	5055	9651	7721	9002	6066	12691	2881	6937	4890	12649	2856	8711	5322	2818	3606	7706	6462	4002	4200	7136	6989	3734	1945	9444	5604	17845	7295	5080	5273	8932	6465	8735	4577	11637	7736	5283	5994	8087	12662	9131	7283	13554
NIFK|ENSG00000155438|protein_coding	2181	1395	2563	2430	1634	820	1906	2600	1985	2713	1698	3911	1355	1329	3104	1621	1192	1126	1348	2669	867	671	2093	1702	3473	2341	2310	3454	2015	882	1495	704	4536	3041	2560	3960	3258	3570	1931	1454	4693	2174	2091	3326	2901	4299	3224	2037	2895
GGTLC1|ENSG00000149435|protein_coding	1	1	0	0	0	0	0	0	0	0	0	0	1	0	0	0	2	0	0	0	0	0	0	0	0	0	0	0	0	0	1	0	1	0	0	0	0	0	0	0	0	0	0	1	0	1	0	2	0
AC008758.1|ENSG00000196826|protein_coding	0	1	0	0	0	0	0	0	0	0	0	0	0	0	0	0	0	0	1	0	0	0	0	0	0	0	0	0	0	0	0	0	0	0	0	0	0	0	0	0	0	0	0	0	0	0	0	0	0
VAMP3|ENSG00000049245|protein_coding	6894	7022	4347	7229	6706	3061	6633	8047	7485	8747	8205	7708	5786	4672	8556	5679	4954	3271	4357	6516	4205	3895	5484	7191	7537	4942	7882	8143	6939	3437	3613	2517	11276	13633	5686	6937	5978	5239	4297	5024	10000	5887	6947	4809	5846	8574	5957	6390	9745
UBA6|ENSG00000033178|protein_coding	2885	2296	3628	3398	2356	716	3270	5917	3446	3614	2964	3924	1492	5295	4631	2676	1565	1274	1140	5743	2086	732	3259	3236	4920	3822	5420	4290	5559	843	1434	892	5859	17133	3820	7022	6322	2356	1684	5142	11553	3963	3389	4299	4360	9269	4894	6785	4780
ACOX3|ENSG00000087008|protein_coding	1068	2043	2029	2796	1759	1859	1940	3085	1949	2185	4107	2928	2044	1506	3730	1593	866	672	1370	1648	1562	564	2238	2728	2325	1704	2157	2776	2325	335	1377	1167	1812	1795	1323	1116	2111	2085	488	1114	1077	1401	1148	665	2985	1217	1143	1084	1873
ACOT9|ENSG00000123130|protein_coding	1053	3554	509	453	2489	724	356	405	1010	756	848	545	2153	474	1420	1055	1814	574	915	1454	466	1003	1938	430	785	407	1690	799	555	852	1650	354	1979	2906	1854	3224	1309	1473	2538	1084	3029	1728	1222	1644	1498	2841	2229	1696	2298
GPC1|ENSG00000063660|protein_coding	15425	5431	8316	15843	10062	3943	16334	10923	11978	16941	10755	13287	6692	10152	8104	12420	9147	8038	10315	16388	9075	7127	13269	5147	26671	14175	7542	13324	13342	7358	8166	4519	26760	43939	15155	19238	18186	5208	14252	10643	11673	10521	10677	14332	23161	6065	47356	31728	29165
GDF5OS|ENSG00000204183|protein_coding	0	9	0	0	5	5	0	0	1	0	0	1	4	0	1	2	3	0	0	0	0	1	0	0	0	0	0	0	0	0	0	1	2	0	0	1	1	0	0	0	0	0	0	0	0	0	0	1	0
COL20A1|ENSG00000101203|protein_coding	5	8	0	0	93	21	0	0	5	2	0	0	5	0	0	1	9	0	6	1	6	26	2	1	1	0	3	0	2	13	1	2	0	0	0	0	0	0	8	0	3	0	0	1	1	1	1	1	2
JMJD7-PLA2G4B|ENSG00000168970|protein_coding	77	61	103	245	80	78	118	240	207	452	179	133	89	270	257	98	93	102	115	173	691	19	159	117	239	301	197	104	459	26	56	45	91	642	89	106	144	599	63	87	361	380	138	88	281	179	345	103	51
ZC3H8|ENSG00000144161|protein_coding	507	333	521	665	410	442	448	598	563	864	339	666	514	535	661	517	399	407	315	571	755	346	394	641	542	599	434	632	656	469	259	231	596	685	318	259	1483	601	330	196	1544	734	367	236	578	679	518	736	590
F12|ENSG00000131187|protein_coding	349	69	701	1443	174	45	1614	907	377	995	1281	2112	109	653	1921	379	81	317	353	878	261	10	807	1120	2152	1296	1150	1379	762	9	1142	996	440	357	649	1081	464	881	314	275	654	529	1362	311	2249	1050	3028	909	811
KDSR|ENSG00000119537|protein_coding	2801	5994	3614	4725	6395	2214	3342	5336	6654	4730	4263	4087	4735	2897	3742	3976	3522	1349	4304	5945	2025	1661	5320	2651	6120	3518	4908	3707	4895	1701	2554	1037	6363	7814	5259	5545	4651	1966	3535	3565	15540	4238	2484	3303	3641	7828	4227	4575	5777
CCL13|ENSG00000181374|protein_coding	130	63	8	69	155	9	49	79	460	139	798	61	26	36	82	141	557	37	21	22	51	176	6	12	22	188	82	74	41	219	377	286	251	214	20	175	41	103	193	284	93	219	102	54	10	334	89	87	280
PIH1D2|ENSG00000150773|protein_coding	38	97	36	58	130	46	37	75	65	95	43	48	111	37	36	43	52	41	57	31	36	27	1343	106	26	19	289	56	52	30	24	56	54	86	21	21	57	24	23	18	93	41	24	30	24	26	37	47	28
BOLA2|ENSG00000183336|protein_coding	0	0	0	0	0	0	0	0	0	0	0	0	0	0	0	0	0	0	0	0	0	0	0	0	0	0	0	0	0	0	0	0	0	0	0	0	0	0	0	0	0	0	0	0	0	0	0	0	0
LACTB2|ENSG00000147592|protein_coding	563	602	403	646	701	506	425	558	687	715	497	702	581	397	681	443	711	535	387	416	438	558	595	696	441	288	504	548	503	562	160	93	1037	771	449	1369	800	534	761	166	1274	604	454	566	498	474	1170	597	721
DNAH10OS|ENSG00000250091|protein_coding	24	78	12	26	175	27	14	28	67	48	20	7	62	14	8	50	29	15	26	28	31	45	66	6	29	23	42	14	26	27	12	4	33	21	8	22	4	11	14	18	185	27	21	4	85	24	8	7	192
SMAD3|ENSG00000166949|protein_coding	7651	5172	5333	4495	7670	3221	1900	5175	4528	5516	4539	4533	4519	3101	2903	7486	3299	3608	2514	10190	5043	2904	19393	3908	14249	9555	4609	5386	4913	4073	1960	1312	6032	8391	5165	6624	4876	3915	2353	2701	9525	4372	2701	2993	13644	5583	6512	12356	10633
CLEC4M|ENSG00000104938|protein_coding	0	1	0	0	3	2	1	0	3	0	1	0	0	1	2	0	0	0	0	2	2	5	0	0	0	2	0	0	0	0	4	1	6	3	0	6	3	2	6	5	4	10	0	3	5	6	1	7	3
NEU1|ENSG00000204386|protein_coding	1127	5146	1313	1652	4533	2721	1043	1296	2449	1840	1847	1392	4684	801	2060	2508	4037	615	3422	2067	987	1842	4727	2518	855	948	2729	1464	1028	1024	1797	742	4631	5363	2003	2626	4294	1855	2707	1716	2500	1560	1669	1748	2997	2668	5417	3171	2884
DUT|ENSG00000128951|protein_coding	1230	2333	1538	2486	2374	1312	1125	2002	2111	2456	1633	1776	1742	1450	2314	1456	2252	975	1811	2507	1440	835	1643	2323	2155	1623	2147	2136	1685	914	1385	1397	2227	3655	1914	2878	5886	1525	1511	883	4360	2295	984	3328	2040	3496	2773	4491	2735
PCDH7|ENSG00000169851|protein_coding	1522	371	1441	1588	464	189	2797	1148	2854	1911	2688	3035	265	1117	2317	1179	272	243	958	2706	812	87	3248	797	4136	2321	5052	2143	2416	89	861	194	8409	19168	2854	2355	2490	114	1771	5757	17505	4376	4247	3661	1947	6555	3294	3733	1412
NARF|ENSG00000141562|protein_coding	1712	2385	1852	1952	1788	1509	1289	1828	2373	2063	1587	1972	1988	1054	2484	1497	1621	1157	1114	2062	1552	1259	3268	2074	1597	1042	1863	1967	1612	1502	2316	1928	1856	2907	1344	2165	2058	2775	1466	1068	2617	2140	1504	1378	2952	1559	1592	1711	2275
LCE1E|ENSG00000186226|protein_coding	2	1	0	4	1	0	0	1	77	31	0	0	0	1	132	0	1	2	6	4	0	0	0	0	1	0	3	0	0	0	0	4	12	2	0	8	2	2	1	22	0	0	2	5	2	29	2	0	0
CYFIP2|ENSG00000055163|protein_coding	324	1620	274	1025	2121	981	157	410	3622	1343	793	437	1323	634	662	636	1594	242	1453	1470	173	416	1260	129	482	222	2028	1011	594	407	656	195	1558	1039	180	378	122	441	295	1421	241	779	266	149	534	356	610	385	2087
TOMM6|ENSG00000214736|protein_coding	0	0	0	0	0	0	0	0	0	0	0	0	0	0	0	0	0	0	0	0	0	0	0	0	0	0	0	0	0	0	0	0	0	0	0	0	0	0	0	0	0	0	0	0	0	0	0	0	0
GSTM2|ENSG00000213366|protein_coding	1348	453	350	424	605	432	168	183	335	740	324	395	514	290	24	1074	1106	1801	445	346	2415	1201	462	384	246	182	336	270	477	2581	261	351	533	286	215	100	514	127	190	83	2193	382	60	16	62	35	852	246	160
SEMA3A|ENSG00000075213|protein_coding	62	265	17	146	363	65	67	69	459	388	377	37	88	42	53	84	188	42	24	379	61	98	2294	109	27	120	598	92	114	324	83	42	783	196	70	1228	26	35	262	241	228	633	36	602	53	496	172	7794	816
AP1S3|ENSG00000152056|protein_coding	721	616	286	502	677	145	1079	563	197	369	450	413	292	640	586	535	355	70	197	1198	95	42	594	643	1133	829	641	634	622	14	116	57	315	680	644	447	457	482	260	411	129	318	701	165	479	127	123	1126	491
CUEDC1|ENSG00000180891|protein_coding	2255	3334	874	1493	4228	3033	662	761	1008	1693	1807	1476	3645	572	972	2127	2335	1345	1419	3828	2638	2152	4444	616	1264	953	1614	1755	966	3032	1589	1103	2598	1043	727	820	1474	731	687	592	974	2167	379	476	897	1446	1291	2720	1898
CDK9|ENSG00000136807|protein_coding	1458	3134	2236	2561	3724	1514	2229	2456	3279	2713	3041	3520	2989	1605	3547	2259	1794	1141	2066	3179	1431	1140	4490	1539	2991	1702	3453	2792	2419	1117	2382	1470	5209	11308	3052	6009	4657	2722	4981	2258	3812	2601	2766	2688	5763	6321	3459	4663	3878
GPRASP1|ENSG00000198932|protein_coding	219	715	57	220	1223	1045	42	117	494	256	179	54	1038	91	48	630	542	234	459	350	282	470	398	33	50	89	458	114	259	543	57	70	242	140	23	60	96	69	28	108	267	223	29	26	54	31	35	229	295
SMUG1|ENSG00000123415|protein_coding	653	980	1029	1225	1016	1085	703	821	1138	1342	1240	1206	1490	642	1408	744	925	470	1222	1034	731	515	1106	1225	803	1013	1166	1130	887	429	1084	812	1729	2408	1545	1353	2121	963	2646	646	1819	940	859	821	1589	996	1859	1335	945
ARID1B|ENSG00000049618|protein_coding	3302	7974	4151	6242	9357	6518	3009	5189	8001	6789	5611	4585	7283	4268	3447	5546	3526	2119	4042	6755	4354	3565	7232	2274	4163	4325	6298	4690	5939	3462	811	748	4773	9949	3685	4603	3031	3031	2037	3710	6450	4603	2346	3155	5225	2296	3525	4989	7002
ROMO1|ENSG00000125995|protein_coding	2297	1648	1765	2535	2545	1584	2582	2407	1966	3325	3025	3348	2187	1089	2913	1806	2918	2101	2405	1988	1810	1226	2559	5482	3262	1349	2030	2716	1581	1182	5312	5786	3138	1368	3052	2449	2582	1823	2585	895	1639	1853	2021	1560	1698	1963	7459	2535	1798
USF2|ENSG00000105698|protein_coding	6561	7643	4796	5848	6164	4909	3634	4390	6022	7178	6153	5470	6749	3426	4573	5268	6041	4370	4976	4956	5269	5538	4945	2730	4418	3377	4963	4795	3888	5923	4049	3145	6420	7373	3809	5085	5234	3172	19043	2698	5552	4850	3823	3067	4464	4794	6547	5360	6856
OAZ1|ENSG00000104904|protein_coding	26481	26347	19385	19320	26111	19583	20121	18819	25696	27525	23148	29153	25168	12944	31614	18379	27679	15350	26381	21286	15344	17206	24514	28401	22756	14425	28582	24503	14411	17302	41018	23838	42679	35457	20863	21792	33720	9483	15318	14293	16099	17856	21734	13528	18279	32970	21135	17656	24341
NCAPD3|ENSG00000151503|protein_coding	561	1253	942	2187	1321	720	1274	1921	1894	2076	1610	1559	1012	1581	1193	1125	673	376	1067	2014	1038	422	1008	765	2033	1492	1720	1776	2250	369	297	188	1597	6697	1168	2844	1063	1112	793	1177	3779	1798	876	1597	1343	1619	1098	1491	1792
DCST1|ENSG00000163357|protein_coding	7	6	7	16	11	8	5	15	31	24	11	12	12	26	10	8	7	7	21	21	55	5	32	24	14	15	13	14	29	3	3	13	4	64	9	10	48	14	50	1	32	36	24	3	23	15	44	17	10
EPB41L4B|ENSG00000095203|protein_coding	88	3284	236	756	4336	3782	687	350	2030	766	198	329	4331	251	1493	527	612	188	1407	295	213	225	4255	125	430	75	2182	295	406	153	137	84	2379	6718	538	1392	782	1363	2945	895	1008	202	1074	275	2183	821	943	232	426
C2orf76|ENSG00000186132|protein_coding	209	279	226	343	304	262	267	363	421	424	347	387	321	197	395	229	333	210	293	231	188	130	352	399	280	169	245	290	278	122	181	151	349	337	241	143	411	254	119	98	398	203	191	114	227	173	465	148	219
PPM1H|ENSG00000111110|protein_coding	266	7327	24	78	4177	1470	15	22	835	89	122	29	4392	34	35	1538	1807	87	1583	1366	125	794	4800	15	18	29	1487	162	184	198	73	19	185	472	54	84	47	40	298	74	229	140	17	18	40	23	93	103	269
DESI1|ENSG00000100418|protein_coding	2236	2039	2587	2927	2341	1673	3265	2656	3555	3815	2723	3697	2351	2181	3723	2103	1717	1415	2724	2977	2084	1035	2875	3778	3787	3438	2401	3843	2931	1127	1629	802	4897	3407	1848	2706	5586	3040	2347	2733	3428	2624	1867	1395	4134	2966	4041	3898	3330
CHRM3|ENSG00000133019|protein_coding	122	1884	12	69	3609	7707	3	13	414	29	44	51	3242	9	9	627	812	12	619	32	17	621	410	36	13	28	1073	41	45	132	9	8	19	169	428	598	1	1	214	31	44	5	368	0	35	369	363	4	625
FAM124A|ENSG00000150510|protein_coding	72	1489	30	114	3367	1139	35	52	404	109	210	76	2812	25	54	146	414	50	461	210	32	182	84	14	34	54	165	36	42	212	319	50	430	146	41	139	29	35	114	126	72	96	33	30	40	54	75	35	362
AGBL5|ENSG00000084693|protein_coding	792	3388	586	1459	3444	2638	748	1043	1521	1400	1193	1253	3406	595	864	1444	1548	427	2064	1498	944	976	3307	1178	946	711	1401	1108	1089	475	486	591	1524	1713	996	986	1085	774	574	468	1307	844	885	486	1166	751	1490	2103	1112
CACNA1B|ENSG00000148408|protein_coding	7	9	0	39	12	4	18	3	14	2	0	21	9	16	62	8	3	2	5	9	10	5	74	0	4	4	22	7	16	7	1	12	7	72	24	406	67	34	22	52	8	7	20	2	100	0	174	9	5
CCDC114|ENSG00000105479|protein_coding	8	9	5	7	77	10	1	5	21	12	3	9	11	6	3	8	4	2	19	16	11	1	5358	3	7	1	743	4	8	6	3	10	37	18	6	8	14	32	62	2	28	9	1	4	4	14	117	33	5
LAMB2|ENSG00000172037|protein_coding	7887	22343	3964	8932	32950	8905	2366	4015	12652	9460	10490	3335	22853	1990	2353	11936	12696	4860	7354	10383	10438	14352	9091	947	3907	3957	9171	4858	5529	12962	11980	7158	15338	4638	4008	6988	1553	4652	5099	6185	16509	5796	2395	6451	4418	7478	5011	5695	12447
ASCL3|ENSG00000176009|protein_coding	0	86	0	0	204	145	0	0	0	1	0	0	142	0	0	0	243	0	985	241	2	166	9	0	0	0	80	0	0	0	0	0	0	17	0	0	0	0	0	0	1	0	0	0	0	0	1	0	0
CYP2C18|ENSG00000108242|protein_coding	1173	9	3249	2489	22	1	3326	3229	218	4269	2555	1583	0	2098	2576	1503	20	1032	40	1260	848	4	968	2244	3399	794	2032	2463	3246	2	195	401	156	673	554	376	3002	222	32	1443	77	798	298	43	295	219	215	0	1000
ELMOD3|ENSG00000115459|protein_coding	308	625	507	374	754	479	187	394	649	722	343	401	903	381	509	370	660	258	482	499	722	243	717	337	295	372	546	315	407	347	318	402	832	729	224	292	642	565	518	267	1347	737	267	289	604	573	671	635	478
PRC1|ENSG00000198901|protein_coding	808	919	1486	2353	442	189	1030	2254	1721	3120	2138	2277	502	1815	2131	973	358	478	840	2345	1086	209	1080	1225	3174	1908	2999	2545	2268	145	257	169	3081	6756	3698	5823	4864	1520	1645	1641	6613	2064	1453	3183	3123	2767	2994	6935	4376
OGFRL1|ENSG00000119900|protein_coding	2001	10464	2956	4638	10140	10149	2132	6945	7232	6432	6852	3437	7454	3823	1527	5035	4945	2147	3481	5649	7708	4006	4683	9794	3063	4363	6283	4340	6528	1676	811	1595	1777	11338	2179	1805	5166	1082	1181	1589	2128	4245	1204	1071	1474	880	2341	1830	2997
TAF8|ENSG00000137413|protein_coding	1067	1947	1143	1127	1922	914	670	962	1139	1723	1037	1524	1836	898	958	1040	1005	585	847	1645	1185	702	1810	758	1103	1063	1297	1075	1213	776	362	531	1235	3778	953	938	1828	1099	1068	734	1564	1268	555	1648	1777	929	1657	2033	1439
MROH7|ENSG00000184313|protein_coding	22	14	2	9	26	15	1	6	12	20	14	9	36	15	4	10	26	12	32	17	119	5	19	3	15	4	19	4	43	5	31	62	9	58	8	2	8	2	16	10	105	36	1	5	4	14	26	19	7
COX7A2L|ENSG00000115944|protein_coding	2964	5219	2682	3454	4721	4301	2907	2740	3695	3946	3063	4111	4787	1905	4172	2939	4240	2049	4039	3048	2170	2512	4497	4828	3169	2552	3520	4069	2358	2097	2505	1446	7352	3122	3697	3942	6016	3663	3576	1909	9655	2927	3207	1837	3491	3975	3917	4063	4670
RBMS2|ENSG00000076067|protein_coding	845	5646	792	1428	4248	1094	582	1388	1826	1803	1881	884	4680	696	1036	2476	1920	662	1772	2130	1104	1515	3429	672	1311	1119	2549	1709	1659	1378	1127	414	4159	2365	3833	3287	786	1461	1900	1951	3315	1860	2094	2128	2824	4110	1369	2000	3269
LSMEM1|ENSG00000181016|protein_coding	853	13	103	33	21	6	25	22	34	347	55	67	19	61	20	285	521	507	16	34	437	356	16	13	46	9	27	13	69	718	46	47	74	53	14	9	47	54	22	7	46	63	11	9	21	46	50	5	11
SLC8A3|ENSG00000100678|protein_coding	1086	20	137	48	5	1	32	20	92	356	120	61	5	47	11	343	265	774	5	28	575	566	4	0	23	5	19	16	32	1344	57	12	114	17	0	29	2	0	4	26	186	76	2	12	6	2	4	4	109
CCDC14|ENSG00000175455|protein_coding	320	988	259	570	1303	701	236	557	1202	679	480	570	718	592	445	505	798	302	476	817	967	254	616	300	552	436	588	394	734	218	236	252	1069	3536	855	1083	2630	914	826	393	3384	1673	488	949	1197	1334	1341	1476	1422
C12orf74|ENSG00000214215|protein_coding	2	5	7	0	16	0	4	0	13	1	1	3	0	6	6	0	3	0	0	30	0	1	469	0	0	0	133	3	0	0	1	0	1	11	0	2	1	0	1	5	2	3	0	2	6	0	0	10	5
KSR1|ENSG00000141068|protein_coding	2240	689	1934	1895	1774	154	1514	1632	1840	1584	2964	1268	290	2121	1163	1079	1223	1110	574	2659	2084	1222	4934	1597	1221	3649	1257	1774	2117	1535	648	305	1510	2093	884	728	1646	995	650	736	748	1777	943	282	1269	600	1268	1301	1066
ASCL4|ENSG00000187855|protein_coding	0	6	1	0	3	0	1	0	70	8	0	2	2	3	1	0	1	2	39	0	1	1	1	0	0	0	4	2	5	0	1	1	1	6	0	1	0	0	0	0	6	8	0	0	0	0	1	1	3
TMEM31|ENSG00000179363|protein_coding	3	4	2	4	3	0	5	4	3	3	1	1	10	0	0	4	6	2	6	1	1	1	11	5	7	1	5	0	5	4	2	5	3	4	0	2	2	0	5	1	1	4	1	0	0	2	1	1	4
IQCF1|ENSG00000173389|protein_coding	1	0	0	1	0	0	0	0	0	0	0	0	0	0	0	0	0	1	0	0	0	0	0	0	0	0	1	0	0	0	0	1	0	0	5	0	0	6	6	1	1	0	1	0	1	0	0	0	0
PLXNB3|ENSG00000198753|protein_coding	177	883	309	383	1952	1732	188	243	545	242	237	235	1408	261	121	505	522	73	566	1176	253	244	734	74	393	271	533	261	341	62	39	21	1163	1360	441	369	291	894	318	246	2017	399	378	279	808	519	1641	916	666
AL662899.1|ENSG00000204422|protein_coding	0	0	1	3	0	0	0	5	3	2	0	0	0	1	0	2	0	0	0	0	1	0	0	0	1	0	1	0	5	0	0	0	0	1	0	0	0	0	2	0	0	2	0	0	0	0	0	0	0
PSMB3|ENSG00000277791|protein_coding	4421	4093	4382	4085	4427	2198	4379	4045	4731	5729	5761	7750	4131	2902	6302	3072	4545	3120	5379	5344	2291	1903	5366	6313	5922	3396	5103	6557	3331	2240	10329	5864	8625	6428	5894	5695	7965	4562	7671	2557	5245	4076	3894	4543	7411	7743	10919	6423	7315
PRAMEF12|ENSG00000116726|protein_coding	0	0	0	37	0	0	0	0	3	0	0	0	0	1	0	0	0	0	1	0	0	0	0	0	1	0	1	0	0	0	2	2	3	0	1	0	0	0	0	0	0	0	0	0	0	0	0	0	1
CHMP7|ENSG00000147457|protein_coding	1883	2466	2000	2033	3752	1510	1424	1906	2342	2578	2059	1991	2605	1561	1227	1809	1934	1199	1456	2830	1443	1476	2796	1384	1975	1625	2306	2330	1802	1760	1913	781	2662	4010	1688	2923	2030	1549	1769	1631	2706	2016	1512	927	2234	1909	2573	1492	2828
HORMAD2|ENSG00000176635|protein_coding	0	2	0	1	1	4	0	0	3	0	2	0	1	0	0	0	0	0	1	2	0	0	2	1	2	0	0	1	0	0	0	0	0	0	1	0	0	1	0	0	1	2	0	1	0	0	0	0	0
HAUS2|ENSG00000137814|protein_coding	922	1406	834	1126	1381	759	934	1183	1290	1153	1015	951	1011	805	1152	1033	894	407	740	1196	578	503	1024	907	1553	1058	1409	1299	1087	547	406	126	1788	4299	1327	2076	1825	917	457	678	1977	1176	1201	1556	1502	1436	821	2025	2150
NOX5|ENSG00000255346|protein_coding	7	16	8	39	14	4	20	39	110	47	24	32	2	22	70	18	10	10	43	11	45	0	17	15	23	5	35	28	23	6	9	18	95	7	608	274	9	17	198	27	54	36	94	84	342	58	342	6	41
MRPL37|ENSG00000116221|protein_coding	5362	3438	3575	5149	3754	3289	3859	3854	4299	7000	4918	5306	4027	2960	5270	3761	3746	2887	4133	4464	3745	3328	4166	4097	5105	3346	2251	5349	3719	3342	3944	2739	6173	9468	3292	6493	5683	5252	2223	2319	4410	3539	4801	3675	3797	4114	5871	6076	5497
PAX6|ENSG00000007372|protein_coding	76	134	52	77	164	155	54	101	112	107	102	136	108	54	73	106	126	66	89	123	157	96	138	165	76	45	280	132	122	129	32	60	60	99	239	99	452	45	176	42	223	100	49	136	99	43	67	497	82
AC009133.6|ENSG00000280893|protein_coding	0	0	0	0	0	0	0	0	0	0	0	0	0	1	0	0	0	0	0	0	0	0	0	0	0	0	0	0	0	0	0	0	0	0	0	0	0	0	0	0	0	0	0	0	0	0	0	0	0
RABEP2|ENSG00000177548|protein_coding	678	1338	961	1506	1974	1564	972	1212	1520	1626	1415	1530	2316	937	2012	1099	866	575	1321	1838	816	516	1860	815	1208	905	1625	1246	1196	389	1728	1246	1306	2014	1008	1294	1135	1867	1157	673	1582	1408	941	838	1592	1359	2486	1094	1272
CNEP1R1|ENSG00000205423|protein_coding	581	596	478	650	571	292	372	1100	718	1062	603	559	434	712	806	679	746	345	372	372	620	433	422	1306	581	572	953	653	547	420	196	166	1281	512	459	704	474	597	295	438	1434	726	659	502	922	624	850	698	802
AC079594.2|ENSG00000248710|protein_coding	0	0	0	0	0	0	1	0	0	0	0	0	0	0	0	0	0	0	0	0	0	0	0	0	0	0	0	0	1	0	0	0	2	0	0	0	1	1	1	0	0	0	0	0	0	0	1	2	0
SYCE3|ENSG00000217442|protein_coding	3	13	6	3	87	19	1	1	17	11	6	9	22	5	9	10	4	3	10	7	0	1	106	6	3	10	32	9	2	0	16	15	10	21	6	2	24	41	13	5	11	3	8	7	13	8	10	13	4
TNXB|ENSG00000168477|protein_coding	1418	2678	400	2062	3699	630	235	414	8663	3422	19017	160	359	599	142	5304	4184	1286	491	655	5449	10045	1815	239	188	1969	1141	375	1360	11608	187	1285	803	825	76	203	44	107	124	252	113	758	91	56	143	21	41	135	1274
FANCB|ENSG00000181544|protein_coding	27	27	41	80	27	6	41	66	48	74	57	51	30	39	55	27	9	12	31	62	21	6	24	46	77	70	65	40	60	8	11	16	85	355	78	177	114	65	105	38	300	101	31	156	57	133	134	185	101
SIGMAR1|ENSG00000147955|protein_coding	1127	2427	2330	3446	2633	1944	3620	2402	3615	2933	3665	4834	2754	2544	5933	2121	1852	1277	4196	3352	1150	860	2939	2471	4005	3780	2015	4343	2917	773	1228	555	9900	10439	4341	7908	5930	3812	2918	1894	3900	3911	3109	5166	11786	9817	4686	4196	3494
PEBP1|ENSG00000089220|protein_coding	17788	17833	9178	19724	24239	20064	15915	16383	16657	21975	14137	17827	21835	7727	13349	17951	16803	14352	23031	13072	15421	13912	16957	18883	16242	9837	12933	16571	14874	11804	7617	11642	12891	7679	8885	8913	15100	11915	3298	6188	18256	8810	6973	5230	10475	10462	9024	7066	11079
SLC19A2|ENSG00000117479|protein_coding	2720	1081	1646	928	1417	548	1848	1431	1104	1759	1368	1222	676	806	1873	1126	1673	4017	644	1607	3107	1053	738	526	1759	352	1203	862	1843	1794	702	206	1689	1356	793	724	1016	554	494	532	1119	556	1267	310	638	461	1149	170	665
RAB6B|ENSG00000154917|protein_coding	153	1098	75	302	1959	2005	115	185	483	150	242	132	1685	67	29	375	521	122	542	237	245	358	1013	295	126	51	361	192	285	290	145	174	776	140	263	263	156	61	314	124	117	133	101	49	90	79	499	101	192
XCL2|ENSG00000143185|protein_coding	11	2	2	21	12	15	7	14	10	63	31	32	24	4	18	11	60	23	22	41	4	1	20	6	2	4	41	34	1	8	10	1	3	67	9	34	20	11	15	37	1	14	4	16	18	39	3	16	20
KIF14|ENSG00000118193|protein_coding	79	135	147	383	30	18	83	227	367	408	267	268	27	238	315	81	33	32	59	454	185	12	194	90	442	357	582	375	399	7	41	14	1052	2212	563	1618	715	492	282	330	2947	565	311	1074	303	554	527	1512	1036
PRR20A|ENSG00000204919|protein_coding	0	0	0	0	0	0	0	0	0	0	0	0	0	0	0	0	0	0	0	0	0	0	0	0	0	0	0	0	0	0	0	0	0	0	0	0	0	0	0	0	0	0	0	0	0	0	0	0	0
UBE2N|ENSG00000177889|protein_coding	5117	4118	4104	4050	5040	2238	5410	5487	4480	5725	4495	5498	3171	3600	5419	3956	4205	3026	3167	5549	2526	2177	5137	7099	6526	4836	5308	6186	5040	2533	2026	769	6128	5858	4871	7007	7741	4530	4128	3635	5220	3900	3809	2555	4088	6567	5456	5117	5870
KCNH4|ENSG00000089558|protein_coding	22	16	6	13	12	4	6	3	18	12	12	7	5	14	8	5	6	2	5	13	7	2	2	3	2	5	13	12	3	10	4	8	10	25	6	16	11	1	9	5	22	17	1	6	8	0	0	28	13
LGALS7B|ENSG00000178934|protein_coding	1608	58	87	20157	357	38	13011	12222	12085	15114	7509	18123	8	4962	25676	4454	34	871	10471	4187	3235	10	763	8442	18568	4902	3778	11920	7077	17	12923	5101	102	2662	2525	994	3115	24390	3848	3049	12263	238	8162	3954	9065	4340	34638	78	3406
CTAGE8|ENSG00000244693|protein_coding	6	2	2	11	4	1	17	14	16	20	9	32	15	15	0	3	8	0	0	13	4	0	19	2	13	6	14	24	14	0	14	6	4	0	14	3	4	1	8	3	31	3	4	3	41	31	57	9	0
EFHC1|ENSG00000096093|protein_coding	173	542	91	372	681	369	112	331	498	422	189	284	469	323	162	334	340	111	375	313	513	130	6736	187	273	159	1591	231	522	98	134	306	389	682	86	219	236	261	173	99	1130	526	107	261	227	362	913	463	249
FXYD2|ENSG00000137731|protein_coding	8	1196	4	8	6550	6421	2	4	7	7	14	16	5511	2	11	9	318	1	742	23	10	237	121	8	0	1	29	9	8	3	25	8	6	13	3	7	2	18	11	6	3	10	4	15	14	56	66	52	25
CNR1|ENSG00000118432|protein_coding	11	62	20	16	121	319	26	13	214	40	52	3	160	8	1	47	114	17	101	17	45	54	6	16	6	15	58	50	17	71	34	12	43	86	14	24	3	3	16	40	13	31	23	4	13	0	3	1	32
PLA2G10|ENSG00000069764|protein_coding	7	14	6	3	19	2	3	3	6	6	3	1	4	2	1	7	7	4	1	10	9	6	98	1	3	0	32	1	1	15	0	4	5	4	25	3	4	1	6	0	9	2	2	2	4	3	10	4	2
TRMT5|ENSG00000126814|protein_coding	737	1136	652	1161	1241	1121	877	986	1365	1280	669	1161	1309	666	1004	870	764	556	909	1119	670	657	1203	831	921	1031	1090	1351	858	608	578	375	1262	1419	825	1856	1189	1216	795	709	1862	1096	766	1374	1371	1131	1285	1133	1534
ZNF672|ENSG00000171161|protein_coding	2261	2286	2375	2291	2230	1971	1317	2161	1775	2863	1971	1969	2588	1493	1256	2074	1782	1134	1372	2200	2110	1584	3278	1005	2044	1107	1730	1966	1994	2224	1485	1273	1864	2908	1039	1455	3386	989	1449	1139	1369	1669	1293	920	1796	1700	1587	1585	1921
KRT76|ENSG00000185069|protein_coding	76	17	290	33976	0	1	7530	53094	0	347477	7012	3799	0	1380	220	26350	2	49168	0	10	118	0	3	16	1628	14	952	7934	28570	1	6	1255	5	30	347	12	174	9	20	311	6	8154	65	6	58	10	9	0	22056
GCOM1|ENSG00000137878|protein_coding	164	90	122	172	135	111	171	442	157	368	240	108	98	229	179	113	23	41	25	99	190	23	96	446	184	222	145	191	515	19	3	14	52	151	124	42	14	34	13	286	146	19	129	8	87	68	7	6	114
CFAP52|ENSG00000166596|protein_coding	8	4	6	6	77	8	1	11	7	5	6	6	7	9	8	4	11	3	4	29	8	5	4422	16	20	16	920	14	11	0	6	12	16	19	2	7	20	5	10	0	8	4	10	14	5	9	18	13	5
ANKRD20A1|ENSG00000260691|protein_coding	0	1	1	4	1	0	0	4	3	0	2	2	3	1	0	0	0	0	0	2	4	3	2	7	1	6	2	0	3	2	0	1	1	9	1	1	2	0	1	0	0	1	0	0	2	0	0	4	1
KIF15|ENSG00000163808|protein_coding	123	216	239	446	97	15	166	533	481	619	355	436	66	360	425	127	74	79	147	499	277	28	154	403	534	473	494	524	652	23	46	62	311	1195	325	619	956	357	400	237	2614	492	279	1059	320	480	418	789	656
LRP8|ENSG00000157193|protein_coding	478	131	315	352	199	94	555	571	880	604	786	874	109	1039	432	305	127	158	295	838	105	39	530	162	1486	1243	1116	799	1349	67	303	63	955	1703	811	1446	507	967	365	470	748	994	545	1044	508	1828	711	2196	1095
ZNF440|ENSG00000171295|protein_coding	446	705	827	818	634	339	843	1167	798	760	674	1111	631	744	997	406	377	124	485	1247	511	206	2863	929	535	717	1704	784	1110	125	168	173	520	3004	753	746	698	360	161	463	428	929	895	589	322	701	383	533	1133
DNAJC6|ENSG00000116675|protein_coding	113	165	28	97	102	48	37	32	373	128	67	15	137	34	22	137	146	69	54	32	92	145	299	7	26	22	231	29	87	132	25	4	201	298	63	71	5	155	68	79	56	77	65	69	12	118	86	6	74
TTYH2|ENSG00000141540|protein_coding	577	833	127	340	791	328	119	115	368	371	330	132	301	139	151	574	688	502	380	285	668	720	301	34	92	142	245	190	169	813	133	35	497	221	151	596	39	209	371	226	382	486	103	91	271	151	220	296	743
AC091167.7|ENSG00000275674|protein_coding	2	2	0	0	3	12	0	0	0	0	0	0	5	1	0	4	1	0	0	0	1	1	2	0	0	0	1	0	0	0	0	0	0	0	0	0	0	0	0	0	1	0	1	1	1	0	0	0	0
C12orf73|ENSG00000204954|protein_coding	384	275	179	210	326	149	170	204	262	271	163	229	207	128	183	262	334	342	233	199	311	326	215	182	253	124	248	260	210	347	260	227	305	231	200	258	384	253	203	118	431	244	131	105	215	300	337	239	233
AQP11|ENSG00000178301|protein_coding	29	27	11	22	33	19	8	8	32	22	15	17	23	12	20	31	29	14	18	29	34	26	27	9	14	9	22	16	18	14	26	13	62	21	15	36	23	21	57	15	73	49	11	11	24	14	23	46	15
PMP22|ENSG00000109099|protein_coding	2053	5311	1269	2019	5575	1608	2107	672	6858	2252	5034	942	1947	335	718	3369	6017	3399	1884	930	1802	4692	549	451	731	1119	1874	907	1019	5303	3117	1801	4739	2313	597	5234	848	1587	2231	2259	3454	4412	861	684	581	1803	2594	1529	7393
RAB33A|ENSG00000134594|protein_coding	20	34	16	33	17	15	16	23	32	30	32	35	18	32	50	21	28	14	14	44	15	6	22	12	22	24	60	49	9	6	69	18	43	35	12	21	16	8	20	60	36	69	31	22	23	44	22	36	122
ZFP37|ENSG00000136866|protein_coding	62	73	80	215	123	39	35	156	168	199	84	93	103	75	51	64	142	37	82	65	131	67	40	199	43	52	134	131	143	98	39	23	94	634	30	90	90	30	110	38	276	104	25	76	61	201	58	168	131
ZNF22|ENSG00000165512|protein_coding	459	1748	369	552	1483	686	374	392	880	596	446	587	1344	239	513	694	1006	415	857	640	385	634	543	318	345	400	682	727	431	674	398	313	1318	449	432	653	242	425	467	363	1564	878	479	516	286	928	768	760	1002
ASNA1|ENSG00000198356|protein_coding	2666	4337	2873	3548	3378	2582	3602	3274	3673	4864	3964	4649	3905	2565	4658	3056	3405	1783	3873	3407	1956	1855	4181	6028	3414	2616	3499	4096	2865	1748	2637	1669	4865	4711	2958	5669	4016	5130	1706	2389	4234	2609	3197	2478	17546	4090	3008	2007	7397
PTCHD3|ENSG00000182077|protein_coding	11	7	2	6	11	3	0	1	24	3	3	0	13	1	0	4	15	0	10	8	3	1	3	1	0	0	4	3	6	2	3	0	1	0	0	8	1	0	2	0	3	0	0	0	0	0	0	1	2
SGK1|ENSG00000118515|protein_coding	20426	10229	10205	7596	12344	3532	32600	13199	21655	12813	31625	15395	3100	15760	7989	8043	10128	9361	6947	19250	5546	4511	27167	13052	14705	14510	12347	12963	16295	3943	6748	3643	9911	44285	24222	18973	23065	10057	5905	7073	4182	15409	10487	7406	10621	19684	10910	3231	11304
PXDNL|ENSG00000147485|protein_coding	38	36	11	9	67	32	19	4	97	35	35	7	20	5	8	39	63	53	10	15	42	143	7	4	4	5	47	14	4	195	23	4	99	138	17	151	3	12	65	120	100	32	12	28	52	10	24	15	79
WAS|ENSG00000015285|protein_coding	130	1702	316	311	548	161	142	248	556	722	540	485	537	413	611	196	787	208	194	368	110	112	320	63	184	234	620	608	225	126	1121	147	452	578	115	413	244	116	268	826	255	828	319	160	276	335	114	589	1199
NRCAM|ENSG00000091129|protein_coding	267	297	293	573	2266	65	809	146	507	689	568	171	350	346	160	481	845	192	141	323	57	96	183	14	339	375	972	619	368	100	600	81	298	479	2843	271	1432	618	93	298	5675	1400	87	149	105	60	94	137	378
FAAP24|ENSG00000131944|protein_coding	39	186	94	159	122	112	54	119	173	176	120	202	182	89	188	79	119	36	143	98	45	43	76	119	85	107	207	194	59	21	64	102	325	714	153	257	391	122	214	95	520	307	95	204	204	145	311	630	383
KCNJ18|ENSG00000260458|protein_coding	7	4	61	3	17	8	7	7	273	1	16	29	0	21	319	17	1	6	22	6	0	2	26	7	5	1	12	5	13	2	0	1	38	36	13	67	5	1434	9	66	32	0	2	0	27	66	2	0	2
THOP1|ENSG00000172009|protein_coding	1760	1725	1709	2617	2027	1445	2634	1790	2557	2409	2778	2604	1796	1676	3482	1781	1390	1160	2302	2573	1512	1362	2762	1390	3556	2409	2226	2506	2160	1285	2490	1431	2718	3738	2074	4141	2597	1564	1943	1303	1342	1965	2550	2510	1381	2753	2521	1436	2166
AL365214.3|ENSG00000281613|protein_coding	0	0	0	0	0	0	1	0	0	0	0	0	0	0	0	0	0	0	0	0	0	0	0	0	0	0	0	1	0	0	0	0	0	0	0	0	0	0	0	0	0	0	0	0	0	0	0	0	0
BLVRA|ENSG00000106605|protein_coding	2011	2140	1523	2878	3178	1037	1536	2182	1979	2811	3582	3705	1749	1197	1949	1693	2699	1475	1782	3546	2179	1432	3000	5451	2544	1903	2084	2970	1943	1239	2027	2184	2776	1270	1894	2234	1576	1390	1605	1177	3735	2023	2420	1517	4627	2937	2985	2077	2916
NDUFA5|ENSG00000128609|protein_coding	6839	3920	2432	2185	4597	3525	1798	2463	2540	3976	1998	2342	3121	1616	1792	4511	5252	4543	2325	2819	4628	5632	2740	3373	2014	1623	2367	2301	2384	5248	1436	985	2920	2487	1639	1577	3014	2245	1230	891	5687	2185	1335	890	2239	1979	2223	2263	2218
PLEKHJ1|ENSG00000104886|protein_coding	1571	2185	1234	1538	2194	2756	1357	1263	1991	1868	1605	2077	2775	1186	2951	1434	1930	1145	2015	1984	1433	1104	2133	1990	1964	1728	1770	2087	1151	1044	3575	2818	1996	1502	1001	1219	4143	952	1086	746	925	1625	1762	1023	998	2353	2134	1383	1265
ZNF649|ENSG00000198093|protein_coding	392	727	508	423	904	408	285	648	816	539	272	423	569	267	267	612	588	171	632	471	304	308	469	238	458	390	414	446	451	222	92	74	270	1251	180	446	756	127	169	188	259	460	24	137	243	54	147	320	560
ADGRF4|ENSG00000153294|protein_coding	3012	14	1815	1352	19	12	1226	2489	1572	1146	2699	1624	1	1178	2864	1191	48	347	310	1829	1443	8	331	3808	2942	2439	1755	1997	2002	3	345	208	2902	5392	1289	1443	3746	1557	1260	859	2042	937	1690	402	2319	965	2330	1662	1480
CNOT4|ENSG00000080802|protein_coding	1480	1424	1490	1485	1368	838	881	1602	1457	1959	1093	1215	1366	1034	1090	1516	1052	648	688	1492	1146	1184	1622	813	1098	1462	1797	1419	1253	1168	328	278	1971	2397	918	1479	1038	965	619	1191	2743	1168	1064	796	1958	1140	1427	1251	1577
GALK1|ENSG00000108479|protein_coding	549	994	707	1419	1099	1443	958	1013	1030	860	1264	1246	1331	621	1318	688	753	316	701	838	440	319	797	1759	1268	835	1072	1149	911	261	1481	1538	1221	1075	728	1744	490	1080	2884	596	667	827	1125	433	1225	468	1481	437	779
TNRC6B|ENSG00000100354|protein_coding	1123	2344	1548	2924	2967	1165	1025	1519	2567	2933	2531	1410	1984	1505	1065	1648	1419	936	977	3282	1977	1614	3876	449	1032	1618	3315	1851	2144	1354	343	274	2406	5131	1412	2102	2160	1215	639	2333	3689	2072	1491	1419	1991	1037	960	3470	1981
CHST8|ENSG00000124302|protein_coding	31	7	8	68	53	8	28	35	5	8	130	21	6	13	3	24	16	17	11	22	20	18	10	7	23	2	29	4	11	28	41	81	81	4	3	23	30	2	6	4	4	11	2	1	3	4	7	1	27
ZNF860|ENSG00000197385|protein_coding	38	79	114	193	79	48	82	337	138	153	150	160	55	127	128	166	63	18	55	82	118	34	128	445	84	250	183	192	172	35	24	27	141	35	89	115	43	257	126	78	432	136	94	142	186	90	55	183	161
ARID4A|ENSG00000032219|protein_coding	613	1351	598	934	1182	925	469	1377	1541	1279	993	781	1152	796	544	894	743	464	402	1094	915	572	1177	697	804	615	1295	960	1083	460	246	156	1284	1279	537	525	637	657	349	626	2822	963	788	836	1117	631	680	872	1102
LRRC19|ENSG00000184434|protein_coding	1	2	0	4	0	3	0	1	4	6	1	0	2	0	1	1	2	2	1	1	0	0	7	0	0	0	0	0	1	5	0	2	1	1	1	3	4	2	3	1	2	0	1	5	1	7	1	12	1
IFRD2|ENSG00000214706|protein_coding	2930	3036	1998	2217	2962	2925	3588	2203	2047	3472	2988	3301	3473	2486	4844	3210	2490	1352	2255	3434	1574	1639	3159	1762	4405	3803	3169	3435	2612	1956	2761	717	2584	2187	2303	3828	1229	3055	2355	1518	2731	2440	2724	3488	1936	4072	2265	1446	2407
IDH3B|ENSG00000101365|protein_coding	4848	3760	3382	4215	4649	2976	3117	3622	4320	5398	4213	4442	3923	2475	3686	3738	3413	3372	4863	4487	4281	4716	4151	3700	4590	2948	3498	4309	3197	4648	3356	2683	3962	4078	6814	2858	3403	3509	1937	1648	5024	2931	3342	1418	5527	3732	4914	4208	5087
POTEH|ENSG00000198062|protein_coding	0	0	0	0	0	0	0	0	0	0	0	0	0	0	0	1	0	0	0	0	0	0	0	0	0	0	0	0	0	0	0	0	0	0	0	1	0	0	2	0	0	0	0	0	0	0	2	0	0
RPP40|ENSG00000124787|protein_coding	474	190	262	540	203	45	528	517	386	555	451	781	123	378	562	330	184	231	336	532	178	79	285	602	596	401	495	755	539	143	264	130	489	1167	576	904	844	1106	406	210	364	400	271	333	468	497	348	473	539
DNMT1|ENSG00000130816|protein_coding	1707	2906	2488	5309	3112	791	2446	3182	4465	4803	3991	3567	1925	3918	4433	2279	1648	911	1861	5077	1849	1137	5635	984	4775	4009	5534	4804	4237	1148	1112	411	7846	19950	3174	10024	5532	4338	3389	4069	5057	5546	2912	9816	2157	6519	3092	6293	25766
CABP7|ENSG00000100314|protein_coding	7	3	14	3	13	3	4	7	12	9	4	14	7	18	21	2	6	3	5	6	6	2	8	4	12	7	9	6	4	8	3	16	16	20	10	10	21	73	17	7	9	11	8	15	13	6	18	7	9
ZCCHC9|ENSG00000131732|protein_coding	578	692	639	828	632	343	672	923	985	1127	764	924	604	703	1198	619	732	437	436	876	499	388	681	1425	838	801	1025	971	781	327	330	228	1050	787	785	574	944	782	863	542	1789	786	826	597	870	965	1618	1278	691
PEX16|ENSG00000121680|protein_coding	612	1676	754	1587	1823	1406	1214	929	2109	1201	1425	2382	1974	668	1338	885	1004	591	3489	1391	621	641	2093	903	1191	736	1319	1291	887	448	1724	1248	1528	1498	981	1388	1374	924	1601	609	1400	1097	1091	679	1179	1532	917	1013	1399
HMP19|ENSG00000170091|protein_coding	10	3	1	0	12	3	4	2	2	3	2	0	3	1	0	24	8	1	1	2	1	4	7	3	0	3	1	1	1	35	12	0	2	2	0	2	3	0	13	0	3	6	0	1	0	0	3	1	3
ARHGEF1|ENSG00000076928|protein_coding	2248	4044	3433	3634	3359	1404	3190	3017	5375	4030	5496	5794	2906	3926	5569	2379	2338	1825	2562	5024	2127	1048	4207	1256	5678	4012	5502	5199	3679	1293	4301	1330	10020	8204	4028	8726	3855	6909	7503	3731	10766	7143	4793	5167	5145	9124	6963	6248	9861
SLC36A4|ENSG00000180773|protein_coding	357	698	392	379	555	405	433	447	889	551	260	357	464	296	489	402	395	200	314	365	235	167	486	374	420	209	879	457	420	129	199	124	656	1620	388	621	223	122	484	434	1015	366	383	298	196	433	418	296	835
PRKAB2|ENSG00000131791|protein_coding	6336	825	1229	1163	1022	727	469	755	899	3239	802	526	853	894	712	4030	2832	4786	476	693	5263	4834	537	513	485	488	1049	605	830	6959	1515	375	3332	1661	428	1061	810	626	579	601	5020	2021	680	1014	1397	1367	822	715	2045
GAST|ENSG00000184502|protein_coding	6	0	1	13	2	3	4	0	0	3	4	8	0	10	17	3	1	0	0	4	1	1	25	1	9	3	1	5	3	3	0	3	480	22	42	447	20	319	359	11	1	1	25	11	29	225	395	6	2
EID2|ENSG00000176396|protein_coding	501	645	456	662	807	335	530	683	650	836	662	741	507	300	474	499	539	425	471	511	416	300	632	487	644	338	609	604	511	328	403	176	1374	621	624	823	754	618	3208	276	901	655	537	405	453	863	1052	467	654
CEP295NL|ENSG00000178404|protein_coding	1	8	0	1	3	2	3	13	3	7	3	1	1	2	2	3	9	1	3	2	1	0	2	6	1	5	2	4	7	3	3	5	1	3	0	3	1	5	5	0	2	1	0	1	2	1	2	3	0
CFHR3|ENSG00000116785|protein_coding	17	10	7	11	15	0	0	2	3	14	16	3	6	1	54	3	44	12	1	28	17	43	22	1	0	12	4	20	9	9	24	15	27	48	8	25	26	3	17	15	38	7	8	10	13	14	36	31	14
ZFY|ENSG00000067646|protein_coding	639	1224	604	890	1098	605	629	1040	1226	1082	661	766	674	0	0	1	828	0	0	1	565	557	0	1251	0	847	0	1	0	489	101	0	898	482	0	0	899	491	3	830	2	811	1	64	619	60	1578	921	1006
SETBP1|ENSG00000152217|protein_coding	1088	2275	334	986	2035	1279	381	654	2775	1232	1018	412	1494	354	397	1764	1276	671	992	456	1093	1489	913	395	217	239	1492	531	801	1761	274	98	1208	2406	288	514	367	70	67	1049	4262	890	621	1018	745	402	953	1081	1360
RIN2|ENSG00000132669|protein_coding	1407	8251	2206	3997	6352	4496	1577	2920	8201	4299	3800	4479	8049	2982	5738	2833	3331	816	2464	5975	2599	2407	4643	3956	2595	4282	5776	4970	2031	1452	2572	1340	7362	9553	4485	6193	8811	4987	1948	3985	14200	5253	3133	2337	13348	5850	3603	6446	10700
ALDH4A1|ENSG00000159423|protein_coding	3686	624	2465	5622	1982	234	2551	3087	3009	4417	3227	3579	426	1935	2678	2577	2964	2909	1914	7074	3238	2541	1455	1378	5819	2463	1720	3892	2952	2889	1991	2299	3001	3322	1529	1679	2240	3017	646	700	2201	2117	1004	1057	1075	2567	2446	4812	2439
LYPD8|ENSG00000259823|protein_coding	0	1	1	1	1	3	1	0	2	0	1	16	0	0	0	0	1	1	0	0	0	0	0	0	0	0	17	0	0	0	5	3	0	158	17	233	1	2	46	62	12	0	7	3	2	55	3	0	0
PAX5|ENSG00000196092|protein_coding	40	28	4	41	97	4	27	21	36	36	7	38	7	30	379	26	101	10	3	35	4	0	40	0	6	9	118	349	1	10	54	0	417	127	436	266	4	25	261	164	68	91	176	110	148	100	113	939	597
DGKE|ENSG00000153933|protein_coding	193	290	134	283	505	235	168	278	438	389	253	273	209	204	222	278	259	124	186	428	257	139	467	212	242	260	431	215	420	133	188	89	595	472	175	287	509	338	388	155	502	339	131	174	280	338	266	434	318
NELL2|ENSG00000184613|protein_coding	25	137	38	592	140	57	256	273	2932	1065	110	1194	45	83	2486	427	297	124	249	51	235	164	1029	98	143	40	6541	378	127	87	254	117	617	167	14577	14095	34	3937	197	7569	47424	1306	5519	8551	1972	5200	8397	88	510
TAF10|ENSG00000166337|protein_coding	1671	2658	1655	2029	2310	1919	1817	1779	2137	2477	2327	2860	2912	1391	2272	1631	2075	1401	2048	2232	1249	912	2964	2025	2848	1791	2026	2573	1642	863	2859	1920	2547	2925	1789	1897	3013	1823	2164	1015	2364	1939	2046	1509	1887	2320	1993	1402	2073
TMPRSS13|ENSG00000137747|protein_coding	1127	1645	2602	2937	1466	2137	4349	3223	3619	5540	2426	2421	1671	2483	9570	2199	474	1358	2484	1443	892	188	1197	2101	2349	2421	5545	2344	3395	14	1110	1296	3283	3037	1842	850	331	3182	2196	4161	710	1164	9097	829	4889	2012	3409	282	1436
SNF8|ENSG00000159210|protein_coding	1876	2871	1849	2295	2719	2010	1620	1652	2380	2994	2573	2467	2991	1478	2167	1776	2167	1457	2063	2278	1854	1440	2795	1890	2469	1608	2101	2453	1945	1313	3784	2391	3350	3094	2276	2481	2529	1862	3547	1080	3928	2432	1270	2121	2689	2382	3632	3123	3148
AC008758.5|ENSG00000268870|protein_coding	0	0	0	0	0	0	0	0	3	0	0	0	0	1	0	2	0	0	0	0	0	0	0	1	0	0	1	0	1	0	0	0	0	0	0	0	0	0	0	0	0	0	0	4	0	0	0	0	0
AC110611.1|ENSG00000250821|protein_coding	4	0	0	1	0	1	0	0	22	0	0	0	1	0	0	0	3	0	14	0	4	0	2	0	0	0	3	0	0	0	0	0	0	0	0	0	0	0	0	1	0	0	0	0	0	0	0	0	0
CEACAM5|ENSG00000105388|protein_coding	15179	492	7174	6605	432	224	8591	25609	224	7814	15137	10154	119	12980	3721	6291	188	1971	214	19706	10583	190	170556	28130	10605	28226	11785	18071	19540	69	1566	5145	307	8744	1889	395	7398	937	760	4521	35	2187	5715	5	5422	1092	185	258	4584
LIPF|ENSG00000182333|protein_coding	4	3	1	0	0	1	3	1	3	7	2	4	0	1	0	1	1	0	0	1	2	1	0	1	0	0	0	3	0	13	0	0	0	0	0	0	0	0	0	0	0	3	0	1	1	0	0	4	1
SEMA6A|ENSG00000092421|protein_coding	375	1249	302	704	788	4992	764	372	2694	1626	976	747	945	260	264	675	421	430	542	626	392	862	1439	184	293	394	528	533	482	985	282	182	794	312	186	474	109	101	96	256	326	1134	882	196	167	1141	1533	305	693
PGA4|ENSG00000229183|protein_coding	0	0	0	0	0	0	0	0	0	0	0	0	0	0	0	0	0	0	0	0	0	0	0	0	0	0	0	0	0	0	0	0	0	0	0	0	0	0	0	0	0	0	0	0	0	0	0	0	0
EGR3|ENSG00000179388|protein_coding	1731	1286	688	652	1570	1069	1167	376	21112	471	7980	1086	457	263	1883	363	6475	764	2989	25967	108	520	331	72	585	74	1755	584	1486	525	857	142	620	371	195	1996	164	2155	1047	409	3700	501	123	314	998	546	427	164	366
LHFPL4|ENSG00000156959|protein_coding	4	5	8	48	8	3	25	29	29	15	11	24	11	17	0	15	2	7	26	3	5	2	70	4	5	9	8	7	13	2	0	12	1	0	0	1	3	0	7	66	2	6	1	0	2	1	0	1	9
MTHFS|ENSG00000136371|protein_coding	127	229	102	63	328	304	45	95	128	99	134	141	318	73	109	130	188	75	133	193	54	90	186	150	72	66	96	109	61	70	67	36	197	155	255	282	178	127	140	90	230	150	68	116	247	234	191	266	224
LDHAL6B|ENSG00000171989|protein_coding	9	4	8	1	5	0	0	7	7	2	6	2	4	1	0	1	0	0	0	5	2	0	0	0	9	0	3	1	0	1	0	0	9	14	6	9	3	13	3	1	14	2	5	8	7	12	11	3	2
BCL7B|ENSG00000106635|protein_coding	3033	3104	2125	1952	3513	1237	2446	2110	2079	2469	2908	2508	2401	1303	2447	2413	2528	1463	1796	3175	1417	1558	2678	2146	2670	1498	2407	2380	2316	1934	1959	911	3602	4808	1221	2410	3340	1406	2521	1405	4099	1721	1932	1578	2944	3217	3344	3255	3244
ERO1A|ENSG00000197930|protein_coding	2389	7569	11283	17041	5252	3308	6309	44331	3320	11493	6392	15073	6508	9545	5333	8654	2072	2543	1844	6880	5101	1327	12962	26111	12627	10777	13702	13112	32861	780	1995	18706	17465	28211	7480	12147	10864	6955	7820	6885	16133	4434	16944	7901	15642	12828	30356	13770	8332
FAM129B|ENSG00000136830|protein_coding	37690	21537	46410	83188	19568	14769	70997	113203	25338	72641	106060	66097	21110	48941	52082	50050	9512	18356	14693	53587	43976	5418	67689	92221	104972	85830	56217	100739	79214	3678	28583	52957	34703	80146	40188	47581	39590	21173	29248	31119	17707	28811	42260	14891	68466	63227	26083	26590	40520
C4orf33|ENSG00000151470|protein_coding	280	642	380	425	779	419	296	772	697	509	482	651	649	366	376	397	563	175	366	948	367	168	838	1118	462	341	662	484	439	113	179	128	676	1124	402	379	945	585	213	291	822	521	297	186	349	882	374	756	534
SCEL|ENSG00000136155|protein_coding	13555	241	10390	27498	687	195	14997	67633	8923	28000	27645	17665	227	17746	10851	13641	267	5009	1326	11148	33883	57	9581	74548	23911	25049	10661	27812	41026	28	1326	13689	3269	4192	5186	1614	8871	2186	1121	6620	466	6184	30440	158	6580	3788	1756	49	5637
LCN15|ENSG00000177984|protein_coding	10	0	1	4	1	0	2	0	0	7	2	2	0	0	0	1	22	11	1	0	11	9	2	0	3	0	0	0	0	4	4	0	3	4	0	0	0	0	4	0	3	4	0	2	0	0	0	2	0
PRPF38A|ENSG00000134748|protein_coding	1583	2106	2154	2451	1972	1166	1921	2695	3213	2868	2264	2652	2076	1647	2105	1791	1495	829	1793	2471	1283	847	2240	2267	2417	2166	2468	2526	2430	925	1060	830	2502	5159	2054	2223	3289	2637	1473	1324	3239	1949	2101	1881	2386	2141	2533	3193	3055
HCLS1|ENSG00000180353|protein_coding	526	5990	876	1087	2230	690	557	917	2053	2927	2370	1413	1691	1441	2120	1131	2601	748	831	1453	574	683	1455	345	627	717	2386	2060	1010	743	3122	587	2026	2310	399	1546	2747	432	1119	3279	933	3212	1031	801	868	1089	330	1755	5187
LRCH2|ENSG00000130224|protein_coding	44	126	12	50	124	47	13	18	66	41	63	5	57	4	19	82	165	28	21	20	38	99	21	19	7	18	123	17	23	149	35	32	131	39	16	321	18	34	81	85	222	68	15	19	11	17	104	39	162
SH3D19|ENSG00000109686|protein_coding	3542	5321	2077	3491	3931	2116	2921	4700	4600	6318	4669	2849	3743	3060	2779	4125	3623	1382	1673	3804	3424	2531	5873	3702	3508	3311	3999	3834	4218	2774	739	1055	6283	8594	3330	2977	4016	1898	1060	3622	7336	3068	3378	1508	1938	2041	3024	2689	5971
TRMT44|ENSG00000155275|protein_coding	346	610	775	906	554	287	663	861	1365	1053	950	895	693	488	974	539	262	341	1180	905	597	225	1456	1079	814	1183	856	897	650	184	444	476	1002	709	401	581	876	602	354	299	617	611	564	448	823	587	1015	538	716
PLXNA3|ENSG00000130827|protein_coding	622	2007	707	1094	2680	1782	492	914	2044	1520	960	735	2131	965	406	1479	1256	498	1330	2118	512	610	1998	185	1844	676	1286	954	1324	469	744	444	1164	1677	922	1825	546	3543	1483	958	4664	2101	2058	1957	3458	1706	5443	1799	1567
EIF2AK3|ENSG00000172071|protein_coding	788	3760	717	877	2907	2472	794	1646	1294	998	1264	869	3136	790	613	1875	1387	312	1058	2399	725	833	2887	1181	792	1137	1767	1185	1031	523	230	88	2251	1945	783	857	1273	677	552	852	2173	950	758	614	973	762	547	929	1203
NUTM2A|ENSG00000184923|protein_coding	13	0	2	9	3	35	1	3	0	4	3	9	52	12	13	12	20	1	9	5	16	23	18	2	4	8	20	6	9	6	1	2	9	9	3	0	11	11	27	11	24	25	3	19	4	20	8	32	13
TGIF2-C20orf24|ENSG00000259399|protein_coding	2	9	2	2	14	0	2	2	3	3	2	3	3	1	7	4	5	1	8	3	1	1	6	3	3	1	5	0	2	0	1	2	10	10	1	2	3	2	1	5	8	6	1	4	0	6	1	0	10
HIST1H2AL|ENSG00000276903|protein_coding	0	4	0	5	1	0	1	1	2	1	2	1	1	0	0	1	1	0	2	5	0	1	10	1	1	0	0	1	4	0	2	1	3	165	8	7	19	8	7	1	2	0	3	6	1	8	2	13	5
DPYSL3|ENSG00000113657|protein_coding	5364	12626	1739	3857	11335	2694	2020	2857	5846	6836	7539	1791	5306	3165	466	9111	8315	2196	2995	3607	2686	5125	12540	1693	816	4482	3828	4635	4539	7978	4842	2767	7638	6597	304	9973	417	4035	2584	2266	6903	7039	394	8514	1751	680	2345	9980	10103
NGDN|ENSG00000129460|protein_coding	1235	1454	1108	1215	1554	953	1335	1364	1347	1414	1209	1725	1343	789	1350	1042	1020	816	1292	1540	778	648	1363	1239	1730	923	1277	1694	1254	648	971	709	1497	1786	1067	2123	2383	2048	2324	540	2578	1413	959	1773	1715	2947	2209	1322	1684
LRRC45|ENSG00000169683|protein_coding	222	838	489	1002	1201	786	497	482	823	677	1137	1153	1244	535	885	398	397	191	799	1048	476	243	2385	337	779	599	1065	880	544	123	768	1033	1073	1469	1327	565	1059	594	595	330	1055	769	419	999	799	791	1125	761	1123
ZNF354A|ENSG00000169131|protein_coding	260	491	200	308	456	199	208	294	706	418	237	441	445	257	578	230	344	188	400	354	243	198	286	297	188	287	419	333	289	215	148	102	467	367	339	242	216	544	300	364	877	496	357	411	680	694	1665	158	440
UQCRH|ENSG00000173660|protein_coding	6901	4678	5872	5735	7473	4582	5875	5106	5611	8212	6157	6804	4889	3041	6648	4680	6190	5270	6600	5688	5820	4108	4628	9403	6914	4393	5844	6594	4332	4335	5901	4833	7291	5864	4776	5431	8008	8921	4815	2541	7246	3982	6076	2737	4713	7952	7129	5173	4150
DPT|ENSG00000143196|protein_coding	2619	2323	347	2314	1615	1827	342	527	2994	2680	5510	271	307	361	344	4481	10643	3269	1741	1444	8031	7656	386	500	284	298	1281	809	875	18227	2445	3536	804	786	39	1063	220	423	142	1250	440	1287	92	57	174	135	299	484	1047
LRRTM4|ENSG00000176204|protein_coding	0	22	0	9	152	44	1	2	3	3	0	1	83	1	1	1	72	0	7	1	5	36	8	0	0	1	13	0	0	20	0	2	3	1	0	2	3	0	2	0	2	1	0	0	0	0	0	1	0
ANKRD40|ENSG00000154945|protein_coding	4384	2919	1716	1879	3156	1635	1133	1627	2601	2951	2109	1750	2142	1088	940	3353	3747	2250	1552	1961	2865	3438	2065	824	2041	1639	2159	1752	1982	5016	757	366	3183	2974	1801	2942	1846	1095	2405	1494	4628	1852	864	2133	1328	1978	2132	3330	3253
AFF3|ENSG00000144218|protein_coding	59	146	12	135	140	94	28	116	193	117	153	36	96	27	44	264	211	34	221	80	83	258	36	71	32	26	213	119	52	494	31	33	103	83	13	29	16	21	13	92	15	93	16	6	22	7	20	10	172
NPY5R|ENSG00000164129|protein_coding	3	70	0	1	100	46	0	1	32	1	6	2	25	0	0	46	18	1	34	0	1	72	33	0	1	0	82	1	7	10	3	4	15	3	0	0	0	0	1	0	0	2	0	0	0	0	0	0	1
KCNJ8|ENSG00000121361|protein_coding	91	346	90	114	305	67	114	31	371	207	207	29	48	31	55	222	522	104	63	39	221	401	12	26	21	14	106	33	78	289	1188	94	1637	294	94	524	116	134	95	418	434	258	96	112	104	106	67	338	510
C1orf105|ENSG00000180999|protein_coding	107	2	9	17	0	1	5	5	32	15	9	62	1	3	0	6	336	57	5	1	128	196	3	0	10	0	3	6	6	108	207	0	62	4	2	12	0	2	1	3	35	64	3	1	0	0	2	0	24
HBM|ENSG00000206177|protein_coding	0	1	1	0	0	0	0	0	0	0	0	0	0	0	0	0	5	3	0	0	1	0	0	1	0	0	0	0	0	0	0	24	0	0	0	1	0	1	0	0	0	0	0	0	0	0	0	0	0
FN3KRP|ENSG00000141560|protein_coding	1114	2250	1301	1680	1857	2098	1060	1443	1822	1780	1263	1916	3079	954	2005	1313	1451	633	1586	2079	955	845	2110	1408	1330	1053	1652	1934	1058	717	1048	638	2209	4606	2600	1369	2486	1062	1157	929	4625	1586	1126	1274	2274	1123	2768	3054	2729
STON1|ENSG00000243244|protein_coding	79	448	120	357	724	111	101	157	1143	299	260	82	162	77	198	252	471	77	257	194	222	303	548	116	66	190	407	178	262	336	537	145	773	806	505	466	272	331	278	347	6972	369	113	166	195	481	376	220	1031
RBL2|ENSG00000103479|protein_coding	2236	5034	1857	3655	4958	4545	1579	3679	5044	3814	3194	2879	4933	3006	2786	3458	2759	1129	2649	4057	3386	2054	4596	2140	2266	2564	4988	3279	3843	2336	425	285	4040	4533	2061	3514	3045	2539	748	2072	9629	3081	2408	2232	7275	2490	2296	2373	3604
MAST1|ENSG00000105613|protein_coding	13	41	7	43	42	40	7	13	33	19	22	14	160	3	56	25	19	5	51	26	7	14	114	9	10	2	14	13	20	7	3	20	113	267	40	57	119	245	33	5	37	11	20	12	123	211	112	21	12
TP73|ENSG00000078900|protein_coding	66	444	556	2156	937	341	1057	645	1940	1438	880	1338	808	1095	1693	387	631	161	995	2104	273	129	3166	307	416	637	1858	1655	1029	36	87	206	1523	4269	751	350	462	1218	186	939	2373	1004	436	1192	1079	1293	583	745	1255
PRIMA1|ENSG00000175785|protein_coding	70	362	229	464	1703	387	257	249	353	327	634	546	455	258	160	364	445	181	297	205	332	205	219	108	201	470	365	459	272	136	23	133	39	317	344	12	196	7	5	252	225	893	34	9	587	26	354	24	471
RIPOR3|ENSG00000042062|protein_coding	48	180	31	76	161	15	38	14	1194	55	439	29	33	38	197	62	242	70	40	107	203	113	39	14	21	95	160	48	84	151	381	172	218	299	75	286	38	577	95	188	137	410	94	171	88	249	131	64	371
DHRS2|ENSG00000100867|protein_coding	5	204	5	14	6584	419	7	8	751	12	8	4	4709	11	127	8	20	2	2181	11	6	8	72	4	5	5	40	19	3	4	4	8	71	607	87	57202	140	201	8070	11	92	98	63	111	8	69	29972	38	104
RASA4B|ENSG00000170667|protein_coding	5	2	12	2	3	3	1	0	3	17	18	0	3	0	1	11	2	2	2	2	16	2	0	0	6	0	0	3	6	20	1	5	4	5	0	0	1	5	0	3	13	2	1	0	9	5	10	5	7
CNNM1|ENSG00000119946|protein_coding	25	72	90	266	90	97	154	77	122	208	109	149	37	166	4	95	41	46	73	348	59	43	97	27	120	211	62	262	301	5	27	51	15	198	32	66	198	1	122	4	39	166	1	14	22	3	170	63	93
UBR5|ENSG00000104517|protein_coding	4010	7411	3049	6944	7797	3406	3798	6396	7397	7587	6724	4747	5980	5292	4838	5689	3241	2036	2944	7226	4768	3048	8268	2501	6060	6015	7759	6644	6975	2874	1509	893	10149	14265	4983	12706	3483	7837	4729	5036	14690	7069	7452	7480	7307	6697	6813	6317	10187
CDV3|ENSG00000091527|protein_coding	10718	9777	7419	8674	8585	3084	8766	9289	10561	11658	13194	11209	5951	6600	8960	9522	6326	5940	6410	8981	6114	5970	8341	3377	11789	7818	10147	10693	10018	7459	6415	2470	13404	16856	12584	12219	10476	6623	7944	10167	16547	8779	8603	5956	15617	9596	8777	10952	14972
CHAC1|ENSG00000128965|protein_coding	90	384	598	1190	257	91	60	1377	526	1236	242	210	227	328	1364	558	124	958	183	151	1086	180	919	1617	909	820	1036	738	612	540	1020	1030	739	549	457	450	972	272	194	558	256	92	351	124	59	296	213	358	175
CTNNB1|ENSG00000168036|protein_coding	19202	33560	12965	23623	47156	13906	15387	21224	32725	31992	18048	14156	19610	13221	11818	24336	27468	6293	16679	35759	9431	10679	30327	16566	19718	17044	20353	21184	22008	9317	8836	4584	22719	19499	12708	35378	12336	10150	26975	16317	25113	17118	16116	29714	9760	19295	12895	13234	28036
RPL38|ENSG00000172809|protein_coding	13896	14352	14799	15288	14588	12482	16505	12974	17176	20701	16085	20234	15841	7085	15255	12676	15732	16265	18488	14040	9924	8950	15008	19263	18454	11647	12345	18637	10490	9028	29034	25206	19126	6916	14765	13972	12948	20183	34861	5700	19545	9903	19377	7973	17167	21598	19692	11495	13091
BRINP3|ENSG00000162670|protein_coding	1	24	4	15	26	87	1	1	104	18	8	2	69	3	2	11	75	4	14	1	3	24	0	20	2	17	0	0	16	1	0	9	1	1	1	18	0	1	40	0	1	0	0	0	0	0	0	0	39
CXorf40B|ENSG00000197021|protein_coding	553	664	498	643	633	652	550	616	588	736	757	508	578	406	774	506	613	301	496	847	372	331	1036	613	819	421	778	702	488	317	579	280	694	790	443	957	975	1011	522	351	941	728	578	479	938	794	1111	791	851
LPAR6|ENSG00000139679|protein_coding	1934	3534	4239	2867	2828	1510	4249	4430	2471	5310	3111	3831	1858	4025	3141	3080	2294	1702	2153	3211	2861	950	2677	7277	4928	3322	3527	3403	4995	546	2144	2079	2071	5418	2537	747	3893	226	1212	2133	6005	5706	2808	574	4030	3997	148	848	2844
SHTN1|ENSG00000187164|protein_coding	508	5796	710	1730	2658	3109	1392	1216	2492	1904	1872	1886	4740	1069	2755	1497	1369	294	1549	1319	808	739	1899	1300	1366	2284	2369	1574	1364	187	490	278	3489	2196	1898	1988	581	3909	738	1282	3134	1746	2512	1155	3294	2382	855	1041	1910
PDXP|ENSG00000241360|protein_coding	19	31	6	25	20	93	20	18	29	6	30	15	31	17	13	31	38	18	13	7	19	17	39	5	19	10	20	18	4	30	11	0	57	45	11	75	34	31	20	4	20	26	16	67	39	19	24	22	60
SLC25A48|ENSG00000145832|protein_coding	6	12	11	65	16	17	76	16	139	55	61	12	7	28	11	105	43	12	35	7	47	20	23	5	8	3	39	16	41	59	8	31	19	11	21	3	1	249	11	7	44	5	11	20	17	9	18	6	17
FAM184B|ENSG00000047662|protein_coding	182	27	46	125	34	27	54	39	61	204	65	86	33	31	12	160	226	111	55	45	197	96	35	16	23	45	15	36	92	200	2	13	37	47	4	15	27	15	25	10	26	39	9	20	1	8	22	8	29
ACOT6|ENSG00000205669|protein_coding	4	1	1	1	1	1	0	0	1	0	0	0	0	0	0	2	1	0	0	0	2	1	0	0	0	0	0	0	0	4	0	0	0	0	0	0	0	0	0	1	1	0	0	0	0	0	0	0	0
GAS7|ENSG00000007237|protein_coding	2496	4908	2872	5974	3912	711	4597	8400	8295	7446	9207	2766	647	5238	4013	4816	2275	2127	2013	1540	2204	1376	1704	2414	5028	5159	2849	4777	8334	1900	1243	1572	1090	1133	1292	860	428	1535	279	2541	1512	3647	1130	208	1356	225	1712	524	8572
ACADSB|ENSG00000196177|protein_coding	4506	2189	1587	1831	3372	2765	649	1375	1553	2286	1649	881	1849	707	459	2930	2846	2521	1025	1781	4130	2976	1639	2515	736	750	1729	1277	2165	3721	197	229	621	668	795	312	939	767	197	641	1188	947	443	150	672	304	392	389	882
GAGE10|ENSG00000215274|protein_coding	1	0	0	0	0	0	0	0	0	0	0	0	0	0	0	0	0	0	1	0	1	0	1	0	0	0	1	0	0	0	0	0	0	0	0	0	0	1	3	0	1	2	0	1	0	0	9	0	0
LRG1|ENSG00000171236|protein_coding	901	6081	5019	265	7099	2348	435	2559	9994	253	1505	1410	8635	6028	1184	1255	1423	151	3413	6699	148	1036	18135	3490	1217	3831	5457	1791	3259	1072	1378	665	199	1016	1009	1016	770	831	174	604	93	348	2165	25	1222	739	328	708	918
SEC24D|ENSG00000150961|protein_coding	966	2897	1618	1727	3905	2038	1481	2074	2506	2075	2555	1110	2233	1888	1454	2311	2449	445	1389	2726	809	1186	4971	1018	1207	1376	3517	2500	1487	1113	734	180	4931	2513	2029	4486	1562	2513	1251	2771	8798	4063	1083	2798	950	2291	2689	2139	5833
LOR|ENSG00000203782|protein_coding	2	1	4	1780	6	1	140	555	19773	2322	14	1259	1	19	17663	153	2	2931	708	0	20	1	1	7	2	6	5	65	114	0	43	127	8	5	1930	510	1	261	1559	113	3	2	226	2	88	10	1691	0	55
PRSS56|ENSG00000237412|protein_coding	196	0	12	8	0	3	5	3	5	22	11	28	0	4	2	55	98	73	0	1	84	51	11	0	4	0	0	1	4	91	24	15	26	0	0	2	0	1	0	0	6	17	0	2	0	0	0	1	10
FLNB|ENSG00000136068|protein_coding	21608	22408	10978	14738	25816	14446	19272	12954	29138	15405	14158	13710	21330	12181	16926	19053	8173	4119	13128	30864	5773	7322	45794	4468	32687	30370	40562	29039	12103	5431	18088	2472	42880	24059	24016	67353	8181	25805	21724	45327	54169	13727	57012	38113	23282	56305	37489	18376	21675
YIPF6|ENSG00000181704|protein_coding	2045	3305	1796	2259	3752	3463	1785	2741	2691	3176	1992	1919	2904	1756	2132	2745	2660	1353	2402	2656	1792	1907	3388	3233	1959	2106	3032	2274	2604	1820	822	593	2532	3863	1492	2675	3087	1916	1933	1465	4880	1999	1687	1529	2911	1890	2502	2399	2457
DAZ4|ENSG00000205916|protein_coding	0	0	0	0	0	0	0	0	0	0	0	0	0	0	0	0	0	0	0	0	0	0	0	0	0	0	0	0	0	0	0	0	0	0	0	0	0	0	0	0	0	0	0	0	0	0	0	0	0
KATNA1|ENSG00000186625|protein_coding	829	892	761	922	920	554	681	945	1083	1105	852	1121	754	488	1054	761	775	487	610	873	653	400	1110	953	997	639	1108	1077	843	433	766	500	1864	1382	905	1283	862	1145	1219	559	1239	1159	494	846	1180	1299	903	815	1261
CCNI2|ENSG00000205089|protein_coding	6	372	6	21	270	149	6	4	17	16	6	10	377	7	11	46	90	10	81	47	8	41	68	0	5	15	46	12	7	5	15	1	7	128	12	68	175	33	84	12	10	19	9	8	42	6	55	78	37
CDH3|ENSG00000062038|protein_coding	11688	11793	27565	7056	14732	1403	12384	8226	14071	6139	9343	30121	6216	14213	27550	8449	5174	3015	6854	18058	1198	561	16170	1424	32650	12349	37617	25144	6790	135	18325	1636	47427	26266	33987	52889	12775	14408	12143	19500	47007	27313	51318	35019	26842	64493	57078	25539	45763
AASDH|ENSG00000157426|protein_coding	322	600	366	764	700	568	518	574	948	646	613	531	586	442	542	362	526	207	468	801	483	333	625	543	367	468	692	583	680	295	178	144	557	1046	313	711	725	651	339	415	1304	566	654	396	310	411	472	830	574
MOCS3|ENSG00000124217|protein_coding	475	857	510	827	727	419	726	877	654	693	652	865	723	608	822	750	409	210	584	666	308	333	1372	418	835	620	914	902	635	232	222	172	795	1052	1088	1915	840	624	566	389	779	707	606	605	555	621	994	651	679
PTPN4|ENSG00000088179|protein_coding	1410	1363	528	1211	1572	1145	744	857	1097	1293	650	754	1102	778	880	1153	1113	599	545	1085	1131	1026	852	557	604	638	1328	854	1064	1233	174	174	1500	1433	539	803	667	1136	323	957	3992	902	783	600	719	910	547	689	1062
PRPSAP2|ENSG00000141127|protein_coding	795	1118	1152	1403	1226	720	1117	1209	1269	1618	1244	1197	1078	857	1547	894	925	555	896	1243	764	371	1399	1359	1600	915	1447	1446	1327	277	664	413	1422	2170	1354	1357	3697	1624	1077	831	5144	983	643	1081	986	1614	1409	1425	940
ARL5C|ENSG00000141748|protein_coding	1	0	0	2	3	0	0	1	3	3	0	1	2	0	0	1	0	0	0	0	1	0	0	0	1	0	0	0	2	1	0	0	1	0	0	1	0	0	2	0	0	0	1	0	2	0	0	0	0
DDX25|ENSG00000109832|protein_coding	5	24	3	18	53	8	5	24	44	51	13	71	8	25	6	19	14	21	25	15	18	13	11	2	5	5	14	12	38	6	13	7	3	8	2	0	48	0	2	3	2	22	6	0	0	0	0	10	8
OR5H15|ENSG00000233412|protein_coding	0	0	0	0	0	0	0	0	0	0	0	0	0	0	0	0	0	0	0	0	0	0	0	0	0	0	0	0	0	0	0	0	0	0	0	0	0	0	0	0	0	0	0	0	0	0	0	0	0
DAG1|ENSG00000173402|protein_coding	6087	15881	4613	8663	22059	7348	5273	6621	10207	8722	7687	5660	12052	4934	5328	10493	9259	4425	8136	10009	7029	9127	9812	3213	6087	5846	10282	7375	7910	9802	1730	955	10486	10463	7037	7200	5337	4715	7127	5926	13878	4806	5597	6718	4087	8373	3937	7074	8202
NCMAP|ENSG00000184454|protein_coding	64	4879	10	49	3277	1986	10	15	99	25	11	3	3762	6	11	1689	1370	35	481	67	62	539	990	5	3	16	434	25	88	100	14	6	24	82	10	17	4	2	22	46	0	27	32	3	8	3	4	12	17
METTL6|ENSG00000206562|protein_coding	314	431	289	433	453	297	370	413	558	545	409	389	429	305	490	314	420	188	327	375	318	203	418	447	385	379	484	421	383	190	238	168	499	425	434	465	479	289	504	240	1465	454	418	589	376	421	424	393	523
HUWE1|ENSG00000086758|protein_coding	14391	19356	13065	23723	19165	10529	10404	15837	19121	23990	19347	11768	17164	13812	9787	18161	10332	7300	8375	21198	15617	14941	21961	3872	15915	20500	21441	17165	20067	13798	4462	2960	14185	46175	11604	32182	10010	12643	8647	19079	36217	14489	13703	18549	20353	10837	14824	18366	23481
ADAMTS8|ENSG00000134917|protein_coding	137	211	33	49	259	32	85	18	571	71	109	41	52	32	9	114	178	51	51	111	50	50	98	7	32	102	24	66	32	225	31	29	390	36	9	10	5	5	10	6	6	237	1	6	13	2	7	6	142
DSCR3|ENSG00000157538|protein_coding	1887	3327	1432	2134	2262	2210	1776	2545	2523	2710	2868	1855	2091	1685	1987	2157	2148	1078	1364	2595	2008	1372	1985	2607	2123	1776	2729	2229	2393	1622	932	535	4264	5518	1202	1921	2572	1757	1210	1567	2816	2009	1856	1417	1691	2523	2250	2203	2926
SLC39A1|ENSG00000143570|protein_coding	3124	10515	4406	4978	8163	3748	4141	3613	5658	5354	6586	7051	8185	2992	4706	4237	5595	2109	4659	6063	2293	2323	7905	3894	5572	4998	5534	6002	3359	3382	3652	1634	13254	11617	4203	7299	6811	4190	4251	3196	10215	5835	4592	4612	7092	8112	5587	8222	9194
UBE2V2|ENSG00000169139|protein_coding	2169	2059	2257	2811	2192	1162	2474	3041	2747	3473	2280	3327	1439	1933	4039	2076	2229	1892	1309	2392	2011	1362	2118	3527	2982	2263	2619	3172	2873	1605	1649	1010	5249	3981	3043	5337	4885	4450	3293	1654	4801	2831	2866	2880	3047	3769	6603	2910	3734
LRRC27|ENSG00000148814|protein_coding	58	534	120	221	510	323	116	132	381	279	212	140	479	135	137	154	302	90	348	216	195	147	1435	117	76	124	338	177	131	81	172	144	203	193	48	48	161	176	160	77	208	235	43	103	91	162	139	213	195
ASGR1|ENSG00000141505|protein_coding	22	96	20	50	68	29	20	42	166	15	80	31	23	16	304	17	93	15	39	30	16	15	35	50	46	16	27	44	23	46	163	49	70	15	46	21	59	23	62	18	21	71	38	20	33	27	32	39	55
USP17L3|ENSG00000225327|protein_coding	0	0	0	0	0	0	0	0	0	0	0	0	0	0	0	0	0	0	0	0	0	0	0	0	0	0	0	0	0	0	0	0	0	0	0	0	0	0	0	0	0	0	0	0	0	0	0	0	0
C11orf49|ENSG00000149179|protein_coding	457	1368	685	1047	1779	897	642	805	1112	1247	787	926	1525	484	736	807	916	432	1169	994	648	540	4764	711	917	351	1039	1002	882	389	608	533	905	994	510	409	508	775	465	436	1740	940	357	487	535	793	1152	1428	1337
TIMM13|ENSG00000099800|protein_coding	2696	2297	2872	3431	2883	1744	3422	2333	3439	3647	3761	4460	2876	2061	5970	2331	2333	2045	4075	3858	1726	1529	2868	3361	4311	2891	3257	4154	2031	1529	6274	4627	4582	2671	2438	3612	4903	3250	1869	1248	1105	2319	3364	1670	1878	3826	2589	1526	2018
ACTN1|ENSG00000072110|protein_coding	9992	39728	9791	9911	29859	10040	15606	12442	32115	8906	13517	15149	40212	11671	13104	18595	14440	3595	18566	11610	4212	5876	9614	2955	25164	23956	17851	23553	11720	5854	10048	1453	59528	10388	17374	53339	3697	21677	29175	17864	35899	33941	21641	52838	29413	41330	42731	26306	71557
HACD2|ENSG00000206527|protein_coding	2300	3447	2537	4090	4203	2189	3574	5104	10308	3978	4880	5230	2724	3569	3636	3095	2157	955	8184	4656	2036	896	1839	4467	5410	5191	5473	6114	5022	745	1100	541	7973	10814	4859	4437	4730	2653	3010	4078	6498	3383	2657	7348	5364	3256	2849	5600	7746
PCF11|ENSG00000165494|protein_coding	2704	2332	1628	2834	2427	1546	1683	3193	4403	3641	2706	2217	1955	2847	1880	2226	2111	1785	1147	4039	3008	1802	2857	1849	2107	3078	3452	2638	4249	1636	576	674	2993	3199	642	1118	1258	1591	586	1308	3918	3160	1456	1308	2425	1454	979	1398	1668
ARMCX5|ENSG00000125962|protein_coding	328	870	296	550	959	974	439	576	787	482	604	477	966	356	294	476	493	260	589	673	384	266	591	475	383	435	552	532	621	234	155	139	1093	817	366	520	527	368	357	248	689	509	361	334	303	272	242	316	464
LYRM4|ENSG00000214113|protein_coding	588	1069	651	1018	1247	657	1119	764	1471	1213	802	1342	1132	492	1184	677	1163	545	1121	883	433	448	951	1278	913	750	817	1333	628	445	1239	1117	1514	1503	688	1160	1236	2229	768	389	960	878	810	856	1097	1368	681	990	1093
MS4A8|ENSG00000166959|protein_coding	24	72	2	0	347	19	0	0	1	1	0	0	0	2	0	28	20	2	101	124	3	11	13211	0	0	1	1604	10	4	9	1	1	0	4	0	0	0	0	1	0	0	0	0	0	0	0	3	1	0
H1FNT|ENSG00000187166|protein_coding	0	1	0	1	3	1	1	0	5	1	0	0	2	0	0	1	0	4	1	5	1	2	1	0	0	1	1	0	2	2	0	0	1	2	2	2	4	3	0	0	0	0	0	0	0	3	0	4	1
KCNH6|ENSG00000173826|protein_coding	5	1	0	0	0	2	2	0	6	2	3	0	0	1	0	0	6	0	20	3	3	0	49	0	3	0	1	2	0	0	1	0	0	1	0	0	0	2	3	0	4	0	3	1	0	0	0	3	0
CHMP4C|ENSG00000164695|protein_coding	543	1624	890	1706	1933	2619	1185	2857	1127	3308	1016	1419	2408	932	1038	813	630	1019	596	1094	1180	270	1223	3471	1170	597	1441	1703	2215	60	266	1358	1882	2711	1301	1152	1029	1537	3131	1033	913	710	1182	77	579	856	2012	670	807
CYP2W1|ENSG00000073067|protein_coding	30	11	2	128	14	29	58	32	102	259	11	30	3	18	162	46	9	86	307	129	34	11	217	102	73	19	26	43	70	0	0	53	158	36	38	87	18	1603	45	3	12	9	36	18	21	1	53	132	29
TIMM23B|ENSG00000204152|protein_coding	758	370	221	266	480	240	444	330	409	319	477	331	196	215	297	431	442	303	292	511	335	478	301	273	489	256	341	321	352	500	219	47	387	395	278	429	238	379	374	186	819	324	322	280	348	443	317	301	437
SLURP1|ENSG00000126233|protein_coding	3058	14	1891	23722	14	9	14681	22398	1475	44657	9076	20242	3	10118	40254	24705	12	26801	242	950	4468	33	1373	67162	4510	4395	2664	8208	18668	7	351	37969	1408	5	910	1517	726	8792	1226	4097	280	2024	7074	21	1354	2404	3350	3	4483
ZNF655|ENSG00000197343|protein_coding	2382	3241	1866	2386	3055	1859	1875	2889	2798	2602	2959	2656	2573	2641	3221	2183	2030	1083	1429	4377	3181	1158	2930	3200	2552	2273	2839	2732	3521	924	769	725	3657	3803	1883	1497	2612	2069	2792	1707	7649	4079	2604	1818	4053	3075	2285	2927	2863
SLC9A1|ENSG00000090020|protein_coding	2910	9322	3688	3102	9870	23262	2765	2552	3936	2978	2830	3761	16028	2146	3472	5901	2025	1278	3245	6114	1165	1450	10473	934	6517	4288	5197	3502	2825	923	2804	734	10757	16964	3593	9531	3255	5204	3122	3738	5624	3325	4448	4867	5403	6294	9284	4313	11262
SLC30A10|ENSG00000196660|protein_coding	2	2	0	8	9	1	1	1	95	1	4	0	2	2	4	0	6	5	46	0	0	0	2	2	3	0	1	1	4	0	0	1	1	6	2	8	5	0	2	2	4	2	7	2	0	0	15	2	31
PAXIP1|ENSG00000157212|protein_coding	496	974	531	909	995	551	694	857	1053	915	941	933	898	705	726	623	396	294	612	1126	516	260	796	374	976	752	916	933	933	290	228	126	1046	1056	683	862	1108	974	495	562	1756	969	730	565	879	835	1152	814	992
RREB1|ENSG00000124782|protein_coding	5880	4883	4995	6002	5642	3972	6151	6909	5942	4670	8017	5899	4739	5667	3318	5180	1760	1705	3072	9087	4964	2288	11248	2618	10906	9796	7739	6476	6529	1403	1809	894	3989	17659	10300	7350	4120	3301	1870	5274	6427	5370	9650	3190	8215	4387	2635	3746	6801
ERH|ENSG00000100632|protein_coding	2207	4176	3004	3278	5032	2482	3108	3365	3489	4090	3643	4091	3619	2080	4252	2579	3606	2149	3029	3689	1592	1298	4582	4210	4038	2838	3938	4353	2907	1272	1973	981	6446	5138	4421	4895	8245	4815	4739	2012	5425	3915	3075	4920	4096	6669	8746	5630	5382
RBMX2|ENSG00000134597|protein_coding	544	1043	650	977	1084	532	555	797	1085	969	715	1021	1021	493	733	650	782	457	790	782	548	436	799	931	880	731	910	1087	637	389	801	639	1641	1206	641	920	1406	718	549	411	1578	849	719	607	1678	900	1220	1199	1052
NT5DC2|ENSG00000168268|protein_coding	1301	2451	1398	7142	3347	5470	3853	4633	2571	6892	4711	4552	2912	2227	2432	3086	1784	1842	2644	3222	2167	861	1988	3780	5750	2925	2521	4424	4205	641	2012	2889	4075	2318	1996	5892	3487	3687	1814	1278	2987	4625	3286	4002	1256	2308	4488	1911	2315
GUCA1C|ENSG00000138472|protein_coding	0	0	0	0	0	0	0	0	0	1	0	0	0	0	0	0	0	0	0	0	0	0	0	0	0	0	1	0	0	0	1	0	3	0	3	0	0	7	0	0	0	0	0	4	1	1	9	3	7
PRPF3|ENSG00000117360|protein_coding	1087	1092	1365	1384	1090	519	898	1563	1800	1973	1249	1873	1193	1135	1431	1104	909	780	1083	1571	1254	516	1893	800	1817	1251	1580	1776	1399	541	1005	699	1771	4471	1216	2092	2115	1311	1443	687	2541	1973	1075	1374	2161	1728	1697	1649	1833
CU633980.1|ENSG00000277277|protein_coding	0	0	0	0	0	0	0	0	0	0	0	0	0	0	0	0	0	0	0	0	0	0	0	0	0	0	0	0	0	0	0	0	0	0	0	0	0	0	0	0	0	0	0	0	0	0	0	0	0
POU3F1|ENSG00000185668|protein_coding	57	6	54	425	11	2	594	156	1510	271	344	738	5	234	2071	51	38	63	406	302	53	24	240	74	323	772	1207	749	122	15	399	62	1085	948	285	894	302	1680	79	1181	3115	787	1263	1011	401	975	977	16	1582
PAX7|ENSG00000009709|protein_coding	143	1	19	47	1	0	8	8	5	186	36	4	0	16	0	186	116	322	11	8	190	377	2	0	3	0	270	3	16	1036	3	6	40	0	30	2	2	0	3	29	63	6	0	20	0	0	3	1	101
OR10A2|ENSG00000170790|protein_coding	1	1	0	0	0	0	0	0	1	0	0	0	0	0	0	1	0	0	0	0	0	0	0	0	0	0	0	0	0	0	0	0	0	0	2	0	0	0	0	0	0	0	1	0	0	0	1	1	0
TEX38|ENSG00000186118|protein_coding	1	6	0	3	7	4	0	1	7	1	3	3	3	2	0	2	3	2	2	1	2	1	5	1	0	1	1	2	1	0	1	2	1	4	1	0	4	1	4	0	1	3	2	0	2	0	3	3	0
HIST1H4K|ENSG00000273542|protein_coding	2	2	1	3	1	0	1	0	1	4	2	2	0	1	2	2	3	0	0	14	1	0	11	3	8	2	2	3	3	1	0	0	5	27	7	12	5	5	9	3	1	3	5	7	23	3	8	3	3
LOXL4|ENSG00000138131|protein_coding	266	4009	38	428	3062	958	20	24	955	75	287	76	3135	27	22	1506	3344	92	2514	2122	66	924	3702	42	28	32	886	586	145	389	189	104	557	774	12	129	132	35	50	135	133	99	11	84	42	16	271	894	299
TMEM187|ENSG00000177854|protein_coding	161	601	248	531	599	855	279	328	592	503	551	374	743	172	445	400	500	164	790	358	303	324	979	483	222	229	402	463	166	137	592	461	1936	339	217	656	505	370	503	186	811	405	190	185	1228	169	723	346	256
AL121753.1|ENSG00000261582|protein_coding	3	14	7	9	13	7	3	13	17	14	8	6	15	3	3	11	5	5	8	10	10	2	20	4	11	5	11	4	20	4	1	1	10	8	1	10	1	3	4	8	18	12	1	2	13	3	6	11	7
UBAP1L|ENSG00000246922|protein_coding	34	27	28	71	49	14	26	147	52	120	44	82	42	93	29	44	72	64	47	38	300	22	53	64	72	53	43	51	155	31	57	213	29	63	14	5	45	45	56	22	150	196	27	30	60	67	75	42	26
OR5L2|ENSG00000205030|protein_coding	0	0	0	0	0	0	0	0	0	0	0	0	0	0	0	0	0	0	0	0	0	0	0	0	0	0	0	0	0	0	0	0	0	0	0	0	0	0	1	0	0	0	0	0	0	0	0	0	0
NFE4|ENSG00000230257|protein_coding	0	5	2	1	3	0	0	0	1	0	1	0	1	2	1	0	1	1	0	3	0	0	1	0	0	7	3	0	0	1	32	0	1	1	1	14	1	3	1	0	1	1	0	0	0	0	3	4	2
HOMER1|ENSG00000152413|protein_coding	1651	669	1017	649	968	158	1369	1290	1472	990	647	737	278	735	1141	1022	653	551	378	1495	478	581	620	416	1147	1194	1224	832	945	983	255	70	910	994	1160	1963	411	1102	776	815	2495	636	1328	776	902	970	1490	525	1064
AGBL3|ENSG00000146856|protein_coding	69	50	36	41	53	41	29	27	88	86	41	36	39	45	48	185	123	73	32	30	72	59	155	44	34	25	112	40	28	53	25	20	96	64	12	36	79	22	56	16	87	84	18	24	29	45	38	52	41
PCDHA6|ENSG00000081842|protein_coding	2	4	0	4	34	29	2	0	1	0	1	0	87	1	0	5	7	0	6	4	0	4	1	2	4	1	5	3	0	1	1	0	3	0	3	1	0	0	2	0	0	1	0	0	0	0	2	0	2
NT5C2|ENSG00000076685|protein_coding	2803	4690	2358	2671	3680	3859	1668	5687	1809	2661	3810	2350	4390	2796	2077	2732	2020	669	1489	4238	3228	1027	4914	5234	2048	3773	5099	3590	3434	1039	169	268	3207	3191	1619	1583	1510	2643	704	2143	2122	1803	2009	1611	3126	2081	466	1668	2763
VEZT|ENSG00000028203|protein_coding	3338	3180	1834	2929	2711	1751	2077	3455	3395	3944	2736	2410	2464	1762	2609	3460	2777	1774	1656	2546	2831	2133	2479	2757	2773	1859	3297	2824	2885	2284	948	565	6020	4862	2697	3702	2795	1829	2816	2038	11772	3083	2818	2169	4248	4569	2848	3406	5304
CTDSPL|ENSG00000144677|protein_coding	1507	3664	1443	4926	3957	5555	1786	2432	4698	3208	3127	2578	3645	2395	3304	2626	1675	999	4197	3211	2557	1484	3093	1425	2958	2390	3851	2925	3759	1310	1128	1889	3542	2139	1439	1784	3354	1518	1713	1501	10929	2050	2317	2545	2415	3139	1722	1600	2901
STPG4|ENSG00000239605|protein_coding	0	0	0	1	2	0	1	2	6	0	0	0	1	0	0	1	2	0	3	2	1	0	1	0	0	0	8	1	4	0	0	1	0	2	3	5	0	161	5	1	3	0	3	0	2	1	2	3	16
C21orf33|ENSG00000160221|protein_coding	279	4	19	163	3	18	4	153	126	13	170	2	170	6	49	6	4	5	9	126	295	20	16	9	10	91	5	93	121	162	502	16	99	6	49	111	13	65	22	4	88	2	15	79	110	66	8	118	6
FAM57B|ENSG00000149926|protein_coding	510	0	49	20	14	3	12	15	9	864	111	244	1	35	1	42	821	473	12	6	805	667	24	0	25	1	5	3	8	311	13	15	189	14	1	3	7	2	16	4	16	57	1	7	7	9	9	29	16
FOPNL|ENSG00000133393|protein_coding	2000	1742	1380	2595	1717	929	2030	3093	2020	2974	2260	2769	1452	1518	1749	1768	1767	1465	1190	2239	2138	1245	1550	3566	2360	1706	1996	2638	2711	1346	696	725	2825	2989	1839	2109	2661	1854	1133	942	3860	1685	1133	1244	2900	2024	1988	3204	2151
TES|ENSG00000135269|protein_coding	3375	8202	4118	2525	9284	2767	2900	4660	3299	2852	4336	4200	5588	2357	2750	4415	4189	982	3371	7773	1342	1185	5355	2735	5428	2559	4055	4586	3398	663	1404	497	10765	8973	4260	5711	3412	2854	5355	2553	11264	5153	3702	3897	7705	5345	7433	5192	7679
SCG3|ENSG00000104112|protein_coding	4	24	3	12	10	4	3	67	17	20	33	2	4	1	0	14	17	18	11	9	23	51	256	41	5	2	21	8	9	122	4	11	12	4	0	4	1	0	65	2	14	14	0	3	0	1	0	2	7
USP17L21|ENSG00000249811|protein_coding	0	0	0	0	0	0	0	0	0	0	0	0	0	0	0	0	0	0	0	0	0	0	0	0	0	0	0	0	0	0	0	0	0	0	0	0	0	0	0	0	0	0	0	0	0	0	0	0	0
TESPA1|ENSG00000135426|protein_coding	41	175	26	88	67	18	20	51	118	233	135	122	40	102	183	72	83	52	31	171	19	29	30	28	30	57	207	237	60	30	162	6	120	193	9	38	45	23	23	211	62	271	52	32	72	81	14	88	437
TYSND1|ENSG00000156521|protein_coding	569	1056	1187	2637	1572	782	1128	1454	1754	2170	2066	1743	1263	1164	1681	754	963	619	1399	2617	1385	391	2096	2027	1462	1751	1395	2041	1367	284	1002	1323	2355	2155	1006	3279	3200	3076	1967	503	2003	1360	1154	1280	2843	1290	3965	1711	1335
ACTA1|ENSG00000143632|protein_coding	1060647	231	117278	32911	21	16	22883	14903	386	439187	72150	61088	35	48149	17	395246	454949	369646	1976	25148	574828	738807	876	9	9211	97	45	2847	22812	954090	34749	32510	28655	10	28	996	13	23	38	650	3841	9612	35	843	13	26	141	10	21403
CABP5|ENSG00000105507|protein_coding	2	0	0	0	0	0	0	0	0	0	0	0	0	0	0	0	0	0	0	0	2	0	0	0	0	0	0	0	0	0	0	2	0	0	0	0	2	0	0	0	2	0	0	0	0	0	0	4	0
SLC30A8|ENSG00000164756|protein_coding	2	0	2	6	0	1	2	2	9	3	1	1	2	1	0	1	24	1	29	2	0	1	0	7	0	3	9	33	9	1	1	7	0	0	6	19	0	1	10	0	6	1	3	2	1	1	328	1	11
POLE3|ENSG00000148229|protein_coding	3169	4000	3606	4235	4183	2610	4097	4126	3887	5096	3485	4866	3147	3008	4601	3657	3605	1882	2981	3170	2395	2110	3267	5641	3937	4172	3845	4992	3525	2508	1744	989	5437	15959	2765	6231	10222	3044	3579	2318	6270	4332	2379	4795	8797	6584	2942	11870	6287
HOXA5|ENSG00000106004|protein_coding	6	6	0	6	2	5	2	1	265	3	7	33	5	0	1	5	8	5	51	2	4	5	324	127	1	182	30	18	3	14	36	8	41	198	68	97	253	0	22	26	70	33	79	34	133	34	71	113	65
USP17L13|ENSG00000232399|protein_coding	0	0	0	0	0	0	0	0	0	0	0	0	0	0	0	0	0	0	0	0	0	0	0	0	0	0	0	0	0	0	0	0	0	0	0	0	0	0	0	0	0	0	0	0	0	0	0	0	0
SIAE|ENSG00000110013|protein_coding	2130	4264	1416	1586	5113	2889	1400	1668	1929	1760	2029	1723	4170	1895	1426	1792	2706	807	1378	2161	2004	1858	2178	2356	1308	2966	1737	1495	1888	1471	988	410	2379	1157	898	1069	426	985	389	1147	761	1197	1677	314	1701	954	608	385	825
PPP2R5B|ENSG00000068971|protein_coding	1392	1442	1473	724	1528	515	685	914	1177	1136	809	1294	1335	1116	1145	1097	949	742	632	1480	554	681	1473	379	2086	513	1305	1062	739	772	998	195	3086	1416	996	1024	788	605	509	848	2252	1005	1170	511	1178	2926	2312	805	1227
RP2|ENSG00000102218|protein_coding	1126	1585	880	1178	1010	401	1134	1744	993	1327	1364	945	487	992	714	883	1029	226	433	1309	647	295	1226	2378	1396	1033	1356	1076	1506	362	149	78	988	1725	1265	2103	648	730	310	919	1472	1193	844	611	1083	945	636	962	2022
FBXO21|ENSG00000135108|protein_coding	1819	3927	1370	3066	4209	2604	1854	2448	3033	2870	2551	1908	3644	1596	1643	2854	1987	1136	2227	2979	1802	1993	3408	1352	2024	1855	2949	2753	2529	2054	493	304	2037	4919	2166	3880	1866	1553	1699	1745	5452	1903	1427	1667	3229	2045	1599	2603	4021
TGIF1|ENSG00000177426|protein_coding	2265	5348	2661	1754	4629	1373	2728	1442	5269	1432	4142	4570	4756	739	2405	1312	2572	1405	3380	9669	746	831	6197	1118	3232	1395	2432	2486	2459	670	1893	551	9831	5512	3804	3233	8735	5911	3837	1553	13388	2927	3076	3705	5245	6244	9952	3168	3617
BRD4|ENSG00000141867|protein_coding	4443	6844	6249	5771	8052	2902	3883	5589	7400	6986	5762	5502	6920	3640	4546	5054	3431	2455	3692	7127	3890	3093	9164	2154	6792	6331	6296	5473	5783	3076	3043	1352	9211	14414	5292	11805	5874	7832	4016	5044	11273	5223	6012	5082	8081	5129	5069	4976	7595
PNKP|ENSG00000039650|protein_coding	1001	1545	744	1119	1719	1047	878	855	1300	1173	1365	1110	1892	867	1265	1035	1055	566	1166	1404	777	647	2346	796	1550	874	1249	1230	997	505	1849	941	1727	1526	892	864	920	880	1333	710	2275	1685	1310	774	715	1586	1635	1436	1602
FBXL18|ENSG00000155034|protein_coding	283	406	286	641	428	183	268	557	376	650	380	224	291	396	266	479	200	125	151	519	284	191	515	116	859	512	604	364	465	228	123	37	647	1164	307	3528	237	319	405	592	452	456	683	724	451	598	358	419	720
NANOGNB|ENSG00000205857|protein_coding	0	0	0	0	0	0	0	0	0	0	0	0	0	0	1	0	0	0	0	0	0	0	0	0	1	0	0	0	0	0	0	0	0	0	0	0	0	0	3	0	0	0	0	0	0	0	1	1	0
TPR|ENSG00000047410|protein_coding	4681	6806	4351	7061	6833	3263	4082	6990	9107	9043	6877	6439	6582	5633	4564	6140	3604	2474	2585	8424	4895	4029	9242	2227	7393	6074	9559	6999	8247	3907	1729	924	7393	16899	5600	7936	4814	4699	3487	5601	15290	7027	5913	6238	5753	6279	4975	7790	9033
FRMPD3|ENSG00000147234|protein_coding	9	31	5	22	66	48	7	19	15	26	21	5	54	7	20	56	51	10	32	32	16	57	58	3	6	6	65	5	24	29	4	9	18	53	6	11	7	3	8	17	26	33	8	11	2	3	22	10	35
TMED8|ENSG00000100580|protein_coding	470	1862	516	894	1904	1211	590	672	1195	996	1020	659	1389	715	703	831	705	246	652	1346	559	484	1369	310	906	1009	1629	1069	1055	373	409	160	2162	2900	978	1778	1227	628	775	1069	2910	1188	767	1358	1005	901	1113	2210	2732
FZD9|ENSG00000188763|protein_coding	101	33	22	33	37	87	13	14	35	27	44	15	106	16	27	108	74	48	33	47	102	150	115	27	63	28	35	24	23	116	45	27	20	55	14	210	353	19	101	17	16	19	15	21	16	18	161	35	18
SMCHD1|ENSG00000101596|protein_coding	1365	3015	1223	2689	2433	1223	1515	2587	2876	3347	2126	1705	2043	2399	1963	2273	1714	948	1107	3411	1986	1339	3754	1000	2187	2321	3449	2332	3078	1502	610	280	6246	5078	1725	2203	2275	4792	2648	2769	4742	2835	1141	4275	2863	2039	1807	3834	4333
AQP4|ENSG00000171885|protein_coding	1686	182	164	69	260	76	1	40	31	323	6	4	90	174	1	1105	634	738	78	165	964	1485	361	17	15	3	157	11	68	1554	0	11	11	10	4	0	4	0	89	0	21	4	0	0	1	0	0	2	7
MSX2|ENSG00000120149|protein_coding	105	40	184	666	92	4	84	257	1576	2902	80	36	20	343	201	549	231	511	131	13	18	57	20	44	41	47	201	34	442	107	230	103	261	108	272	328	15	82	377	330	336	78	168	113	220	235	780	62	239
PRR5L|ENSG00000135362|protein_coding	103	1081	89	290	2650	432	60	108	437	428	150	124	1435	155	339	255	356	80	565	490	124	187	706	150	74	105	559	381	154	189	246	56	934	336	221	1054	191	200	191	392	1037	822	103	697	262	522	638	556	1046
VMA21|ENSG00000160131|protein_coding	1377	2483	1744	2561	2529	1385	2029	2231	2799	2627	1771	2729	1892	1364	2258	1976	1766	945	1669	2152	1076	1026	2026	2250	2242	2580	2541	2732	2142	1032	1014	531	2059	4737	1854	3661	4834	2782	2169	1603	4990	2422	1831	1856	3450	1966	3291	3275	2861
FZD6|ENSG00000164930|protein_coding	1616	2967	2058	3221	2526	1313	2214	3753	5885	3054	2633	2627	1944	1992	2824	2065	2070	680	2028	4885	1799	815	4556	3765	3190	2711	3792	4878	3138	614	635	370	5873	13281	3995	7722	3575	3337	3996	2094	10441	3130	3395	5286	5454	3965	7101	3639	6231
TCEA3|ENSG00000204219|protein_coding	11656	3319	1969	2753	3753	7620	902	1782	1943	3786	2578	2804	6895	1069	417	7223	6806	6795	3464	3549	7260	8259	3474	2795	1310	1194	1674	1930	1014	11190	1252	1516	1766	2435	422	298	2040	2461	494	201	1789	1771	512	100	1761	47	537	2491	916
CACNA1C|ENSG00000151067|protein_coding	86	646	48	116	983	357	57	48	832	162	388	25	504	52	68	197	326	68	183	90	130	161	70	21	20	75	484	111	75	308	211	66	759	381	67	402	54	222	272	283	561	324	170	126	49	169	202	158	758
CHRM5|ENSG00000184984|protein_coding	1	4	2	3	4	10	3	3	11	7	3	2	6	2	0	4	2	4	9	3	8	2	9	2	4	6	1	0	2	1	5	1	9	7	3	5	5	196	56	17	16	22	2	1	3	4	5	7	6
COMTD1|ENSG00000165644|protein_coding	957	506	1093	1705	712	957	1158	1164	1005	909	1783	1936	956	1031	964	703	571	628	1209	1494	729	229	1067	2305	2270	1052	728	1457	944	198	2281	3438	959	880	647	772	1543	1290	406	211	882	793	1356	990	2423	684	2897	919	662
TRIB3|ENSG00000101255|protein_coding	125	802	168	754	726	1218	620	802	816	273	1096	1016	964	337	2004	450	487	135	1163	364	416	347	767	908	918	760	632	804	589	221	730	242	1708	610	3045	2286	747	1991	1449	494	3448	394	417	308	2275	3310	3043	4472	1057
LINC00854|ENSG00000236383|protein_coding	15	32	3	7	15	3	0	3	16	13	12	6	21	14	11	15	22	3	14	17	19	7	16	2	5	10	26	10	7	8	36	11	9	39	2	22	15	9	42	28	31	60	8	14	8	11	21	17	13
GRIN2D|ENSG00000105464|protein_coding	23	112	24	34	56	34	20	34	57	37	55	159	77	19	23	32	48	12	49	44	10	19	69	7	24	31	507	37	22	13	63	11	309	921	268	3470	1683	1201	497	47	1054	426	77	194	337	274	2504	193	393
AKT1S1|ENSG00000204673|protein_coding	3055	2545	3093	3729	3242	2141	3470	2855	3730	4392	3893	4374	3093	2582	5243	2935	2496	2247	2702	3144	2431	2329	2831	1494	3848	2845	3545	3741	2556	2455	2833	1751	5176	5655	2432	4636	4334	3261	1728	2151	2839	3450	3622	2143	2168	3554	4115	3095	3916
PLCG2|ENSG00000197943|protein_coding	511	2473	247	735	2160	647	399	460	1664	926	1092	707	1624	361	794	885	1334	201	606	1017	312	673	1663	205	395	348	1680	1146	494	596	410	127	1055	1119	622	1794	596	1194	371	1545	804	1037	1492	492	773	591	663	553	1845
SOCS4|ENSG00000180008|protein_coding	942	1272	703	1171	1379	565	727	1155	1246	1220	930	895	674	713	839	928	1112	396	413	1431	616	556	1254	620	918	965	1421	926	1290	695	351	161	2382	2854	837	1934	1090	905	789	1032	3001	1478	697	1437	1576	1168	1027	1405	1824
SLC43A1|ENSG00000149150|protein_coding	180	513	210	148	290	1740	88	57	1042	189	385	139	714	69	76	450	433	175	496	123	321	585	571	45	62	159	343	138	105	513	641	145	326	130	57	188	54	174	169	157	439	264	87	71	60	72	87	132	374
TADA1|ENSG00000152382|protein_coding	407	758	473	751	897	516	488	911	562	575	456	788	676	570	577	525	494	308	569	527	312	362	424	1106	576	424	766	709	699	238	177	181	522	1256	601	617	722	357	308	261	961	554	465	243	400	539	456	520	703
ITSN1|ENSG00000205726|protein_coding	1787	2429	773	1181	2004	796	763	984	2204	1733	1394	1237	1601	809	688	1667	1978	796	793	1797	1360	1604	2085	629	969	1421	1738	1241	1181	2125	580	380	3519	1902	721	1800	822	740	566	949	2843	2010	650	1253	462	1098	1455	1276	1748
LRRC52|ENSG00000162763|protein_coding	2	0	0	1	8	6	0	0	0	1	2	0	1	0	0	6	1	4	0	0	2	2	1	0	0	0	0	0	0	1	0	1	0	0	0	0	0	0	1	0	0	1	0	0	0	0	1	0	0
SLC15A3|ENSG00000110446|protein_coding	193	3040	545	597	950	268	136	436	918	864	1084	794	1173	519	2165	490	1000	221	356	584	228	522	990	108	263	238	2288	1113	318	495	1172	366	1403	2848	743	1088	3295	1039	3586	2365	1441	1764	384	1377	2388	3389	1861	3077	4200
MPDU1|ENSG00000129255|protein_coding	1752	3984	2350	2490	4299	2529	1962	2212	3104	2897	3287	2630	3421	1823	3186	1995	2383	1028	3807	3874	1062	1112	4545	3431	2602	1976	2909	2965	2210	770	3286	2087	3104	4784	1708	2827	5429	852	1570	1482	3406	2107	979	2097	1602	2730	3400	3546	2707
SPATA4|ENSG00000150628|protein_coding	11	19	3	2	29	11	0	2	1	9	1	0	25	0	0	1	23	11	7	1	2	3	437	1	2	0	97	0	0	10	2	0	4	2	0	0	1	0	1	0	4	1	0	0	0	1	10	2	3
MND1|ENSG00000121211|protein_coding	30	84	90	140	96	8	43	107	109	137	93	137	44	70	109	29	55	47	70	138	72	14	67	147	116	101	116	164	90	7	40	75	213	275	125	261	557	65	159	45	307	166	55	145	79	281	623	514	231
SMARCB1|ENSG00000099956|protein_coding	2421	4676	2915	4023	4792	2763	3253	3518	4238	4167	4068	4102	4660	2412	3654	3040	2824	1566	3775	4996	1756	1361	4974	3284	4361	3133	3429	4606	3863	1109	2327	1422	6247	6589	3772	4336	7203	4632	2762	2657	4704	3569	2554	6945	3657	4499	4273	5235	5009
TP53TG3|ENSG00000183632|protein_coding	0	0	0	1	0	0	0	0	0	0	0	0	0	0	1	0	0	0	0	0	1	0	1	0	0	0	0	1	0	0	0	0	0	0	0	0	0	0	0	0	0	0	0	0	0	0	0	1	0
KLHL14|ENSG00000197705|protein_coding	5	19	4	151	11	15	5	62	24	227	10	1	3	77	3	209	12	20	7	3	8	12	256	4	16	1	43	12	67	3	3	12	23	8	5	4	1	4	1	5	2	8	3	2	1	2	0	1	35
LYPLA2|ENSG00000011009|protein_coding	3084	3692	3943	3515	3528	2212	4116	3501	3434	3941	4631	5597	4055	2931	5682	2907	2228	1487	3200	5153	1867	1346	7919	3454	6013	4235	3736	5033	2922	959	5982	2729	7337	7429	4040	4261	6818	5046	4187	2402	3386	3544	4514	3781	4756	6845	7912	5937	5989
ERCC8|ENSG00000049167|protein_coding	194	449	190	304	461	319	252	273	495	338	224	314	374	207	317	299	342	121	378	277	255	216	226	381	301	263	337	343	298	166	111	63	472	437	243	254	188	411	131	164	696	360	188	212	378	310	269	630	329
ARHGAP20|ENSG00000137727|protein_coding	104	338	367	375	299	229	467	501	253	314	697	700	226	383	29	280	273	82	174	180	219	254	217	93	509	232	395	489	420	120	24	132	50	73	57	28	14	15	5	87	219	834	9	72	120	129	24	192	453
APH1B|ENSG00000138613|protein_coding	181	1172	108	360	937	607	85	123	805	347	377	170	897	108	186	540	766	131	589	290	238	426	1055	141	112	91	726	253	219	305	337	114	839	329	516	439	81	321	264	314	954	362	360	371	309	328	481	391	620
CLDN25|ENSG00000228607|protein_coding	0	0	0	0	0	0	0	0	2	0	0	1	0	0	0	0	0	0	1	3	0	1	2	0	0	0	6	1	0	1	1	0	0	3	0	0	0	0	0	0	0	0	0	0	0	0	0	0	0
HPS4|ENSG00000100099|protein_coding	564	1669	890	2369	1454	1667	1143	1646	2216	1993	2335	1716	1562	1473	1664	1049	766	563	1075	1510	1829	499	2191	1122	1133	1702	1855	1882	1713	302	668	669	2159	3145	1174	1635	2681	2022	1437	988	5085	2638	1593	5995	3065	1859	1854	1674	2673
FAM3C|ENSG00000196937|protein_coding	984	2252	914	833	2102	919	752	710	4090	1564	1037	783	1079	827	1137	1331	1995	569	3454	3119	483	791	2641	1064	1004	1451	1497	1279	823	746	888	219	3258	2101	1255	1468	2778	1912	1793	1297	3979	3243	1970	1096	1881	2823	3004	3131	3024
KLRC4|ENSG00000183542|protein_coding	0	2	1	1	0	3	0	0	2	4	2	2	1	4	0	1	2	2	0	2	1	0	3	2	0	0	5	2	0	1	0	1	3	10	0	0	0	1	0	15	4	2	0	0	2	4	0	1	3
PIRT|ENSG00000233670|protein_coding	5	5	0	74	7	0	69	0	303	13	1	3	0	0	1	22	6	6	14	2	1	3	13	0	2	1	1	0	4	7	0	5	3	0	2	0	0	0	1	1	2	1	0	0	0	0	0	6	2
NDRG1|ENSG00000104419|protein_coding	137244	16462	104475	48381	13346	10803	41668	99176	31986	42498	57642	59177	13583	40179	40780	62004	9304	23555	12171	40752	17360	7714	57197	39833	166731	80828	54408	69928	78983	8365	58337	18936	114512	113897	31955	133507	40385	120557	67310	66129	208291	28675	163794	121038	342105	169342	310147	55931	82827
ICAM4|ENSG00000105371|protein_coding	0	0	0	0	0	0	0	0	0	0	0	0	0	0	0	0	0	0	0	0	0	0	0	0	0	0	0	0	0	0	0	0	0	0	0	0	0	0	0	0	0	0	0	0	0	0	0	0	0
CCDC107|ENSG00000159884|protein_coding	158	276	119	129	376	313	126	108	252	124	213	135	370	112	243	168	274	113	255	142	102	130	237	148	169	74	133	149	84	147	407	141	366	233	129	215	103	264	229	60	131	154	108	201	549	179	282	103	226
NRGN|ENSG00000154146|protein_coding	109	197	91	114	110	56	105	46	266	175	187	107	87	72	124	114	345	77	92	109	39	91	102	23	166	109	215	61	88	168	740	281	339	142	78	129	137	89	46	57	115	118	52	111	68	79	95	205	219
R3HDM4|ENSG00000198858|protein_coding	5599	6070	7230	4044	5636	2251	5220	4265	4981	4973	5752	8279	5897	4211	6055	4191	2906	2150	4182	9303	1779	1516	10657	3773	9636	5589	4709	6347	4997	1756	6895	2549	9743	8969	6068	4982	5701	3399	2752	3192	3890	4207	7446	2450	4802	9406	6907	2467	7568
KRT75|ENSG00000170454|protein_coding	297	23	788	1816	72	8	6972	1199	18797	10696	486	1346	3	924	4424	3058	160	1869	2814	766	2	12	39	29	7615	1297	1504	795	582	2	3756	75	23876	2255	8451	3505	113	17060	6447	17526	1069	186	1068	4078	3466	19501	8300	14	2814
TNMD|ENSG00000000005|protein_coding	42	13	8	34	21	5	18	30	100	42	24	5	2	6	0	120	43	71	21	9	41	53	3	7	0	0	31	3	14	181	8	67	9	0	0	1	0	0	1	0	0	0	1	0	0	0	0	0	4
CEP120|ENSG00000168944|protein_coding	393	1131	368	720	1103	615	483	555	1070	788	685	536	901	599	513	578	851	241	391	1152	423	560	1481	386	445	604	1358	781	732	519	227	156	764	899	382	530	438	371	316	621	3069	767	415	372	758	563	567	1093	1096
FAM234B|ENSG00000084444|protein_coding	140	429	289	446	450	459	192	304	1395	414	337	288	398	259	252	300	299	112	1237	342	318	188	481	264	262	452	465	411	305	228	176	114	687	440	286	339	474	115	308	275	1023	292	174	301	428	243	1068	449	496
CD160|ENSG00000117281|protein_coding	8	21	7	6	20	3	5	16	19	21	24	21	19	16	6	12	23	7	9	13	25	3	16	6	3	9	51	24	52	10	3	3	10	46	3	4	5	12	9	9	8	31	0	5	6	14	6	6	21
TMED2|ENSG00000086598|protein_coding	8280	20381	12003	11979	18024	25602	12428	16461	13063	14970	13155	11721	18940	10339	12789	14342	13676	4249	13268	13960	6305	7357	14521	20356	12716	12810	18006	14194	13513	4793	5226	2639	28537	16989	14764	17158	12006	12308	10633	9311	36033	10873	11475	10224	15922	11754	16023	10371	16828
ODF3B|ENSG00000177989|protein_coding	303	2119	716	523	1310	608	371	402	842	645	1156	1088	4089	1044	742	373	506	315	743	970	246	161	7119	201	689	352	1674	976	509	218	1682	1258	454	1968	565	509	795	1140	801	312	1125	1632	710	830	2080	1312	511	1301	1285
AQP6|ENSG00000086159|protein_coding	1	20	0	0	25	49	0	0	10	1	0	1	42	2	4	14	18	0	29	2	0	2	180	7	2	2	26	0	0	1	1	1	38	3	5	50	2	89	4	2	37	1	7	4	5	45	2	22	2
CCDC106|ENSG00000173581|protein_coding	624	808	318	523	1181	669	332	291	682	599	561	493	1065	230	169	543	659	494	520	639	530	600	1045	176	285	256	377	482	348	536	657	351	547	723	331	304	666	429	192	111	481	394	210	129	91	876	372	448	423
SELPLG|ENSG00000110876|protein_coding	266	2377	613	723	895	575	233	460	1009	1715	1285	827	876	870	1436	581	1059	351	359	514	141	386	1912	194	344	346	1575	1182	421	271	1828	281	1023	1408	341	1049	353	248	667	2526	641	1777	914	475	447	832	199	834	3285
SUOX|ENSG00000139531|protein_coding	1227	1649	1113	1778	2787	1555	616	1392	2092	925	1953	1245	1944	739	270	1135	1313	681	2527	1864	1670	1227	2012	1641	441	949	1384	1081	861	1108	361	430	1025	1168	733	927	1096	1053	389	359	840	1007	219	343	713	653	571	851	665
NCR3|ENSG00000204475|protein_coding	5	23	11	10	13	5	1	5	12	41	17	24	9	26	26	2	39	12	11	9	2	9	9	3	11	4	49	47	14	8	52	8	36	44	3	4	5	4	10	22	4	18	6	8	9	5	3	19	84
MNDA|ENSG00000163563|protein_coding	120	1511	192	303	414	111	228	309	972	932	499	518	472	294	614	206	1030	146	157	273	73	130	94	83	127	180	520	483	160	166	478	63	308	430	52	554	240	97	198	467	347	779	182	208	164	319	86	503	1150
UPP2|ENSG00000007001|protein_coding	3	12	1	1	14	14	0	0	4	1	1	1	23	0	1	4	18	2	7	1	1	5	7	0	0	0	28	1	1	6	1	0	0	2	1	1	0	3	0	0	1	2	0	1	0	1	4	1	0
HIST2H4B|ENSG00000270276|protein_coding	0	0	0	0	0	0	0	0	0	0	0	0	1	0	0	0	0	0	0	0	0	0	2	0	0	0	0	0	1	0	0	0	0	1	0	0	2	0	2	0	1	0	0	0	0	0	0	0	0
GPR89A|ENSG00000117262|protein_coding	77	134	70	100	155	130	99	109	110	147	100	113	155	61	75	93	104	70	143	85	70	63	109	75	109	86	160	94	120	54	106	61	218	194	110	126	187	74	172	58	217	149	87	115	75	150	183	104	186
LRRC34|ENSG00000171757|protein_coding	27	76	5	39	102	39	16	16	58	33	29	28	56	20	26	27	76	26	25	32	33	38	1008	18	11	16	314	23	35	43	17	9	137	66	13	88	55	32	63	15	60	55	16	98	9	19	10	55	51
FAM57A|ENSG00000167695|protein_coding	1298	744	2559	3027	1062	457	3446	3569	3418	3367	3907	3473	644	1895	2978	2017	560	1138	2150	2829	956	235	1873	1827	3359	1829	2266	2847	2767	334	1425	1084	2741	3473	2287	2592	4447	1883	1618	1803	4856	1958	1114	2362	1469	3069	3858	3030	1928
C19orf84|ENSG00000262874|protein_coding	2	11	1	20	3	0	0	2	2	4	3	9	15	3	4	6	8	1	4	5	0	0	1	1	3	1	4	11	1	1	0	2	10	0	81	21	24	1	12	5	7	16	2	1	0	3	48	7	7
KCNJ4|ENSG00000168135|protein_coding	1	4	2	0	1	1	1	0	8	1	0	0	2	5	0	1	1	2	10	4	2	1	25	0	0	0	3	0	1	2	0	1	6	0	3	23	1	64	4	0	9	2	0	1	0	1	2	3	5
GABRA5|ENSG00000186297|protein_coding	1	1	0	8	1	2	0	5	2	0	0	2	0	4	0	5	3	0	0	1	1	2	7	11	2	2	0	2	4	0	0	4	0	0	0	0	0	0	1	0	3	2	0	1	1	0	1	2	0
EFHB|ENSG00000163576|protein_coding	27	96	2	28	175	8	8	18	43	9	35	23	41	3	13	6	35	11	82	30	26	0	3853	1	10	8	739	5	3	1	2	43	6	23	20	16	8	3	27	7	6	5	5	5	0	4	9	7	17
MST1|ENSG00000173531|protein_coding	74	109	48	59	187	47	13	70	181	98	67	117	128	104	73	61	99	64	114	177	166	31	99	32	115	61	63	42	133	31	121	280	40	49	35	28	216	369	155	21	470	177	42	70	108	173	379	71	18
ZNF248|ENSG00000198105|protein_coding	325	401	284	396	380	301	149	410	501	493	262	364	503	382	207	358	421	266	238	463	665	312	365	267	231	286	376	341	356	328	167	268	471	514	68	163	499	443	158	134	938	525	97	145	467	268	317	397	436
CRIP2|ENSG00000182809|protein_coding	4296	6030	1710	6897	7863	3706	5762	4951	5439	7467	9653	4481	5683	7449	1463	7403	6510	2076	6451	6112	2601	4131	8741	5654	8611	1969	2441	4563	7420	3959	6636	8854	9158	2219	1891	2115	3825	4187	2179	1059	7210	4652	1186	2728	6177	4114	6082	10580	10277
ELP2|ENSG00000134759|protein_coding	2047	3797	1817	2991	3867	3107	1850	2101	4410	3240	2163	2395	4033	1562	2250	2779	3281	1664	3122	3270	2107	2172	3943	2037	2392	2101	3066	3037	2498	2191	1694	1090	2697	4182	1868	2615	2367	2317	1423	1723	6572	2422	1194	2105	1956	3847	1932	2316	2610
SIRT5|ENSG00000124523|protein_coding	1153	945	594	755	942	717	309	483	822	914	414	679	1237	447	546	877	578	853	679	949	1396	1172	1349	605	415	535	733	602	501	1299	263	273	1090	1275	328	640	1073	1184	1054	245	765	531	269	688	1104	560	474	1110	847
CT47A10|ENSG00000224089|protein_coding	0	0	0	0	0	0	0	0	0	0	0	0	0	0	0	0	0	0	0	0	0	0	0	0	0	0	0	0	0	0	0	0	0	0	0	0	0	0	0	0	0	0	0	0	0	0	0	0	0
CD1E|ENSG00000158488|protein_coding	57	640	71	477	49	10	61	266	166	713	260	369	36	162	436	193	112	199	130	241	193	14	57	275	127	275	290	425	418	42	22	103	77	80	40	23	33	16	2	73	119	497	19	30	119	10	8	31	324
KCNRG|ENSG00000198553|protein_coding	15	18	6	8	23	14	11	24	19	21	19	16	14	13	11	14	12	11	14	13	11	5	548	26	23	4	192	11	40	1	4	8	34	21	21	11	12	15	4	3	12	18	20	5	5	9	25	0	20
SOWAHD|ENSG00000187808|protein_coding	2	74	3	17	54	204	2	8	42	21	6	10	106	5	33	16	41	1	39	7	2	12	16	13	3	10	33	32	7	1	20	3	19	20	4	55	9	62	72	24	11	39	18	22	11	11	23	37	57
BRAT1|ENSG00000106009|protein_coding	865	2021	1618	2223	2873	1650	1463	1116	2571	1898	2095	2471	3349	1163	1938	1381	1407	797	1913	3064	1249	939	3057	685	1783	1389	2304	2010	1361	885	2734	1562	3118	2899	2345	5001	1880	2592	1809	1133	4880	2222	1840	2475	3627	2779	4558	1937	3649
ZFP36|ENSG00000128016|protein_coding	87730	13205	65873	20916	31891	3976	49108	29121	49006	25237	75655	84450	9213	18631	16760	21382	69768	71479	13723	57851	13123	9182	54431	23371	66629	19213	22770	35682	54588	63730	18543	9809	23783	24477	27155	17622	31438	25900	15240	10539	36684	15578	30294	11110	26719	26679	31741	8207	20364
ZKSCAN8|ENSG00000198315|protein_coding	572	1674	391	1017	1663	1135	261	638	1270	1036	469	692	1934	609	386	1099	905	379	900	789	814	723	1184	214	495	621	1303	828	830	707	138	130	1099	1966	491	800	636	436	578	760	2368	1187	328	993	835	709	659	1601	1555
POLR2E|ENSG00000099817|protein_coding	6327	5995	6163	8009	7178	4482	6542	6483	7577	9162	8164	9501	7301	4870	9928	6205	5849	3763	7519	7938	4252	4296	10196	5385	9457	6070	7079	8833	5300	3936	8205	4604	11249	7324	5608	8051	6161	3942	3742	3983	4776	5614	7026	3219	4667	5561	6553	4503	6463
ST6GAL2|ENSG00000144057|protein_coding	30	107	54	1064	343	97	84	261	164	1147	454	126	135	350	1	235	169	124	398	121	493	52	102	234	86	130	255	167	658	16	3	158	85	133	1	51	49	21	27	65	696	188	2	11	6	7	31	66	240
ABCF3|ENSG00000161204|protein_coding	2377	3319	2407	3427	3840	3330	2607	2825	3212	3621	3829	4237	3996	1970	2981	2658	2104	1599	2422	3667	2377	2862	4377	1781	2829	2692	3207	3774	2507	2299	2387	1318	6427	8513	3702	5109	5093	2615	2086	2317	4759	3139	2447	2710	5311	3515	5601	6313	4516
SEMG2|ENSG00000124157|protein_coding	0	4	0	0	6	0	1	26	44	32	0	1	0	7	1	0	0	1	0	1	0	16	2	0	1	1	43	0	0	0	1	0	1	3	4	6	0	0	0	1	0	0	9	0	1	0	2	0	0
KY|ENSG00000174611|protein_coding	2786	48	165	184	96	68	17	70	142	442	39	27	57	236	1	1169	2410	1473	64	57	1109	1422	48	0	20	7	85	20	106	2003	17	10	18	35	10	14	8	4	5	13	29	9	4	2	8	1	28	4	52
KRR1|ENSG00000111615|protein_coding	2290	2646	1364	1821	3349	1786	1447	1909	2540	2139	1571	1953	2754	1293	1480	2049	1668	1166	1115	2716	1549	1382	1605	1524	2070	1739	2323	1884	2171	1781	664	404	2336	3801	2021	2503	3776	1745	1167	1174	4468	1797	1489	1107	1926	2655	1739	1926	2363
STX10|ENSG00000104915|protein_coding	857	1820	1413	1575	1955	1420	1337	1393	1892	1750	2020	2007	1894	1090	3048	1075	1344	826	1626	2019	999	583	2526	1754	1669	1311	2082	1535	1240	443	2186	1724	2416	1607	1328	2332	2146	3968	1392	1082	2326	1304	1838	5176	11242	2302	2272	922	3362
CBX4|ENSG00000141582|protein_coding	519	1105	729	2009	1614	1223	1944	1731	3680	2631	3770	1940	1548	1449	2409	1306	941	967	1550	3055	696	371	2731	1079	2231	1414	1925	1873	1540	263	696	643	1597	3256	2608	1642	1646	1731	1090	982	1357	1154	1836	1048	2414	1596	3243	1379	2030
RDH12|ENSG00000139988|protein_coding	327	18	836	2386	25	6	8360	2878	3903	5075	1668	1184	8	1240	7709	1354	16	884	1841	234	319	2	103	2461	2083	842	2271	2845	1183	3	997	216	1227	29	1680	380	137	2575	728	1993	293	482	697	136	1643	114	2432	3	805
ITM2B|ENSG00000136156|protein_coding	23207	57638	41632	45602	71280	32553	36252	48680	47179	54240	47731	54928	48184	31618	60934	36986	42822	22399	42203	47656	26771	20463	39125	50149	33482	26748	62536	38005	38872	14858	16655	10325	73985	87121	56746	20963	35004	31608	17511	30937	76911	32022	42835	17792	38714	56127	57768	20078	43951
ACTL6A|ENSG00000136518|protein_coding	1284	2209	1679	2519	1902	1183	1932	2616	2353	2670	2030	3083	1839	1670	1968	1762	1475	786	1718	2695	1026	569	2550	3258	2370	2100	2330	3149	2508	686	449	323	7630	9002	3066	5359	6964	2143	1918	1611	5128	3129	1610	2624	5220	2351	4217	7270	4992
ZNF559-ZNF177|ENSG00000270011|protein_coding	4	9	1	1	11	5	1	2	7	6	4	4	13	4	1	7	7	1	6	6	6	5	6	1	4	3	10	4	3	6	2	3	3	18	0	6	6	2	7	4	5	19	0	3	0	1	2	5	4
GNAI3|ENSG00000065135|protein_coding	6901	6209	8636	8890	5541	2877	10086	13145	9132	10825	11393	9317	4148	8195	10535	6756	3836	2795	3503	9462	4402	1557	6168	14696	11817	9777	9414	11139	11963	1461	4278	2641	12717	12049	6738	11278	8470	4908	5767	6665	11339	7760	10145	6163	9286	8640	8189	8461	12622
P4HA3|ENSG00000149380|protein_coding	38	179	13	17	61	46	20	16	88	19	88	8	89	7	31	49	101	15	13	14	24	52	9	12	8	7	40	23	15	66	574	14	634	97	29	639	42	67	205	134	974	323	32	114	86	35	243	112	612
KCNK2|ENSG00000082482|protein_coding	31	157	17	32	256	46	19	23	751	47	94	32	26	8	2	192	349	30	128	20	43	103	24	9	3	12	42	20	49	62	4	37	370	11	0	92	40	35	64	89	118	31	1	85	8	10	11	172	117
ZBTB11|ENSG00000066422|protein_coding	1054	1209	1460	1589	1146	698	878	1992	1712	1853	967	1311	959	1232	1225	1373	910	483	761	1799	983	691	1325	922	1461	1281	1793	1470	1883	649	295	191	2076	4837	1424	1924	2026	1032	647	1233	4289	1312	1054	987	2148	1342	1185	2459	2282
GOPC|ENSG00000047932|protein_coding	1446	1865	1201	1908	2335	1186	1534	2125	3053	2229	1938	1970	1749	1624	1467	1793	1844	980	1220	2776	1553	1167	2396	1149	1756	1773	2302	2457	1949	1294	588	271	4181	2642	2306	4408	1851	1808	1768	1215	3772	2917	904	3829	3003	1677	2473	2071	3300
WNK4|ENSG00000126562|protein_coding	41	19	104	1090	8	34	60	291	372	121	270	278	27	42	13	162	27	93	60	79	446	50	123	397	241	182	23	331	928	13	15	188	5	17	76	8	338	11	48	26	12	25	8	9	6	117	30	16	14
GPR27|ENSG00000170837|protein_coding	98	166	168	356	580	108	186	176	363	222	358	286	147	186	6	222	269	99	271	133	112	117	129	36	262	569	95	294	383	86	41	122	22	89	405	43	381	4	212	31	31	175	4	21	42	0	96	10	136
ITIH3|ENSG00000162267|protein_coding	64	62	17	20	26	56	7	4	63	61	63	8	39	9	166	20	111	31	16	26	49	73	6	16	5	10	382	5	8	261	119	27	1693	7	6	17	2	43	5	14	36	107	1	28	3	7	4	18	183
RAX2|ENSG00000173976|protein_coding	0	0	1	0	1	0	2	0	0	0	0	0	0	0	0	0	0	2	2	0	0	0	0	0	0	1	1	0	0	0	0	0	0	0	1	0	0	1	0	0	0	0	0	0	0	0	0	0	0
MSH5|ENSG00000204410|protein_coding	12	45	13	21	21	12	7	23	37	30	36	24	16	31	15	9	21	7	17	28	98	0	43	15	31	35	28	15	56	8	19	9	15	156	14	20	55	68	38	14	117	137	17	64	35	30	124	81	23
FBXL5|ENSG00000118564|protein_coding	6233	7369	2309	5647	10047	6080	5161	5066	5771	6812	6936	5106	5226	3715	4916	5986	7693	2892	4077	5699	5055	3987	6319	9239	3386	4742	6531	4757	4737	5241	1930	1220	8314	8660	3623	4054	6301	5109	1736	3941	8973	4703	2694	3300	3737	3992	3973	5217	7134
KIAA1161|ENSG00000164976|protein_coding	3200	1237	1385	1481	2731	1186	427	1519	1394	3414	1093	801	1155	1136	1483	2564	832	1167	890	2112	1683	2011	4513	562	1706	1376	1463	1261	1802	2788	411	231	4519	3346	1041	2873	1058	804	1386	674	1522	1766	733	1896	3055	2170	1047	2948	2896
PTPRD|ENSG00000153707|protein_coding	146	250	50	233	351	41	53	82	299	166	316	48	27	79	528	278	202	93	116	525	150	207	16	72	29	93	825	218	93	322	114	88	325	324	212	500	16	1632	611	474	1111	213	373	22	783	826	340	334	302
RINL|ENSG00000187994|protein_coding	123	570	190	517	581	823	152	362	621	550	444	334	731	371	240	257	470	166	745	573	186	198	430	408	293	202	298	424	378	155	118	129	661	416	118	171	806	386	92	222	484	302	115	79	95	169	145	764	295
ADCK5|ENSG00000173137|protein_coding	282	263	253	538	456	169	398	423	549	523	488	648	350	326	896	264	257	231	480	566	311	116	516	416	556	286	280	453	359	123	864	794	657	715	308	627	749	619	521	139	885	720	722	717	519	860	1433	334	743
PLEKHB2|ENSG00000115762|protein_coding	3885	8688	3231	4632	11182	4268	5151	5712	5289	6331	5479	4037	5184	4115	4010	4645	4634	2057	3776	7676	2948	2734	10974	5400	5457	6093	7785	6189	4410	2094	3023	1010	8435	10476	4508	8040	7887	7103	4307	4742	7172	5101	4097	3014	7748	6330	3247	6603	8181
LCE2A|ENSG00000187173|protein_coding	0	0	0	59	0	0	3	77	744	581	0	9	0	18	1171	23	0	13	35	0	0	0	0	0	5	0	10	1	12	0	0	0	43	0	37	34	0	20	1	610	0	0	17	0	11	8	7	0	5
AHR|ENSG00000106546|protein_coding	2306	9500	1916	4099	11264	1933	3535	3440	12288	5880	4928	3460	3629	2808	4480	4382	5858	1114	3569	7016	1242	1495	12248	2336	2735	3400	8136	4950	4606	2347	1600	513	7562	13554	5488	14108	4122	4566	3071	6063	9235	5401	5448	3180	6211	5517	5329	7366	9268
SLC25A40|ENSG00000075303|protein_coding	366	1205	376	751	938	715	401	833	994	648	761	543	669	533	489	535	716	230	638	1006	597	388	995	796	409	532	914	689	793	328	167	131	829	2677	381	463	1381	418	292	424	2331	727	630	373	728	536	480	873	1020
GPX4|ENSG00000167468|protein_coding	7996	12195	3319	6162	17496	8258	3785	4351	11631	7719	5864	8560	13367	2473	4963	7210	13248	5584	14139	8802	4437	6232	15109	7259	5359	2676	6313	7262	3806	6249	13025	7584	13628	9971	3575	4232	5824	3562	3190	1794	4977	4801	4647	2909	4451	5679	6353	3856	7527
RGS14|ENSG00000169220|protein_coding	1169	1062	1931	2628	1197	725	2694	2393	1870	2294	3385	4059	1041	1799	2791	844	810	521	1227	1671	922	230	2322	4759	3202	2863	2009	1543	1213	418	2163	780	649	1433	1276	733	1304	871	648	1060	3535	2149	1929	743	2815	1354	4538	2584	2031
B3GNT2|ENSG00000170340|protein_coding	1484	2429	1458	1456	2558	1338	1859	2485	1912	1534	2170	1850	1896	1065	1347	1523	1259	547	1316	2384	978	643	2780	3396	3028	1594	2145	2194	1970	370	841	408	5124	2687	2566	2457	1361	2100	952	1367	2601	1750	2586	950	2337	1804	1225	1210	2977
CXCL1|ENSG00000163739|protein_coding	1009	7483	19758	130	14722	157	217	194	1435	49	1220	474	832	4601	1052	1508	2850	89	490	8568	7	333	11381	17	3016	5613	7199	845	685	234	13513	517	3763	1596	8383	7981	168	1169	446	1879	294	1640	4636	1150	2447	5593	2438	7376	206
ITGA10|ENSG00000143127|protein_coding	55	188	34	62	105	32	15	49	156	144	84	23	70	52	32	142	90	89	47	28	117	140	41	37	47	31	217	29	57	88	89	43	163	54	20	47	11	18	167	41	175	125	16	48	31	39	75	59	121
PRPF4B|ENSG00000112739|protein_coding	2838	3944	2784	3174	4198	1941	3066	4578	4287	3982	3158	3020	2960	3111	2862	3223	2396	1435	1777	4814	2942	1669	4464	2489	3977	3249	4928	3772	4358	1735	1093	664	3876	7557	2689	3238	3739	4964	1543	2226	5589	3842	2507	2816	3369	3934	1732	3082	3857
C8orf86|ENSG00000196166|protein_coding	2	1	0	0	2	2	0	0	1	0	0	0	0	0	0	1	1	0	2	2	0	0	0	0	0	0	2	0	0	0	0	0	0	0	0	0	0	0	1	0	1	0	0	0	0	0	1	0	0
AC233724.6|ENSG00000249156|protein_coding	0	0	0	12	0	0	0	0	0	0	0	0	0	0	0	1	0	0	0	0	1	0	0	0	0	0	0	0	0	0	0	0	2	0	0	1	0	0	0	0	0	0	0	0	0	0	0	0	0
[truncated: 17,932 more rows]
[truncated: 311 more columns]
