# Supplementary material for: A 3-mRNA-based prognostic signature of survival in oral squamous cell carcinoma
Source: PeerJ. 2019 Jul 31;7:e7360. doi: 10.7717/peerj.7360 (PMC6679650; doi:10.7717/peerj.7360)
Supplement: Supplemental Information 7 [file peerj-07-7360-s007.zip]

Archive with 1 entries (1 files):
- GSE41613_series_matrix.txt
