# Supplementary material for: A 3-mRNA-based prognostic signature of survival in oral squamous cell carcinoma
Source: PeerJ. 2019 Jul 31;7:e7360. doi: 10.7717/peerj.7360 (PMC6679650; doi:10.7717/peerj.7360)
Supplement: Supplemental Information 7 [file peerj-07-7360-s007.zip › GSE41613_series_matrix.txt]

!Series_title	"A 13-gene signature prognostic of HPV-negative OSCC: discovery and external validation"
!Series_geo_accession	"GSE41613"
!Series_status	"Public on Mar 07 2013"
!Series_submission_date	"Oct 16 2012"
!Series_last_update_date	"Dec 10 2018"
!Series_pubmed_id	"23319825"
!Series_summary	"OSCC is associated with substantial mortality and morbidity. In this study, we built on our previous molecular work to identify and validate a prognostic 13-gene signature that showed a higher ability than tumor stage in predicting survival for patients with"
!Series_summary	"HPV-negative oral squamous cell carcinoma (OSCC)."
!Series_overall_design	"We previously reported 131 genes to be associated with survival in OSCC patients. In this study, we applied L1/L2-penalized Cox regression models to the Affymetrix array data from 97 HPV-negative OSCC patients on the 131 gene to identify a model for prediction of OSCC-specific survival. We then tested the model in an independent dataset and compared to tumor stage."
!Series_type	"Expression profiling by array"
!Series_contributor	"Pawadee,,Lohavanichbutr"
!Series_contributor	"Eduardo,,Mendez"
!Series_contributor	"F,C,Holsinger"
!Series_contributor	"Tessa,,Rue"
!Series_contributor	"Yuzheng,,Zhang"
!Series_contributor	"John,,Houck"
!Series_contributor	"Melissa,P,Upton"
!Series_contributor	"Neal,,Futran"
!Series_contributor	"Stephen,M,Schwartz"
!Series_contributor	"Chu,,Chen"
!Series_sample_id	"GSM1020099 GSM1020100 GSM1020101 GSM1020102 GSM1020103 GSM1020104 GSM1020105 GSM1020106 GSM1020107 GSM1020108 GSM1020109 GSM1020110 GSM1020111 GSM1020112 GSM1020113 GSM1020114 GSM1020115 GSM1020116 GSM1020117 GSM1020118 GSM1020119 GSM1020120 GSM1020121 GSM1020122 GSM1020123 GSM1020124 GSM1020125 GSM1020126 GSM1020127 GSM1020128 GSM1020129 GSM1020130 GSM1020131 GSM1020132 GSM1020133 GSM1020134 GSM1020135 GSM1020136 GSM1020137 GSM1020138 GSM1020139 GSM1020140 GSM1020141 GSM1020142 GSM1020143 GSM1020144 GSM1020145 GSM1020146 GSM1020147 GSM1020148 GSM1020149 GSM1020150 GSM1020151 GSM1020152 GSM1020153 GSM1020154 GSM1020155 GSM1020156 GSM1020157 GSM1020158 GSM1020159 GSM1020160 GSM1020161 GSM1020162 GSM1020163 GSM1020164 GSM1020165 GSM1020166 GSM1020167 GSM1020168 GSM1020169 GSM1020170 GSM1020171 GSM1020172 GSM1020173 GSM1020174 GSM1020175 GSM1020176 GSM1020177 GSM1020178 GSM1020179 GSM1020180 GSM1020181 GSM1020182 GSM1020183 GSM1020184 GSM1020185 GSM1020186 GSM1020187 GSM1020188 GSM1020189 GSM1020190 GSM1020191 GSM1020192 GSM1020193 GSM1020194 GSM1020195 "
!Series_contact_name	"Chu,,Chen"
!Series_contact_department	"PHS"
!Series_contact_institute	"Fred Hutchinson Cancer Research Center"
!Series_contact_address	"1100 Fairview Ave. N, PO Box 19024, M/S M5-C800"
!Series_contact_city	"Seattle"
!Series_contact_state	"Washington"
!Series_contact_zip/postal_code	"98109"
!Series_contact_country	"USA"
!Series_supplementary_file	"ftp://ftp.ncbi.nlm.nih.gov/geo/series/GSE41nnn/GSE41613/suppl/GSE41613_RAW.tar"
!Series_platform_id	"GPL570"
!Series_platform_taxid	"9606"
!Series_sample_taxid	"9606"
!Series_relation	"BioProject: https://www.ncbi.nlm.nih.gov/bioproject/PRJNA177687"

!Sample_title	"HPV-negative OSCC #1"	"HPV-negative OSCC #3"	"HPV-negative OSCC #5"	"HPV-negative OSCC #6"	"HPV-negative OSCC #8"	"HPV-negative OSCC #11"	"HPV-negative OSCC #12"	"HPV-negative OSCC #13"	"HPV-negative OSCC #14"	"HPV-negative OSCC #15"	"HPV-negative OSCC #17"	"HPV-negative OSCC #21"	"HPV-negative OSCC #22"	"HPV-negative OSCC #23"	"HPV-negative OSCC #24"	"HPV-negative OSCC #25"	"HPV-negative OSCC #26"	"HPV-negative OSCC #27"	"HPV-negative OSCC #28"	"HPV-negative OSCC #29"	"HPV-negative OSCC #32"	"HPV-negative OSCC #33"	"HPV-negative OSCC #34"	"HPV-negative OSCC #35"	"HPV-negative OSCC #38"	"HPV-negative OSCC #39"	"HPV-negative OSCC #40"	"HPV-negative OSCC #41"	"HPV-negative OSCC #43"	"HPV-negative OSCC #44"	"HPV-negative OSCC #45"	"HPV-negative OSCC #46"	"HPV-negative OSCC #47"	"HPV-negative OSCC #49"	"HPV-negative OSCC #51"	"HPV-negative OSCC #53"	"HPV-negative OSCC #55"	"HPV-negative OSCC #57"	"HPV-negative OSCC #58"	"HPV-negative OSCC #60"	"HPV-negative OSCC #67"	"HPV-negative OSCC #68"	"HPV-negative OSCC #69"	"HPV-negative OSCC #70"	"HPV-negative OSCC #71"	"HPV-negative OSCC #72"	"HPV-negative OSCC #73"	"HPV-negative OSCC #75"	"HPV-negative OSCC #77"	"HPV-negative OSCC #79"	"HPV-negative OSCC #80"	"HPV-negative OSCC #81"	"HPV-negative OSCC #82"	"HPV-negative OSCC #83"	"HPV-negative OSCC #84"	"HPV-negative OSCC #85"	"HPV-negative OSCC #86"	"HPV-negative OSCC #87"	"HPV-negative OSCC #88"	"HPV-negative OSCC #90"	"HPV-negative OSCC #92"	"HPV-negative OSCC #94"	"HPV-negative OSCC #96"	"HPV-negative OSCC #99"	"HPV-negative OSCC #100"	"HPV-negative OSCC #101"	"HPV-negative OSCC #102"	"HPV-negative OSCC #103"	"HPV-negative OSCC #104"	"HPV-negative OSCC #106"	"HPV-negative OSCC #107"	"HPV-negative OSCC #108"	"HPV-negative OSCC #110"	"HPV-negative OSCC #113"	"HPV-negative OSCC #114"	"HPV-negative OSCC #115"	"HPV-negative OSCC #116"	"HPV-negative OSCC #117"	"HPV-negative OSCC #118"	"HPV-negative OSCC #119"	"HPV-negative OSCC #121"	"HPV-negative OSCC #123"	"HPV-negative OSCC #124"	"HPV-negative OSCC #126"	"HPV-negative OSCC #127"	"HPV-negative OSCC #128"	"HPV-negative OSCC #129"	"HPV-negative OSCC #131"	"HPV-negative OSCC #134"	"HPV-negative OSCC #136"	"HPV-negative OSCC #139"	"HPV-negative OSCC #140"	"HPV-negative OSCC #141"	"HPV-negative OSCC #143"	"HPV-negative OSCC #144"	"HPV-negative OSCC #147"	"HPV-negative OSCC #151"
!Sample_geo_accession	"GSM1020099"	"GSM1020100"	"GSM1020101"	"GSM1020102"	"GSM1020103"	"GSM1020104"	"GSM1020105"	"GSM1020106"	"GSM1020107"	"GSM1020108"	"GSM1020109"	"GSM1020110"	"GSM1020111"	"GSM1020112"	"GSM1020113"	"GSM1020114"	"GSM1020115"	"GSM1020116"	"GSM1020117"	"GSM1020118"	"GSM1020119"	"GSM1020120"	"GSM1020121"	"GSM1020122"	"GSM1020123"	"GSM1020124"	"GSM1020125"	"GSM1020126"	"GSM1020127"	"GSM1020128"	"GSM1020129"	"GSM1020130"	"GSM1020131"	"GSM1020132"	"GSM1020133"	"GSM1020134"	"GSM1020135"	"GSM1020136"	"GSM1020137"	"GSM1020138"	"GSM1020139"	"GSM1020140"	"GSM1020141"	"GSM1020142"	"GSM1020143"	"GSM1020144"	"GSM1020145"	"GSM1020146"	"GSM1020147"	"GSM1020148"	"GSM1020149"	"GSM1020150"	"GSM1020151"	"GSM1020152"	"GSM1020153"	"GSM1020154"	"GSM1020155"	"GSM1020156"	"GSM1020157"	"GSM1020158"	"GSM1020159"	"GSM1020160"	"GSM1020161"	"GSM1020162"	"GSM1020163"	"GSM1020164"	"GSM1020165"	"GSM1020166"	"GSM1020167"	"GSM1020168"	"GSM1020169"	"GSM1020170"	"GSM1020171"	"GSM1020172"	"GSM1020173"	"GSM1020174"	"GSM1020175"	"GSM1020176"	"GSM1020177"	"GSM1020178"	"GSM1020179"	"GSM1020180"	"GSM1020181"	"GSM1020182"	"GSM1020183"	"GSM1020184"	"GSM1020185"	"GSM1020186"	"GSM1020187"	"GSM1020188"	"GSM1020189"	"GSM1020190"	"GSM1020191"	"GSM1020192"	"GSM1020193"	"GSM1020194"	"GSM1020195"
!Sample_status	"Public on Mar 07 2013"	"Public on Mar 07 2013"	"Public on Mar 07 2013"	"Public on Mar 07 2013"	"Public on Mar 07 2013"	"Public on Mar 07 2013"	"Public on Mar 07 2013"	"Public on Mar 07 2013"	"Public on Mar 07 2013"	"Public on Mar 07 2013"	"Public on Mar 07 2013"	"Public on Mar 07 2013"	"Public on Mar 07 2013"	"Public on Mar 07 2013"	"Public on Mar 07 2013"	"Public on Mar 07 2013"	"Public on Mar 07 2013"	"Public on Mar 07 2013"	"Public on Mar 07 2013"	"Public on Mar 07 2013"	"Public on Mar 07 2013"	"Public on Mar 07 2013"	"Public on Mar 07 2013"	"Public on Mar 07 2013"	"Public on Mar 07 2013"	"Public on Mar 07 2013"	"Public on Mar 07 2013"	"Public on Mar 07 2013"	"Public on Mar 07 2013"	"Public on Mar 07 2013"	"Public on Mar 07 2013"	"Public on Mar 07 2013"	"Public on Mar 07 2013"	"Public on Mar 07 2013"	"Public on Mar 07 2013"	"Public on Mar 07 2013"	"Public on Mar 07 2013"	"Public on Mar 07 2013"	"Public on Mar 07 2013"	"Public on Mar 07 2013"	"Public on Mar 07 2013"	"Public on Mar 07 2013"	"Public on Mar 07 2013"	"Public on Mar 07 2013"	"Public on Mar 07 2013"	"Public on Mar 07 2013"	"Public on Mar 07 2013"	"Public on Mar 07 2013"	"Public on Mar 07 2013"	"Public on Mar 07 2013"	"Public on Mar 07 2013"	"Public on Mar 07 2013"	"Public on Mar 07 2013"	"Public on Mar 07 2013"	"Public on Mar 07 2013"	"Public on Mar 07 2013"	"Public on Mar 07 2013"	"Public on Mar 07 2013"	"Public on Mar 07 2013"	"Public on Mar 07 2013"	"Public on Mar 07 2013"	"Public on Mar 07 2013"	"Public on Mar 07 2013"	"Public on Mar 07 2013"	"Public on Mar 07 2013"	"Public on Mar 07 2013"	"Public on Mar 07 2013"	"Public on Mar 07 2013"	"Public on Mar 07 2013"	"Public on Mar 07 2013"	"Public on Mar 07 2013"	"Public on Mar 07 2013"	"Public on Mar 07 2013"	"Public on Mar 07 2013"	"Public on Mar 07 2013"	"Public on Mar 07 2013"	"Public on Mar 07 2013"	"Public on Mar 07 2013"	"Public on Mar 07 2013"	"Public on Mar 07 2013"	"Public on Mar 07 2013"	"Public on Mar 07 2013"	"Public on Mar 07 2013"	"Public on Mar 07 2013"	"Public on Mar 07 2013"	"Public on Mar 07 2013"	"Public on Mar 07 2013"	"Public on Mar 07 2013"	"Public on Mar 07 2013"	"Public on Mar 07 2013"	"Public on Mar 07 2013"	"Public on Mar 07 2013"	"Public on Mar 07 2013"	"Public on Mar 07 2013"	"Public on Mar 07 2013"	"Public on Mar 07 2013"	"Public on Mar 07 2013"
!Sample_submission_date	"Oct 16 2012"	"Oct 16 2012"	"Oct 16 2012"	"Oct 16 2012"	"Oct 16 2012"	"Oct 16 2012"	"Oct 16 2012"	"Oct 16 2012"	"Oct 16 2012"	"Oct 16 2012"	"Oct 16 2012"	"Oct 16 2012"	"Oct 16 2012"	"Oct 16 2012"	"Oct 16 2012"	"Oct 16 2012"	"Oct 16 2012"	"Oct 16 2012"	"Oct 16 2012"	"Oct 16 2012"	"Oct 16 2012"	"Oct 16 2012"	"Oct 16 2012"	"Oct 16 2012"	"Oct 16 2012"	"Oct 16 2012"	"Oct 16 2012"	"Oct 16 2012"	"Oct 16 2012"	"Oct 16 2012"	"Oct 16 2012"	"Oct 16 2012"	"Oct 16 2012"	"Oct 16 2012"	"Oct 16 2012"	"Oct 16 2012"	"Oct 16 2012"	"Oct 16 2012"	"Oct 16 2012"	"Oct 16 2012"	"Oct 16 2012"	"Oct 16 2012"	"Oct 16 2012"	"Oct 16 2012"	"Oct 16 2012"	"Oct 16 2012"	"Oct 16 2012"	"Oct 16 2012"	"Oct 16 2012"	"Oct 16 2012"	"Oct 16 2012"	"Oct 16 2012"	"Oct 16 2012"	"Oct 16 2012"	"Oct 16 2012"	"Oct 16 2012"	"Oct 16 2012"	"Oct 16 2012"	"Oct 16 2012"	"Oct 16 2012"	"Oct 16 2012"	"Oct 16 2012"	"Oct 16 2012"	"Oct 16 2012"	"Oct 16 2012"	"Oct 16 2012"	"Oct 16 2012"	"Oct 16 2012"	"Oct 16 2012"	"Oct 16 2012"	"Oct 16 2012"	"Oct 16 2012"	"Oct 16 2012"	"Oct 16 2012"	"Oct 16 2012"	"Oct 16 2012"	"Oct 16 2012"	"Oct 16 2012"	"Oct 16 2012"	"Oct 16 2012"	"Oct 16 2012"	"Oct 16 2012"	"Oct 16 2012"	"Oct 16 2012"	"Oct 16 2012"	"Oct 16 2012"	"Oct 16 2012"	"Oct 16 2012"	"Oct 16 2012"	"Oct 16 2012"	"Oct 16 2012"	"Oct 16 2012"	"Oct 16 2012"	"Oct 16 2012"	"Oct 16 2012"	"Oct 16 2012"	"Oct 16 2012"
!Sample_last_update_date	"Mar 07 2013"	"Mar 07 2013"	"Mar 07 2013"	"Mar 07 2013"	"Mar 07 2013"	"Mar 07 2013"	"Mar 07 2013"	"Mar 07 2013"	"Mar 07 2013"	"Mar 07 2013"	"Mar 07 2013"	"Mar 07 2013"	"Mar 07 2013"	"Mar 07 2013"	"Mar 07 2013"	"Mar 07 2013"	"Mar 07 2013"	"Mar 07 2013"	"Mar 07 2013"	"Mar 07 2013"	"Mar 07 2013"	"Mar 07 2013"	"Mar 07 2013"	"Mar 07 2013"	"Mar 07 2013"	"Mar 07 2013"	"Mar 07 2013"	"Mar 07 2013"	"Mar 07 2013"	"Mar 07 2013"	"Mar 07 2013"	"Mar 07 2013"	"Mar 07 2013"	"Mar 07 2013"	"Mar 07 2013"	"Mar 07 2013"	"Mar 07 2013"	"Mar 07 2013"	"Mar 07 2013"	"Mar 07 2013"	"Mar 07 2013"	"Mar 07 2013"	"Mar 07 2013"	"Mar 07 2013"	"Mar 07 2013"	"Mar 07 2013"	"Mar 07 2013"	"Mar 07 2013"	"Mar 07 2013"	"Mar 07 2013"	"Mar 07 2013"	"Mar 07 2013"	"Mar 07 2013"	"Mar 07 2013"	"Mar 07 2013"	"Mar 07 2013"	"Mar 07 2013"	"Mar 07 2013"	"Mar 07 2013"	"Mar 07 2013"	"Mar 07 2013"	"Mar 07 2013"	"Mar 07 2013"	"Mar 07 2013"	"Mar 07 2013"	"Mar 07 2013"	"Mar 07 2013"	"Mar 07 2013"	"Mar 07 2013"	"Mar 07 2013"	"Mar 07 2013"	"Mar 07 2013"	"Mar 07 2013"	"Mar 07 2013"	"Mar 07 2013"	"Mar 07 2013"	"Mar 07 2013"	"Mar 07 2013"	"Mar 07 2013"	"Mar 07 2013"	"Mar 07 2013"	"Mar 07 2013"	"Mar 07 2013"	"Mar 07 2013"	"Mar 07 2013"	"Mar 07 2013"	"Mar 07 2013"	"Mar 07 2013"	"Mar 07 2013"	"Mar 07 2013"	"Mar 07 2013"	"Mar 07 2013"	"Mar 07 2013"	"Mar 07 2013"	"Mar 07 2013"	"Mar 07 2013"	"Mar 07 2013"
!Sample_type	"RNA"	"RNA"	"RNA"	"RNA"	"RNA"	"RNA"	"RNA"	"RNA"	"RNA"	"RNA"	"RNA"	"RNA"	"RNA"	"RNA"	"RNA"	"RNA"	"RNA"	"RNA"	"RNA"	"RNA"	"RNA"	"RNA"	"RNA"	"RNA"	"RNA"	"RNA"	"RNA"	"RNA"	"RNA"	"RNA"	"RNA"	"RNA"	"RNA"	"RNA"	"RNA"	"RNA"	"RNA"	"RNA"	"RNA"	"RNA"	"RNA"	"RNA"	"RNA"	"RNA"	"RNA"	"RNA"	"RNA"	"RNA"	"RNA"	"RNA"	"RNA"	"RNA"	"RNA"	"RNA"	"RNA"	"RNA"	"RNA"	"RNA"	"RNA"	"RNA"	"RNA"	"RNA"	"RNA"	"RNA"	"RNA"	"RNA"	"RNA"	"RNA"	"RNA"	"RNA"	"RNA"	"RNA"	"RNA"	"RNA"	"RNA"	"RNA"	"RNA"	"RNA"	"RNA"	"RNA"	"RNA"	"RNA"	"RNA"	"RNA"	"RNA"	"RNA"	"RNA"	"RNA"	"RNA"	"RNA"	"RNA"	"RNA"	"RNA"	"RNA"	"RNA"	"RNA"	"RNA"
!Sample_channel_count	"1"	"1"	"1"	"1"	"1"	"1"	"1"	"1"	"1"	"1"	"1"	"1"	"1"	"1"	"1"	"1"	"1"	"1"	"1"	"1"	"1"	"1"	"1"	"1"	"1"	"1"	"1"	"1"	"1"	"1"	"1"	"1"	"1"	"1"	"1"	"1"	"1"	"1"	"1"	"1"	"1"	"1"	"1"	"1"	"1"	"1"	"1"	"1"	"1"	"1"	"1"	"1"	"1"	"1"	"1"	"1"	"1"	"1"	"1"	"1"	"1"	"1"	"1"	"1"	"1"	"1"	"1"	"1"	"1"	"1"	"1"	"1"	"1"	"1"	"1"	"1"	"1"	"1"	"1"	"1"	"1"	"1"	"1"	"1"	"1"	"1"	"1"	"1"	"1"	"1"	"1"	"1"	"1"	"1"	"1"	"1"	"1"
!Sample_source_name_ch1	"HPV-negative OSCC patient"	"HPV-negative OSCC patient"	"HPV-negative OSCC patient"	"HPV-negative OSCC patient"	"HPV-negative OSCC patient"	"HPV-negative OSCC patient"	"HPV-negative OSCC patient"	"HPV-negative OSCC patient"	"HPV-negative OSCC patient"	"HPV-negative OSCC patient"	"HPV-negative OSCC patient"	"HPV-negative OSCC patient"	"HPV-negative OSCC patient"	"HPV-negative OSCC patient"	"HPV-negative OSCC patient"	"HPV-negative OSCC patient"	"HPV-negative OSCC patient"	"HPV-negative OSCC patient"	"HPV-negative OSCC patient"	"HPV-negative OSCC patient"	"HPV-negative OSCC patient"	"HPV-negative OSCC patient"	"HPV-negative OSCC patient"	"HPV-negative OSCC patient"	"HPV-negative OSCC patient"	"HPV-negative OSCC patient"	"HPV-negative OSCC patient"	"HPV-negative OSCC patient"	"HPV-negative OSCC patient"	"HPV-negative OSCC patient"	"HPV-negative OSCC patient"	"HPV-negative OSCC patient"	"HPV-negative OSCC patient"	"HPV-negative OSCC patient"	"HPV-negative OSCC patient"	"HPV-negative OSCC patient"	"HPV-negative OSCC patient"	"HPV-negative OSCC patient"	"HPV-negative OSCC patient"	"HPV-negative OSCC patient"	"HPV-negative OSCC patient"	"HPV-negative OSCC patient"	"HPV-negative OSCC patient"	"HPV-negative OSCC patient"	"HPV-negative OSCC patient"	"HPV-negative OSCC patient"	"HPV-negative OSCC patient"	"HPV-negative OSCC patient"	"HPV-negative OSCC patient"	"HPV-negative OSCC patient"	"HPV-negative OSCC patient"	"HPV-negative OSCC patient"	"HPV-negative OSCC patient"	"HPV-negative OSCC patient"	"HPV-negative OSCC patient"	"HPV-negative OSCC patient"	"HPV-negative OSCC patient"	"HPV-negative OSCC patient"	"HPV-negative OSCC patient"	"HPV-negative OSCC patient"	"HPV-negative OSCC patient"	"HPV-negative OSCC patient"	"HPV-negative OSCC patient"	"HPV-negative OSCC patient"	"HPV-negative OSCC patient"	"HPV-negative OSCC patient"	"HPV-negative OSCC patient"	"HPV-negative OSCC patient"	"HPV-negative OSCC patient"	"HPV-negative OSCC patient"	"HPV-negative OSCC patient"	"HPV-negative OSCC patient"	"HPV-negative OSCC patient"	"HPV-negative OSCC patient"	"HPV-negative OSCC patient"	"HPV-negative OSCC patient"	"HPV-negative OSCC patient"	"HPV-negative OSCC patient"	"HPV-negative OSCC patient"	"HPV-negative OSCC patient"	"HPV-negative OSCC patient"	"HPV-negative OSCC patient"	"HPV-negative OSCC patient"	"HPV-negative OSCC patient"	"HPV-negative OSCC patient"	"HPV-negative OSCC patient"	"HPV-negative OSCC patient"	"HPV-negative OSCC patient"	"HPV-negative OSCC patient"	"HPV-negative OSCC patient"	"HPV-negative OSCC patient"	"HPV-negative OSCC patient"	"HPV-negative OSCC patient"	"HPV-negative OSCC patient"	"HPV-negative OSCC patient"	"HPV-negative OSCC patient"	"HPV-negative OSCC patient"
!Sample_organism_ch1	"Homo sapiens"	"Homo sapiens"	"Homo sapiens"	"Homo sapiens"	"Homo sapiens"	"Homo sapiens"	"Homo sapiens"	"Homo sapiens"	"Homo sapiens"	"Homo sapiens"	"Homo sapiens"	"Homo sapiens"	"Homo sapiens"	"Homo sapiens"	"Homo sapiens"	"Homo sapiens"	"Homo sapiens"	"Homo sapiens"	"Homo sapiens"	"Homo sapiens"	"Homo sapiens"	"Homo sapiens"	"Homo sapiens"	"Homo sapiens"	"Homo sapiens"	"Homo sapiens"	"Homo sapiens"	"Homo sapiens"	"Homo sapiens"	"Homo sapiens"	"Homo sapiens"	"Homo sapiens"	"Homo sapiens"	"Homo sapiens"	"Homo sapiens"	"Homo sapiens"	"Homo sapiens"	"Homo sapiens"	"Homo sapiens"	"Homo sapiens"	"Homo sapiens"	"Homo sapiens"	"Homo sapiens"	"Homo sapiens"	"Homo sapiens"	"Homo sapiens"	"Homo sapiens"	"Homo sapiens"	"Homo sapiens"	"Homo sapiens"	"Homo sapiens"	"Homo sapiens"	"Homo sapiens"	"Homo sapiens"	"Homo sapiens"	"Homo sapiens"	"Homo sapiens"	"Homo sapiens"	"Homo sapiens"	"Homo sapiens"	"Homo sapiens"	"Homo sapiens"	"Homo sapiens"	"Homo sapiens"	"Homo sapiens"	"Homo sapiens"	"Homo sapiens"	"Homo sapiens"	"Homo sapiens"	"Homo sapiens"	"Homo sapiens"	"Homo sapiens"	"Homo sapiens"	"Homo sapiens"	"Homo sapiens"	"Homo sapiens"	"Homo sapiens"	"Homo sapiens"	"Homo sapiens"	"Homo sapiens"	"Homo sapiens"	"Homo sapiens"	"Homo sapiens"	"Homo sapiens"	"Homo sapiens"	"Homo sapiens"	"Homo sapiens"	"Homo sapiens"	"Homo sapiens"	"Homo sapiens"	"Homo sapiens"	"Homo sapiens"	"Homo sapiens"	"Homo sapiens"	"Homo sapiens"	"Homo sapiens"	"Homo sapiens"
!Sample_characteristics_ch1	"tissue type: HPV-negative oral squamous cell carcinoma (OSCC)"	"tissue type: HPV-negative oral squamous cell carcinoma (OSCC)"	"tissue type: HPV-negative oral squamous cell carcinoma (OSCC)"	"tissue type: HPV-negative oral squamous cell carcinoma (OSCC)"	"tissue type: HPV-negative oral squamous cell carcinoma (OSCC)"	"tissue type: HPV-negative oral squamous cell carcinoma (OSCC)"	"tissue type: HPV-negative oral squamous cell carcinoma (OSCC)"	"tissue type: HPV-negative oral squamous cell carcinoma (OSCC)"	"tissue type: HPV-negative oral squamous cell carcinoma (OSCC)"	"tissue type: HPV-negative oral squamous cell carcinoma (OSCC)"	"tissue type: HPV-negative oral squamous cell carcinoma (OSCC)"	"tissue type: HPV-negative oral squamous cell carcinoma (OSCC)"	"tissue type: HPV-negative oral squamous cell carcinoma (OSCC)"	"tissue type: HPV-negative oral squamous cell carcinoma (OSCC)"	"tissue type: HPV-negative oral squamous cell carcinoma (OSCC)"	"tissue type: HPV-negative oral squamous cell carcinoma (OSCC)"	"tissue type: HPV-negative oral squamous cell carcinoma (OSCC)"	"tissue type: HPV-negative oral squamous cell carcinoma (OSCC)"	"tissue type: HPV-negative oral squamous cell carcinoma (OSCC)"	"tissue type: HPV-negative oral squamous cell carcinoma (OSCC)"	"tissue type: HPV-negative oral squamous cell carcinoma (OSCC)"	"tissue type: HPV-negative oral squamous cell carcinoma (OSCC)"	"tissue type: HPV-negative oral squamous cell carcinoma (OSCC)"	"tissue type: HPV-negative oral squamous cell carcinoma (OSCC)"	"tissue type: HPV-negative oral squamous cell carcinoma (OSCC)"	"tissue type: HPV-negative oral squamous cell carcinoma (OSCC)"	"tissue type: HPV-negative oral squamous cell carcinoma (OSCC)"	"tissue type: HPV-negative oral squamous cell carcinoma (OSCC)"	"tissue type: HPV-negative oral squamous cell carcinoma (OSCC)"	"tissue type: HPV-negative oral squamous cell carcinoma (OSCC)"	"tissue type: HPV-negative oral squamous cell carcinoma (OSCC)"	"tissue type: HPV-negative oral squamous cell carcinoma (OSCC)"	"tissue type: HPV-negative oral squamous cell carcinoma (OSCC)"	"tissue type: HPV-negative oral squamous cell carcinoma (OSCC)"	"tissue type: HPV-negative oral squamous cell carcinoma (OSCC)"	"tissue type: HPV-negative oral squamous cell carcinoma (OSCC)"	"tissue type: HPV-negative oral squamous cell carcinoma (OSCC)"	"tissue type: HPV-negative oral squamous cell carcinoma (OSCC)"	"tissue type: HPV-negative oral squamous cell carcinoma (OSCC)"	"tissue type: HPV-negative oral squamous cell carcinoma (OSCC)"	"tissue type: HPV-negative oral squamous cell carcinoma (OSCC)"	"tissue type: HPV-negative oral squamous cell carcinoma (OSCC)"	"tissue type: HPV-negative oral squamous cell carcinoma (OSCC)"	"tissue type: HPV-negative oral squamous cell carcinoma (OSCC)"	"tissue type: HPV-negative oral squamous cell carcinoma (OSCC)"	"tissue type: HPV-negative oral squamous cell carcinoma (OSCC)"	"tissue type: HPV-negative oral squamous cell carcinoma (OSCC)"	"tissue type: HPV-negative oral squamous cell carcinoma (OSCC)"	"tissue type: HPV-negative oral squamous cell carcinoma (OSCC)"	"tissue type: HPV-negative oral squamous cell carcinoma (OSCC)"	"tissue type: HPV-negative oral squamous cell carcinoma (OSCC)"	"tissue type: HPV-negative oral squamous cell carcinoma (OSCC)"	"tissue type: HPV-negative oral squamous cell carcinoma (OSCC)"	"tissue type: HPV-negative oral squamous cell carcinoma (OSCC)"	"tissue type: HPV-negative oral squamous cell carcinoma (OSCC)"	"tissue type: HPV-negative oral squamous cell carcinoma (OSCC)"	"tissue type: HPV-negative oral squamous cell carcinoma (OSCC)"	"tissue type: HPV-negative oral squamous cell carcinoma (OSCC)"	"tissue type: HPV-negative oral squamous cell carcinoma (OSCC)"	"tissue type: HPV-negative oral squamous cell carcinoma (OSCC)"	"tissue type: HPV-negative oral squamous cell carcinoma (OSCC)"	"tissue type: HPV-negative oral squamous cell carcinoma (OSCC)"	"tissue type: HPV-negative oral squamous cell carcinoma (OSCC)"	"tissue type: HPV-negative oral squamous cell carcinoma (OSCC)"	"tissue type: HPV-negative oral squamous cell carcinoma (OSCC)"	"tissue type: HPV-negative oral squamous cell carcinoma (OSCC)"	"tissue type: HPV-negative oral squamous cell carcinoma (OSCC)"	"tissue type: HPV-negative oral squamous cell carcinoma (OSCC)"	"tissue type: HPV-negative oral squamous cell carcinoma (OSCC)"	"tissue type: HPV-negative oral squamous cell carcinoma (OSCC)"	"tissue type: HPV-negative oral squamous cell carcinoma (OSCC)"	"tissue type: HPV-negative oral squamous cell carcinoma (OSCC)"	"tissue type: HPV-negative oral squamous cell carcinoma (OSCC)"	"tissue type: HPV-negative oral squamous cell carcinoma (OSCC)"	"tissue type: HPV-negative oral squamous cell carcinoma (OSCC)"	"tissue type: HPV-negative oral squamous cell carcinoma (OSCC)"	"tissue type: HPV-negative oral squamous cell carcinoma (OSCC)"	"tissue type: HPV-negative oral squamous cell carcinoma (OSCC)"	"tissue type: HPV-negative oral squamous cell carcinoma (OSCC)"	"tissue type: HPV-negative oral squamous cell carcinoma (OSCC)"	"tissue type: HPV-negative oral squamous cell carcinoma (OSCC)"	"tissue type: HPV-negative oral squamous cell carcinoma (OSCC)"	"tissue type: HPV-negative oral squamous cell carcinoma (OSCC)"	"tissue type: HPV-negative oral squamous cell carcinoma (OSCC)"	"tissue type: HPV-negative oral squamous cell carcinoma (OSCC)"	"tissue type: HPV-negative oral squamous cell carcinoma (OSCC)"	"tissue type: HPV-negative oral squamous cell carcinoma (OSCC)"	"tissue type: HPV-negative oral squamous cell carcinoma (OSCC)"	"tissue type: HPV-negative oral squamous cell carcinoma (OSCC)"	"tissue type: HPV-negative oral squamous cell carcinoma (OSCC)"	"tissue type: HPV-negative oral squamous cell carcinoma (OSCC)"	"tissue type: HPV-negative oral squamous cell carcinoma (OSCC)"	"tissue type: HPV-negative oral squamous cell carcinoma (OSCC)"	"tissue type: HPV-negative oral squamous cell carcinoma (OSCC)"	"tissue type: HPV-negative oral squamous cell carcinoma (OSCC)"	"tissue type: HPV-negative oral squamous cell carcinoma (OSCC)"	"tissue type: HPV-negative oral squamous cell carcinoma (OSCC)"
!Sample_characteristics_ch1	"tumor stage: I/II"	"tumor stage: I/II"	"tumor stage: III/IV"	"tumor stage: III/IV"	"tumor stage: I/II"	"tumor stage: III/IV"	"tumor stage: III/IV"	"tumor stage: I/II"	"tumor stage: III/IV"	"tumor stage: III/IV"	"tumor stage: III/IV"	"tumor stage: III/IV"	"tumor stage: III/IV"	"tumor stage: I/II"	"tumor stage: III/IV"	"tumor stage: I/II"	"tumor stage: III/IV"	"tumor stage: III/IV"	"tumor stage: III/IV"	"tumor stage: III/IV"	"tumor stage: III/IV"	"tumor stage: I/II"	"tumor stage: III/IV"	"tumor stage: I/II"	"tumor stage: III/IV"	"tumor stage: III/IV"	"tumor stage: III/IV"	"tumor stage: I/II"	"tumor stage: III/IV"	"tumor stage: III/IV"	"tumor stage: III/IV"	"tumor stage: III/IV"	"tumor stage: III/IV"	"tumor stage: III/IV"	"tumor stage: I/II"	"tumor stage: I/II"	"tumor stage: III/IV"	"tumor stage: I/II"	"tumor stage: III/IV"	"tumor stage: I/II"	"tumor stage: III/IV"	"tumor stage: I/II"	"tumor stage: III/IV"	"tumor stage: III/IV"	"tumor stage: I/II"	"tumor stage: III/IV"	"tumor stage: III/IV"	"tumor stage: III/IV"	"tumor stage: I/II"	"tumor stage: I/II"	"tumor stage: I/II"	"tumor stage: III/IV"	"tumor stage: I/II"	"tumor stage: I/II"	"tumor stage: III/IV"	"tumor stage: I/II"	"tumor stage: I/II"	"tumor stage: I/II"	"tumor stage: III/IV"	"tumor stage: III/IV"	"tumor stage: III/IV"	"tumor stage: I/II"	"tumor stage: I/II"	"tumor stage: III/IV"	"tumor stage: III/IV"	"tumor stage: III/IV"	"tumor stage: III/IV"	"tumor stage: I/II"	"tumor stage: III/IV"	"tumor stage: III/IV"	"tumor stage: III/IV"	"tumor stage: I/II"	"tumor stage: III/IV"	"tumor stage: I/II"	"tumor stage: I/II"	"tumor stage: III/IV"	"tumor stage: I/II"	"tumor stage: III/IV"	"tumor stage: I/II"	"tumor stage: III/IV"	"tumor stage: I/II"	"tumor stage: III/IV"	"tumor stage: III/IV"	"tumor stage: III/IV"	"tumor stage: I/II"	"tumor stage: I/II"	"tumor stage: III/IV"	"tumor stage: I/II"	"tumor stage: III/IV"	"tumor stage: I/II"	"tumor stage: I/II"	"tumor stage: III/IV"	"tumor stage: III/IV"	"tumor stage: I/II"	"tumor stage: I/II"	"tumor stage: I/II"	"tumor stage: I/II"
!Sample_characteristics_ch1	"age: 40-49"	"age: 50-59"	"age: 50-59"	"age: 60-88"	"age: 40-49"	"age: 40-49"	"age: 60-88"	"age: 60-88"	"age: 50-59"	"age: 60-88"	"age: 60-88"	"age: 40-49"	"age: 50-59"	"age: 60-88"	"age: 50-59"	"age: 60-88"	"age: 50-59"	"age: 40-49"	"age: 50-59"	"age: 40-49"	"age: 50-59"	"age: 40-49"	"age: 40-49"	"age: 50-59"	"age: 40-49"	"age: 60-88"	"age: 19-39"	"age: 60-88"	"age: 60-88"	"age: 50-59"	"age: 60-88"	"age: 60-88"	"age: 60-88"	"age: 50-59"	"age: 60-88"	"age: 40-49"	"age: 50-59"	"age: 60-88"	"age: 60-88"	"age: 50-59"	"age: 19-39"	"age: 60-88"	"age: 60-88"	"age: 50-59"	"age: 50-59"	"age: 60-88"	"age: 60-88"	"age: 60-88"	"age: 50-59"	"age: 19-39"	"age: 50-59"	"age: 60-88"	"age: 60-88"	"age: 50-59"	"age: 19-39"	"age: 50-59"	"age: 19-39"	"age: 60-88"	"age: 60-88"	"age: 50-59"	"age: 40-49"	"age: 60-88"	"age: 50-59"	"age: 60-88"	"age: 60-88"	"age: 60-88"	"age: 60-88"	"age: 60-88"	"age: 50-59"	"age: 40-49"	"age: 50-59"	"age: 60-88"	"age: 60-88"	"age: 60-88"	"age: 60-88"	"age: 40-49"	"age: 50-59"	"age: 60-88"	"age: 60-88"	"age: 60-88"	"age: 60-88"	"age: 40-49"	"age: 50-59"	"age: 50-59"	"age: 60-88"	"age: 50-59"	"age: 60-88"	"age: 40-49"	"age: 60-88"	"age: 60-88"	"age: 60-88"	"age: 50-59"	"age: 19-39"	"age: 40-49"	"age: 60-88"	"age: 60-88"	"age: 60-88"
!Sample_characteristics_ch1	"Sex: F"	"Sex: M"	"Sex: M"	"Sex: M"	"Sex: M"	"Sex: F"	"Sex: F"	"Sex: F"	"Sex: M"	"Sex: F"	"Sex: M"	"Sex: M"	"Sex: M"	"Sex: M"	"Sex: M"	"Sex: M"	"Sex: M"	"Sex: M"	"Sex: M"	"Sex: F"	"Sex: M"	"Sex: M"	"Sex: F"	"Sex: F"	"Sex: M"	"Sex: F"	"Sex: F"	"Sex: F"	"Sex: M"	"Sex: F"	"Sex: F"	"Sex: M"	"Sex: F"	"Sex: M"	"Sex: M"	"Sex: M"	"Sex: F"	"Sex: M"	"Sex: M"	"Sex: F"	"Sex: M"	"Sex: M"	"Sex: M"	"Sex: M"	"Sex: M"	"Sex: F"	"Sex: M"	"Sex: F"	"Sex: F"	"Sex: F"	"Sex: F"	"Sex: M"	"Sex: F"	"Sex: M"	"Sex: M"	"Sex: M"	"Sex: M"	"Sex: M"	"Sex: M"	"Sex: M"	"Sex: F"	"Sex: M"	"Sex: M"	"Sex: F"	"Sex: M"	"Sex: M"	"Sex: M"	"Sex: M"	"Sex: F"	"Sex: M"	"Sex: M"	"Sex: M"	"Sex: M"	"Sex: F"	"Sex: M"	"Sex: M"	"Sex: M"	"Sex: M"	"Sex: F"	"Sex: F"	"Sex: M"	"Sex: M"	"Sex: M"	"Sex: M"	"Sex: M"	"Sex: M"	"Sex: M"	"Sex: M"	"Sex: M"	"Sex: M"	"Sex: M"	"Sex: M"	"Sex: F"	"Sex: M"	"Sex: F"	"Sex: F"	"Sex: M"
!Sample_characteristics_ch1	"vital: Alive"	"vital: Dead-oral ca"	"vital: Dead-oral ca"	"vital: Dead-non OC"	"vital: Dead-oral ca"	"vital: Alive"	"vital: Dead-oral ca"	"vital: Alive"	"vital: Dead-oral ca"	"vital: Alive"	"vital: Dead-oral ca"	"vital: Dead-oral ca"	"vital: Dead-non OC"	"vital: Alive"	"vital: Dead-oral ca"	"vital: Dead-oral ca"	"vital: Dead-non OC"	"vital: Dead -unk cause"	"vital: Dead -unk cause"	"vital: Dead-oral ca"	"vital: Alive"	"vital: Alive"	"vital: Dead-oral ca"	"vital: Dead-non OC"	"vital: Dead-oral ca"	"vital: Dead-oral ca"	"vital: Dead-oral ca"	"vital: Dead -unk cause"	"vital: Alive"	"vital: Dead-non OC"	"vital: Dead -unk cause"	"vital: Dead-oral ca"	"vital: Dead-oral ca"	"vital: Dead-oral ca"	"vital: Alive"	"vital: Dead-oral ca"	"vital: Dead-non OC"	"vital: Alive"	"vital: Dead-non OC"	"vital: Alive"	"vital: Dead-oral ca"	"vital: Alive"	"vital: Alive"	"vital: Alive"	"vital: Dead -unk cause"	"vital: Alive"	"vital: Dead-oral ca"	"vital: Dead-oral ca"	"vital: Alive"	"vital: Alive"	"vital: Alive"	"vital: Alive"	"vital: Alive"	"vital: Dead-non OC"	"vital: Alive"	"vital: Alive"	"vital: Alive"	"vital: Alive"	"vital: Dead-oral ca"	"vital: Dead-oral ca"	"vital: Alive"	"vital: Alive"	"vital: Alive"	"vital: Dead-oral ca"	"vital: Alive"	"vital: Alive"	"vital: Dead-oral ca"	"vital: Alive"	"vital: Dead -unk cause"	"vital: Alive"	"vital: Alive"	"vital: Alive"	"vital: Alive"	"vital: Alive"	"vital: Dead-oral ca"	"vital: Dead-oral ca"	"vital: Alive"	"vital: Dead-oral ca"	"vital: Alive"	"vital: Dead-non OC"	"vital: Alive"	"vital: Alive"	"vital: Dead-non OC"	"vital: Dead-non OC"	"vital: Dead-non OC"	"vital: Dead-non OC"	"vital: Dead-oral ca"	"vital: Alive"	"vital: Dead-non OC"	"vital: Alive"	"vital: Alive"	"vital: Dead -unk cause"	"vital: Dead-oral ca"	"vital: Alive"	"vital: Alive"	"vital: Alive"	"vital: Alive"
!Sample_characteristics_ch1	"fu time: 62.85"	"fu time: 55.66"	"fu time: 6.54"	"fu time: 3.38"	"fu time: 28.62"	"fu time: 85.03"	"fu time: 40.71"	"fu time: 84.24"	"fu time: 46.88"	"fu time: 82.92"	"fu time: 14.16"	"fu time: 10.05"	"fu time: 28.52"	"fu time: 81.51"	"fu time: 7.16"	"fu time: 7.23"	"fu time: 66.63"	"fu time: 78.29"	"fu time: 9.92"	"fu time: 15.31"	"fu time: 80.16"	"fu time: 80.79"	"fu time: 15.41"	"fu time: 18.40"	"fu time: 21.78"	"fu time: 24.25"	"fu time: 5.85"	"fu time: 35.45"	"fu time: 78.95"	"fu time: 41.17"	"fu time: 76.75"	"fu time: 3.52"	"fu time: 24.87"	"fu time: 20.11"	"fu time: 76.85"	"fu time: 29.14"	"fu time: 26.81"	"fu time: 75.07"	"fu time: 43.24"	"fu time: 74.64"	"fu time: 14.75"	"fu time: 73.17"	"fu time: 72.28"	"fu time: 73.26"	"fu time: 64.99"	"fu time: 68.47"	"fu time: 12.29"	"fu time: 6.44"	"fu time: 69.16"	"fu time: 70.08"	"fu time: 70.08"	"fu time: 68.14"	"fu time: 67.94"	"fu time: 19.65"	"fu time: 67.55"	"fu time: 66.60"	"fu time: 66.56"	"fu time: 65.22"	"fu time: 2.40"	"fu time: 10.68"	"fu time: 65.45"	"fu time: 63.54"	"fu time: 63.38"	"fu time: 35.12"	"fu time: 60.55"	"fu time: 61.54"	"fu time: 19.12"	"fu time: 61.73"	"fu time: 51.61"	"fu time: 61.08"	"fu time: 59.47"	"fu time: 61.01"	"fu time: 60.65"	"fu time: 59.96"	"fu time: 9.86"	"fu time: 9.23"	"fu time: 59.24"	"fu time: 6.90"	"fu time: 58.71"	"fu time: 1.22"	"fu time: 62.85"	"fu time: 57.63"	"fu time: 45.93"	"fu time: 17.02"	"fu time: 35.38"	"fu time: 14.42"	"fu time: 6.54"	"fu time: 57.53"	"fu time: 0.46"	"fu time: 56.02"	"fu time: 55.10"	"fu time: 20.01"	"fu time: 8.38"	"fu time: 54.57"	"fu time: 54.41"	"fu time: 53.88"	"fu time: 52.60"
!Sample_characteristics_ch1	"treatment: uni-modality"	"treatment: uni-modality"	"treatment: multii-modality"	"treatment: multii-modality"	"treatment: uni-modality"	"treatment: multii-modality"	"treatment: multii-modality"	"treatment: uni-modality"	"treatment: multii-modality"	"treatment: multii-modality"	"treatment: multii-modality"	"treatment: multii-modality"	"treatment: uni-modality"	"treatment: uni-modality"	"treatment: multii-modality"	"treatment: uni-modality"	"treatment: multii-modality"	"treatment: multii-modality"	"treatment: uni-modality"	"treatment: uni-modality"	"treatment: multii-modality"	"treatment: uni-modality"	"treatment: multii-modality"	"treatment: multii-modality"	"treatment: uni-modality"	"treatment: multii-modality"	"treatment: multii-modality"	"treatment: uni-modality"	"treatment: multii-modality"	"treatment: uni-modality"	"treatment: multii-modality"	"treatment: unknown"	"treatment: multii-modality"	"treatment: multii-modality"	"treatment: multii-modality"	"treatment: multii-modality"	"treatment: multii-modality"	"treatment: uni-modality"	"treatment: multii-modality"	"treatment: uni-modality"	"treatment: multii-modality"	"treatment: uni-modality"	"treatment: multii-modality"	"treatment: multii-modality"	"treatment: uni-modality"	"treatment: multii-modality"	"treatment: multii-modality"	"treatment: multii-modality"	"treatment: uni-modality"	"treatment: uni-modality"	"treatment: multii-modality"	"treatment: multii-modality"	"treatment: uni-modality"	"treatment: uni-modality"	"treatment: multii-modality"	"treatment: multii-modality"	"treatment: uni-modality"	"treatment: uni-modality"	"treatment: uni-modality"	"treatment: multii-modality"	"treatment: multii-modality"	"treatment: uni-modality"	"treatment: uni-modality"	"treatment: multii-modality"	"treatment: uni-modality"	"treatment: multii-modality"	"treatment: uni-modality"	"treatment: uni-modality"	"treatment: multii-modality"	"treatment: multii-modality"	"treatment: multii-modality"	"treatment: uni-modality"	"treatment: multii-modality"	"treatment: multii-modality"	"treatment: uni-modality"	"treatment: multii-modality"	"treatment: uni-modality"	"treatment: multii-modality"	"treatment: uni-modality"	"treatment: uni-modality"	"treatment: uni-modality"	"treatment: multii-modality"	"treatment: multii-modality"	"treatment: multii-modality"	"treatment: uni-modality"	"treatment: multii-modality"	"treatment: multii-modality"	"treatment: uni-modality"	"treatment: uni-modality"	"treatment: multii-modality"	"treatment: uni-modality"	"treatment: multii-modality"	"treatment: multii-modality"	"treatment: uni-modality"	"treatment: uni-modality"	"treatment: uni-modality"	"treatment: uni-modality"
!Sample_treatment_protocol_ch1	"N/A"	"N/A"	"N/A"	"N/A"	"N/A"	"N/A"	"N/A"	"N/A"	"N/A"	"N/A"	"N/A"	"N/A"	"N/A"	"N/A"	"N/A"	"N/A"	"N/A"	"N/A"	"N/A"	"N/A"	"N/A"	"N/A"	"N/A"	"N/A"	"N/A"	"N/A"	"N/A"	"N/A"	"N/A"	"N/A"	"N/A"	"N/A"	"N/A"	"N/A"	"N/A"	"N/A"	"N/A"	"N/A"	"N/A"	"N/A"	"N/A"	"N/A"	"N/A"	"N/A"	"N/A"	"N/A"	"N/A"	"N/A"	"N/A"	"N/A"	"N/A"	"N/A"	"N/A"	"N/A"	"N/A"	"N/A"	"N/A"	"N/A"	"N/A"	"N/A"	"N/A"	"N/A"	"N/A"	"N/A"	"N/A"	"N/A"	"N/A"	"N/A"	"N/A"	"N/A"	"N/A"	"N/A"	"N/A"	"N/A"	"N/A"	"N/A"	"N/A"	"N/A"	"N/A"	"N/A"	"N/A"	"N/A"	"N/A"	"N/A"	"N/A"	"N/A"	"N/A"	"N/A"	"N/A"	"N/A"	"N/A"	"N/A"	"N/A"	"N/A"	"N/A"	"N/A"	"N/A"
!Sample_growth_protocol_ch1	"N/A"	"N/A"	"N/A"	"N/A"	"N/A"	"N/A"	"N/A"	"N/A"	"N/A"	"N/A"	"N/A"	"N/A"	"N/A"	"N/A"	"N/A"	"N/A"	"N/A"	"N/A"	"N/A"	"N/A"	"N/A"	"N/A"	"N/A"	"N/A"	"N/A"	"N/A"	"N/A"	"N/A"	"N/A"	"N/A"	"N/A"	"N/A"	"N/A"	"N/A"	"N/A"	"N/A"	"N/A"	"N/A"	"N/A"	"N/A"	"N/A"	"N/A"	"N/A"	"N/A"	"N/A"	"N/A"	"N/A"	"N/A"	"N/A"	"N/A"	"N/A"	"N/A"	"N/A"	"N/A"	"N/A"	"N/A"	"N/A"	"N/A"	"N/A"	"N/A"	"N/A"	"N/A"	"N/A"	"N/A"	"N/A"	"N/A"	"N/A"	"N/A"	"N/A"	"N/A"	"N/A"	"N/A"	"N/A"	"N/A"	"N/A"	"N/A"	"N/A"	"N/A"	"N/A"	"N/A"	"N/A"	"N/A"	"N/A"	"N/A"	"N/A"	"N/A"	"N/A"	"N/A"	"N/A"	"N/A"	"N/A"	"N/A"	"N/A"	"N/A"	"N/A"	"N/A"	"N/A"
!Sample_molecule_ch1	"total RNA"	"total RNA"	"total RNA"	"total RNA"	"total RNA"	"total RNA"	"total RNA"	"total RNA"	"total RNA"	"total RNA"	"total RNA"	"total RNA"	"total RNA"	"total RNA"	"total RNA"	"total RNA"	"total RNA"	"total RNA"	"total RNA"	"total RNA"	"total RNA"	"total RNA"	"total RNA"	"total RNA"	"total RNA"	"total RNA"	"total RNA"	"total RNA"	"total RNA"	"total RNA"	"total RNA"	"total RNA"	"total RNA"	"total RNA"	"total RNA"	"total RNA"	"total RNA"	"total RNA"	"total RNA"	"total RNA"	"total RNA"	"total RNA"	"total RNA"	"total RNA"	"total RNA"	"total RNA"	"total RNA"	"total RNA"	"total RNA"	"total RNA"	"total RNA"	"total RNA"	"total RNA"	"total RNA"	"total RNA"	"total RNA"	"total RNA"	"total RNA"	"total RNA"	"total RNA"	"total RNA"	"total RNA"	"total RNA"	"total RNA"	"total RNA"	"total RNA"	"total RNA"	"total RNA"	"total RNA"	"total RNA"	"total RNA"	"total RNA"	"total RNA"	"total RNA"	"total RNA"	"total RNA"	"total RNA"	"total RNA"	"total RNA"	"total RNA"	"total RNA"	"total RNA"	"total RNA"	"total RNA"	"total RNA"	"total RNA"	"total RNA"	"total RNA"	"total RNA"	"total RNA"	"total RNA"	"total RNA"	"total RNA"	"total RNA"	"total RNA"	"total RNA"	"total RNA"
!Sample_extract_protocol_ch1	"The RNA and DNA from each specimen were simultaneously extracted using TRIzol method."	"The RNA and DNA from each specimen were simultaneously extracted using TRIzol method."	"The RNA and DNA from each specimen were simultaneously extracted using TRIzol method."	"The RNA and DNA from each specimen were simultaneously extracted using TRIzol method."	"The RNA and DNA from each specimen were simultaneously extracted using TRIzol method."	"The RNA and DNA from each specimen were simultaneously extracted using TRIzol method."	"The RNA and DNA from each specimen were simultaneously extracted using TRIzol method."	"The RNA and DNA from each specimen were simultaneously extracted using TRIzol method."	"The RNA and DNA from each specimen were simultaneously extracted using TRIzol method."	"The RNA and DNA from each specimen were simultaneously extracted using TRIzol method."	"The RNA and DNA from each specimen were simultaneously extracted using TRIzol method."	"The RNA and DNA from each specimen were simultaneously extracted using TRIzol method."	"The RNA and DNA from each specimen were simultaneously extracted using TRIzol method."	"The RNA and DNA from each specimen were simultaneously extracted using TRIzol method."	"The RNA and DNA from each specimen were simultaneously extracted using TRIzol method."	"The RNA and DNA from each specimen were simultaneously extracted using TRIzol method."	"The RNA and DNA from each specimen were simultaneously extracted using TRIzol method."	"The RNA and DNA from each specimen were simultaneously extracted using TRIzol method."	"The RNA and DNA from each specimen were simultaneously extracted using TRIzol method."	"The RNA and DNA from each specimen were simultaneously extracted using TRIzol method."	"The RNA and DNA from each specimen were simultaneously extracted using TRIzol method."	"The RNA and DNA from each specimen were simultaneously extracted using TRIzol method."	"The RNA and DNA from each specimen were simultaneously extracted using TRIzol method."	"The RNA and DNA from each specimen were simultaneously extracted using TRIzol method."	"The RNA and DNA from each specimen were simultaneously extracted using TRIzol method."	"The RNA and DNA from each specimen were simultaneously extracted using TRIzol method."	"The RNA and DNA from each specimen were simultaneously extracted using TRIzol method."	"The RNA and DNA from each specimen were simultaneously extracted using TRIzol method."	"The RNA and DNA from each specimen were simultaneously extracted using TRIzol method."	"The RNA and DNA from each specimen were simultaneously extracted using TRIzol method."	"The RNA and DNA from each specimen were simultaneously extracted using TRIzol method."	"The RNA and DNA from each specimen were simultaneously extracted using TRIzol method."	"The RNA and DNA from each specimen were simultaneously extracted using TRIzol method."	"The RNA and DNA from each specimen were simultaneously extracted using TRIzol method."	"The RNA and DNA from each specimen were simultaneously extracted using TRIzol method."	"The RNA and DNA from each specimen were simultaneously extracted using TRIzol method."	"The RNA and DNA from each specimen were simultaneously extracted using TRIzol method."	"The RNA and DNA from each specimen were simultaneously extracted using TRIzol method."	"The RNA and DNA from each specimen were simultaneously extracted using TRIzol method."	"The RNA and DNA from each specimen were simultaneously extracted using TRIzol method."	"The RNA and DNA from each specimen were simultaneously extracted using TRIzol method."	"The RNA and DNA from each specimen were simultaneously extracted using TRIzol method."	"The RNA and DNA from each specimen were simultaneously extracted using TRIzol method."	"The RNA and DNA from each specimen were simultaneously extracted using TRIzol method."	"The RNA and DNA from each specimen were simultaneously extracted using TRIzol method."	"The RNA and DNA from each specimen were simultaneously extracted using TRIzol method."	"The RNA and DNA from each specimen were simultaneously extracted using TRIzol method."	"The RNA and DNA from each specimen were simultaneously extracted using TRIzol method."	"The RNA and DNA from each specimen were simultaneously extracted using TRIzol method."	"The RNA and DNA from each specimen were simultaneously extracted using TRIzol method."	"The RNA and DNA from each specimen were simultaneously extracted using TRIzol method."	"The RNA and DNA from each specimen were simultaneously extracted using TRIzol method."	"The RNA and DNA from each specimen were simultaneously extracted using TRIzol method."	"The RNA and DNA from each specimen were simultaneously extracted using TRIzol method."	"The RNA and DNA from each specimen were simultaneously extracted using TRIzol method."	"The RNA and DNA from each specimen were simultaneously extracted using TRIzol method."	"The RNA and DNA from each specimen were simultaneously extracted using TRIzol method."	"The RNA and DNA from each specimen were simultaneously extracted using TRIzol method."	"The RNA and DNA from each specimen were simultaneously extracted using TRIzol method."	"The RNA and DNA from each specimen were simultaneously extracted using TRIzol method."	"The RNA and DNA from each specimen were simultaneously extracted using TRIzol method."	"The RNA and DNA from each specimen were simultaneously extracted using TRIzol method."	"The RNA and DNA from each specimen were simultaneously extracted using TRIzol method."	"The RNA and DNA from each specimen were simultaneously extracted using TRIzol method."	"The RNA and DNA from each specimen were simultaneously extracted using TRIzol method."	"The RNA and DNA from each specimen were simultaneously extracted using TRIzol method."	"The RNA and DNA from each specimen were simultaneously extracted using TRIzol method."	"The RNA and DNA from each specimen were simultaneously extracted using TRIzol method."	"The RNA and DNA from each specimen were simultaneously extracted using TRIzol method."	"The RNA and DNA from each specimen were simultaneously extracted using TRIzol method."	"The RNA and DNA from each specimen were simultaneously extracted using TRIzol method."	"The RNA and DNA from each specimen were simultaneously extracted using TRIzol method."	"The RNA and DNA from each specimen were simultaneously extracted using TRIzol method."	"The RNA and DNA from each specimen were simultaneously extracted using TRIzol method."	"The RNA and DNA from each specimen were simultaneously extracted using TRIzol method."	"The RNA and DNA from each specimen were simultaneously extracted using TRIzol method."	"The RNA and DNA from each specimen were simultaneously extracted using TRIzol method."	"The RNA and DNA from each specimen were simultaneously extracted using TRIzol method."	"The RNA and DNA from each specimen were simultaneously extracted using TRIzol method."	"The RNA and DNA from each specimen were simultaneously extracted using TRIzol method."	"The RNA and DNA from each specimen were simultaneously extracted using TRIzol method."	"The RNA and DNA from each specimen were simultaneously extracted using TRIzol method."	"The RNA and DNA from each specimen were simultaneously extracted using TRIzol method."	"The RNA and DNA from each specimen were simultaneously extracted using TRIzol method."	"The RNA and DNA from each specimen were simultaneously extracted using TRIzol method."	"The RNA and DNA from each specimen were simultaneously extracted using TRIzol method."	"The RNA and DNA from each specimen were simultaneously extracted using TRIzol method."	"The RNA and DNA from each specimen were simultaneously extracted using TRIzol method."	"The RNA and DNA from each specimen were simultaneously extracted using TRIzol method."	"The RNA and DNA from each specimen were simultaneously extracted using TRIzol method."	"The RNA and DNA from each specimen were simultaneously extracted using TRIzol method."	"The RNA and DNA from each specimen were simultaneously extracted using TRIzol method."	"The RNA and DNA from each specimen were simultaneously extracted using TRIzol method."	"The RNA and DNA from each specimen were simultaneously extracted using TRIzol method."	"The RNA and DNA from each specimen were simultaneously extracted using TRIzol method."	"The RNA and DNA from each specimen were simultaneously extracted using TRIzol method."	"The RNA and DNA from each specimen were simultaneously extracted using TRIzol method."
!Sample_label_ch1	"biotin"	"biotin"	"biotin"	"biotin"	"biotin"	"biotin"	"biotin"	"biotin"	"biotin"	"biotin"	"biotin"	"biotin"	"biotin"	"biotin"	"biotin"	"biotin"	"biotin"	"biotin"	"biotin"	"biotin"	"biotin"	"biotin"	"biotin"	"biotin"	"biotin"	"biotin"	"biotin"	"biotin"	"biotin"	"biotin"	"biotin"	"biotin"	"biotin"	"biotin"	"biotin"	"biotin"	"biotin"	"biotin"	"biotin"	"biotin"	"biotin"	"biotin"	"biotin"	"biotin"	"biotin"	"biotin"	"biotin"	"biotin"	"biotin"	"biotin"	"biotin"	"biotin"	"biotin"	"biotin"	"biotin"	"biotin"	"biotin"	"biotin"	"biotin"	"biotin"	"biotin"	"biotin"	"biotin"	"biotin"	"biotin"	"biotin"	"biotin"	"biotin"	"biotin"	"biotin"	"biotin"	"biotin"	"biotin"	"biotin"	"biotin"	"biotin"	"biotin"	"biotin"	"biotin"	"biotin"	"biotin"	"biotin"	"biotin"	"biotin"	"biotin"	"biotin"	"biotin"	"biotin"	"biotin"	"biotin"	"biotin"	"biotin"	"biotin"	"biotin"	"biotin"	"biotin"	"biotin"
!Sample_label_protocol_ch1	"Biotin-labeled cRNA were prepared from 1.0 to 2.5 ug of total RNA using the GeneChip Expression 3'-Amplification Reagents Kit per manufacturer's protocol"	"Biotin-labeled cRNA were prepared from 1.0 to 2.5 ug of total RNA using the GeneChip Expression 3'-Amplification Reagents Kit per manufacturer's protocol"	"Biotin-labeled cRNA were prepared from 1.0 to 2.5 ug of total RNA using the GeneChip Expression 3'-Amplification Reagents Kit per manufacturer's protocol"	"Biotin-labeled cRNA were prepared from 1.0 to 2.5 ug of total RNA using the GeneChip Expression 3'-Amplification Reagents Kit per manufacturer's protocol"	"Biotin-labeled cRNA were prepared from 1.0 to 2.5 ug of total RNA using the GeneChip Expression 3'-Amplification Reagents Kit per manufacturer's protocol"	"Biotin-labeled cRNA were prepared from 1.0 to 2.5 ug of total RNA using the GeneChip Expression 3'-Amplification Reagents Kit per manufacturer's protocol"	"Biotin-labeled cRNA were prepared from 1.0 to 2.5 ug of total RNA using the GeneChip Expression 3'-Amplification Reagents Kit per manufacturer's protocol"	"Biotin-labeled cRNA were prepared from 1.0 to 2.5 ug of total RNA using the GeneChip Expression 3'-Amplification Reagents Kit per manufacturer's protocol"	"Biotin-labeled cRNA were prepared from 1.0 to 2.5 ug of total RNA using the GeneChip Expression 3'-Amplification Reagents Kit per manufacturer's protocol"	"Biotin-labeled cRNA were prepared from 1.0 to 2.5 ug of total RNA using the GeneChip Expression 3'-Amplification Reagents Kit per manufacturer's protocol"	"Biotin-labeled cRNA were prepared from 1.0 to 2.5 ug of total RNA using the GeneChip Expression 3'-Amplification Reagents Kit per manufacturer's protocol"	"Biotin-labeled cRNA were prepared from 1.0 to 2.5 ug of total RNA using the GeneChip Expression 3'-Amplification Reagents Kit per manufacturer's protocol"	"Biotin-labeled cRNA were prepared from 1.0 to 2.5 ug of total RNA using the GeneChip Expression 3'-Amplification Reagents Kit per manufacturer's protocol"	"Biotin-labeled cRNA were prepared from 1.0 to 2.5 ug of total RNA using the GeneChip Expression 3'-Amplification Reagents Kit per manufacturer's protocol"	"Biotin-labeled cRNA were prepared from 1.0 to 2.5 ug of total RNA using the GeneChip Expression 3'-Amplification Reagents Kit per manufacturer's protocol"	"Biotin-labeled cRNA were prepared from 1.0 to 2.5 ug of total RNA using the GeneChip Expression 3'-Amplification Reagents Kit per manufacturer's protocol"	"Biotin-labeled cRNA were prepared from 1.0 to 2.5 ug of total RNA using the GeneChip Expression 3'-Amplification Reagents Kit per manufacturer's protocol"	"Biotin-labeled cRNA were prepared from 1.0 to 2.5 ug of total RNA using the GeneChip Expression 3'-Amplification Reagents Kit per manufacturer's protocol"	"Biotin-labeled cRNA were prepared from 1.0 to 2.5 ug of total RNA using the GeneChip Expression 3'-Amplification Reagents Kit per manufacturer's protocol"	"Biotin-labeled cRNA were prepared from 1.0 to 2.5 ug of total RNA using the GeneChip Expression 3'-Amplification Reagents Kit per manufacturer's protocol"	"Biotin-labeled cRNA were prepared from 1.0 to 2.5 ug of total RNA using the GeneChip Expression 3'-Amplification Reagents Kit per manufacturer's protocol"	"Biotin-labeled cRNA were prepared from 1.0 to 2.5 ug of total RNA using the GeneChip Expression 3'-Amplification Reagents Kit per manufacturer's protocol"	"Biotin-labeled cRNA were prepared from 1.0 to 2.5 ug of total RNA using the GeneChip Expression 3'-Amplification Reagents Kit per manufacturer's protocol"	"Biotin-labeled cRNA were prepared from 1.0 to 2.5 ug of total RNA using the GeneChip Expression 3'-Amplification Reagents Kit per manufacturer's protocol"	"Biotin-labeled cRNA were prepared from 1.0 to 2.5 ug of total RNA using the GeneChip Expression 3'-Amplification Reagents Kit per manufacturer's protocol"	"Biotin-labeled cRNA were prepared from 1.0 to 2.5 ug of total RNA using the GeneChip Expression 3'-Amplification Reagents Kit per manufacturer's protocol"	"Biotin-labeled cRNA were prepared from 1.0 to 2.5 ug of total RNA using the GeneChip Expression 3'-Amplification Reagents Kit per manufacturer's protocol"	"Biotin-labeled cRNA were prepared from 1.0 to 2.5 ug of total RNA using the GeneChip Expression 3'-Amplification Reagents Kit per manufacturer's protocol"	"Biotin-labeled cRNA were prepared from 1.0 to 2.5 ug of total RNA using the GeneChip Expression 3'-Amplification Reagents Kit per manufacturer's protocol"	"Biotin-labeled cRNA were prepared from 1.0 to 2.5 ug of total RNA using the GeneChip Expression 3'-Amplification Reagents Kit per manufacturer's protocol"	"Biotin-labeled cRNA were prepared from 1.0 to 2.5 ug of total RNA using the GeneChip Expression 3'-Amplification Reagents Kit per manufacturer's protocol"	"Biotin-labeled cRNA were prepared from 1.0 to 2.5 ug of total RNA using the GeneChip Expression 3'-Amplification Reagents Kit per manufacturer's protocol"	"Biotin-labeled cRNA were prepared from 1.0 to 2.5 ug of total RNA using the GeneChip Expression 3'-Amplification Reagents Kit per manufacturer's protocol"	"Biotin-labeled cRNA were prepared from 1.0 to 2.5 ug of total RNA using the GeneChip Expression 3'-Amplification Reagents Kit per manufacturer's protocol"	"Biotin-labeled cRNA were prepared from 1.0 to 2.5 ug of total RNA using the GeneChip Expression 3'-Amplification Reagents Kit per manufacturer's protocol"	"Biotin-labeled cRNA were prepared from 1.0 to 2.5 ug of total RNA using the GeneChip Expression 3'-Amplification Reagents Kit per manufacturer's protocol"	"Biotin-labeled cRNA were prepared from 1.0 to 2.5 ug of total RNA using the GeneChip Expression 3'-Amplification Reagents Kit per manufacturer's protocol"	"Biotin-labeled cRNA were prepared from 1.0 to 2.5 ug of total RNA using the GeneChip Expression 3'-Amplification Reagents Kit per manufacturer's protocol"	"Biotin-labeled cRNA were prepared from 1.0 to 2.5 ug of total RNA using the GeneChip Expression 3'-Amplification Reagents Kit per manufacturer's protocol"	"Biotin-labeled cRNA were prepared from 1.0 to 2.5 ug of total RNA using the GeneChip Expression 3'-Amplification Reagents Kit per manufacturer's protocol"	"Biotin-labeled cRNA were prepared from 1.0 to 2.5 ug of total RNA using the GeneChip Expression 3'-Amplification Reagents Kit per manufacturer's protocol"	"Biotin-labeled cRNA were prepared from 1.0 to 2.5 ug of total RNA using the GeneChip Expression 3'-Amplification Reagents Kit per manufacturer's protocol"	"Biotin-labeled cRNA were prepared from 1.0 to 2.5 ug of total RNA using the GeneChip Expression 3'-Amplification Reagents Kit per manufacturer's protocol"	"Biotin-labeled cRNA were prepared from 1.0 to 2.5 ug of total RNA using the GeneChip Expression 3'-Amplification Reagents Kit per manufacturer's protocol"	"Biotin-labeled cRNA were prepared from 1.0 to 2.5 ug of total RNA using the GeneChip Expression 3'-Amplification Reagents Kit per manufacturer's protocol"	"Biotin-labeled cRNA were prepared from 1.0 to 2.5 ug of total RNA using the GeneChip Expression 3'-Amplification Reagents Kit per manufacturer's protocol"	"Biotin-labeled cRNA were prepared from 1.0 to 2.5 ug of total RNA using the GeneChip Expression 3'-Amplification Reagents Kit per manufacturer's protocol"	"Biotin-labeled cRNA were prepared from 1.0 to 2.5 ug of total RNA using the GeneChip Expression 3'-Amplification Reagents Kit per manufacturer's protocol"	"Biotin-labeled cRNA were prepared from 1.0 to 2.5 ug of total RNA using the GeneChip Expression 3'-Amplification Reagents Kit per manufacturer's protocol"	"Biotin-labeled cRNA were prepared from 1.0 to 2.5 ug of total RNA using the GeneChip Expression 3'-Amplification Reagents Kit per manufacturer's protocol"	"Biotin-labeled cRNA were prepared from 1.0 to 2.5 ug of total RNA using the GeneChip Expression 3'-Amplification Reagents Kit per manufacturer's protocol"	"Biotin-labeled cRNA were prepared from 1.0 to 2.5 ug of total RNA using the GeneChip Expression 3'-Amplification Reagents Kit per manufacturer's protocol"	"Biotin-labeled cRNA were prepared from 1.0 to 2.5 ug of total RNA using the GeneChip Expression 3'-Amplification Reagents Kit per manufacturer's protocol"	"Biotin-labeled cRNA were prepared from 1.0 to 2.5 ug of total RNA using the GeneChip Expression 3'-Amplification Reagents Kit per manufacturer's protocol"	"Biotin-labeled cRNA were prepared from 1.0 to 2.5 ug of total RNA using the GeneChip Expression 3'-Amplification Reagents Kit per manufacturer's protocol"	"Biotin-labeled cRNA were prepared from 1.0 to 2.5 ug of total RNA using the GeneChip Expression 3'-Amplification Reagents Kit per manufacturer's protocol"	"Biotin-labeled cRNA were prepared from 1.0 to 2.5 ug of total RNA using the GeneChip Expression 3'-Amplification Reagents Kit per manufacturer's protocol"	"Biotin-labeled cRNA were prepared from 1.0 to 2.5 ug of total RNA using the GeneChip Expression 3'-Amplification Reagents Kit per manufacturer's protocol"	"Biotin-labeled cRNA were prepared from 1.0 to 2.5 ug of total RNA using the GeneChip Expression 3'-Amplification Reagents Kit per manufacturer's protocol"	"Biotin-labeled cRNA were prepared from 1.0 to 2.5 ug of total RNA using the GeneChip Expression 3'-Amplification Reagents Kit per manufacturer's protocol"	"Biotin-labeled cRNA were prepared from 1.0 to 2.5 ug of total RNA using the GeneChip Expression 3'-Amplification Reagents Kit per manufacturer's protocol"	"Biotin-labeled cRNA were prepared from 1.0 to 2.5 ug of total RNA using the GeneChip Expression 3'-Amplification Reagents Kit per manufacturer's protocol"	"Biotin-labeled cRNA were prepared from 1.0 to 2.5 ug of total RNA using the GeneChip Expression 3'-Amplification Reagents Kit per manufacturer's protocol"	"Biotin-labeled cRNA were prepared from 1.0 to 2.5 ug of total RNA using the GeneChip Expression 3'-Amplification Reagents Kit per manufacturer's protocol"	"Biotin-labeled cRNA were prepared from 1.0 to 2.5 ug of total RNA using the GeneChip Expression 3'-Amplification Reagents Kit per manufacturer's protocol"	"Biotin-labeled cRNA were prepared from 1.0 to 2.5 ug of total RNA using the GeneChip Expression 3'-Amplification Reagents Kit per manufacturer's protocol"	"Biotin-labeled cRNA were prepared from 1.0 to 2.5 ug of total RNA using the GeneChip Expression 3'-Amplification Reagents Kit per manufacturer's protocol"	"Biotin-labeled cRNA were prepared from 1.0 to 2.5 ug of total RNA using the GeneChip Expression 3'-Amplification Reagents Kit per manufacturer's protocol"	"Biotin-labeled cRNA were prepared from 1.0 to 2.5 ug of total RNA using the GeneChip Expression 3'-Amplification Reagents Kit per manufacturer's protocol"	"Biotin-labeled cRNA were prepared from 1.0 to 2.5 ug of total RNA using the GeneChip Expression 3'-Amplification Reagents Kit per manufacturer's protocol"	"Biotin-labeled cRNA were prepared from 1.0 to 2.5 ug of total RNA using the GeneChip Expression 3'-Amplification Reagents Kit per manufacturer's protocol"	"Biotin-labeled cRNA were prepared from 1.0 to 2.5 ug of total RNA using the GeneChip Expression 3'-Amplification Reagents Kit per manufacturer's protocol"	"Biotin-labeled cRNA were prepared from 1.0 to 2.5 ug of total RNA using the GeneChip Expression 3'-Amplification Reagents Kit per manufacturer's protocol"	"Biotin-labeled cRNA were prepared from 1.0 to 2.5 ug of total RNA using the GeneChip Expression 3'-Amplification Reagents Kit per manufacturer's protocol"	"Biotin-labeled cRNA were prepared from 1.0 to 2.5 ug of total RNA using the GeneChip Expression 3'-Amplification Reagents Kit per manufacturer's protocol"	"Biotin-labeled cRNA were prepared from 1.0 to 2.5 ug of total RNA using the GeneChip Expression 3'-Amplification Reagents Kit per manufacturer's protocol"	"Biotin-labeled cRNA were prepared from 1.0 to 2.5 ug of total RNA using the GeneChip Expression 3'-Amplification Reagents Kit per manufacturer's protocol"	"Biotin-labeled cRNA were prepared from 1.0 to 2.5 ug of total RNA using the GeneChip Expression 3'-Amplification Reagents Kit per manufacturer's protocol"	"Biotin-labeled cRNA were prepared from 1.0 to 2.5 ug of total RNA using the GeneChip Expression 3'-Amplification Reagents Kit per manufacturer's protocol"	"Biotin-labeled cRNA were prepared from 1.0 to 2.5 ug of total RNA using the GeneChip Expression 3'-Amplification Reagents Kit per manufacturer's protocol"	"Biotin-labeled cRNA were prepared from 1.0 to 2.5 ug of total RNA using the GeneChip Expression 3'-Amplification Reagents Kit per manufacturer's protocol"	"Biotin-labeled cRNA were prepared from 1.0 to 2.5 ug of total RNA using the GeneChip Expression 3'-Amplification Reagents Kit per manufacturer's protocol"	"Biotin-labeled cRNA were prepared from 1.0 to 2.5 ug of total RNA using the GeneChip Expression 3'-Amplification Reagents Kit per manufacturer's protocol"	"Biotin-labeled cRNA were prepared from 1.0 to 2.5 ug of total RNA using the GeneChip Expression 3'-Amplification Reagents Kit per manufacturer's protocol"	"Biotin-labeled cRNA were prepared from 1.0 to 2.5 ug of total RNA using the GeneChip Expression 3'-Amplification Reagents Kit per manufacturer's protocol"	"Biotin-labeled cRNA were prepared from 1.0 to 2.5 ug of total RNA using the GeneChip Expression 3'-Amplification Reagents Kit per manufacturer's protocol"	"Biotin-labeled cRNA were prepared from 1.0 to 2.5 ug of total RNA using the GeneChip Expression 3'-Amplification Reagents Kit per manufacturer's protocol"	"Biotin-labeled cRNA were prepared from 1.0 to 2.5 ug of total RNA using the GeneChip Expression 3'-Amplification Reagents Kit per manufacturer's protocol"	"Biotin-labeled cRNA were prepared from 1.0 to 2.5 ug of total RNA using the GeneChip Expression 3'-Amplification Reagents Kit per manufacturer's protocol"	"Biotin-labeled cRNA were prepared from 1.0 to 2.5 ug of total RNA using the GeneChip Expression 3'-Amplification Reagents Kit per manufacturer's protocol"	"Biotin-labeled cRNA were prepared from 1.0 to 2.5 ug of total RNA using the GeneChip Expression 3'-Amplification Reagents Kit per manufacturer's protocol"	"Biotin-labeled cRNA were prepared from 1.0 to 2.5 ug of total RNA using the GeneChip Expression 3'-Amplification Reagents Kit per manufacturer's protocol"	"Biotin-labeled cRNA were prepared from 1.0 to 2.5 ug of total RNA using the GeneChip Expression 3'-Amplification Reagents Kit per manufacturer's protocol"	"Biotin-labeled cRNA were prepared from 1.0 to 2.5 ug of total RNA using the GeneChip Expression 3'-Amplification Reagents Kit per manufacturer's protocol"	"Biotin-labeled cRNA were prepared from 1.0 to 2.5 ug of total RNA using the GeneChip Expression 3'-Amplification Reagents Kit per manufacturer's protocol"	"Biotin-labeled cRNA were prepared from 1.0 to 2.5 ug of total RNA using the GeneChip Expression 3'-Amplification Reagents Kit per manufacturer's protocol"	"Biotin-labeled cRNA were prepared from 1.0 to 2.5 ug of total RNA using the GeneChip Expression 3'-Amplification Reagents Kit per manufacturer's protocol"
!Sample_taxid_ch1	"9606"	"9606"	"9606"	"9606"	"9606"	"9606"	"9606"	"9606"	"9606"	"9606"	"9606"	"9606"	"9606"	"9606"	"9606"	"9606"	"9606"	"9606"	"9606"	"9606"	"9606"	"9606"	"9606"	"9606"	"9606"	"9606"	"9606"	"9606"	"9606"	"9606"	"9606"	"9606"	"9606"	"9606"	"9606"	"9606"	"9606"	"9606"	"9606"	"9606"	"9606"	"9606"	"9606"	"9606"	"9606"	"9606"	"9606"	"9606"	"9606"	"9606"	"9606"	"9606"	"9606"	"9606"	"9606"	"9606"	"9606"	"9606"	"9606"	"9606"	"9606"	"9606"	"9606"	"9606"	"9606"	"9606"	"9606"	"9606"	"9606"	"9606"	"9606"	"9606"	"9606"	"9606"	"9606"	"9606"	"9606"	"9606"	"9606"	"9606"	"9606"	"9606"	"9606"	"9606"	"9606"	"9606"	"9606"	"9606"	"9606"	"9606"	"9606"	"9606"	"9606"	"9606"	"9606"	"9606"	"9606"
!Sample_hyb_protocol	"The cRNA was hybridized to an Affymetrix U133 2.0 Plus GeneChip arrays per Affymetrix protocols"	"The cRNA was hybridized to an Affymetrix U133 2.0 Plus GeneChip arrays per Affymetrix protocols"	"The cRNA was hybridized to an Affymetrix U133 2.0 Plus GeneChip arrays per Affymetrix protocols"	"The cRNA was hybridized to an Affymetrix U133 2.0 Plus GeneChip arrays per Affymetrix protocols"	"The cRNA was hybridized to an Affymetrix U133 2.0 Plus GeneChip arrays per Affymetrix protocols"	"The cRNA was hybridized to an Affymetrix U133 2.0 Plus GeneChip arrays per Affymetrix protocols"	"The cRNA was hybridized to an Affymetrix U133 2.0 Plus GeneChip arrays per Affymetrix protocols"	"The cRNA was hybridized to an Affymetrix U133 2.0 Plus GeneChip arrays per Affymetrix protocols"	"The cRNA was hybridized to an Affymetrix U133 2.0 Plus GeneChip arrays per Affymetrix protocols"	"The cRNA was hybridized to an Affymetrix U133 2.0 Plus GeneChip arrays per Affymetrix protocols"	"The cRNA was hybridized to an Affymetrix U133 2.0 Plus GeneChip arrays per Affymetrix protocols"	"The cRNA was hybridized to an Affymetrix U133 2.0 Plus GeneChip arrays per Affymetrix protocols"	"The cRNA was hybridized to an Affymetrix U133 2.0 Plus GeneChip arrays per Affymetrix protocols"	"The cRNA was hybridized to an Affymetrix U133 2.0 Plus GeneChip arrays per Affymetrix protocols"	"The cRNA was hybridized to an Affymetrix U133 2.0 Plus GeneChip arrays per Affymetrix protocols"	"The cRNA was hybridized to an Affymetrix U133 2.0 Plus GeneChip arrays per Affymetrix protocols"	"The cRNA was hybridized to an Affymetrix U133 2.0 Plus GeneChip arrays per Affymetrix protocols"	"The cRNA was hybridized to an Affymetrix U133 2.0 Plus GeneChip arrays per Affymetrix protocols"	"The cRNA was hybridized to an Affymetrix U133 2.0 Plus GeneChip arrays per Affymetrix protocols"	"The cRNA was hybridized to an Affymetrix U133 2.0 Plus GeneChip arrays per Affymetrix protocols"	"The cRNA was hybridized to an Affymetrix U133 2.0 Plus GeneChip arrays per Affymetrix protocols"	"The cRNA was hybridized to an Affymetrix U133 2.0 Plus GeneChip arrays per Affymetrix protocols"	"The cRNA was hybridized to an Affymetrix U133 2.0 Plus GeneChip arrays per Affymetrix protocols"	"The cRNA was hybridized to an Affymetrix U133 2.0 Plus GeneChip arrays per Affymetrix protocols"	"The cRNA was hybridized to an Affymetrix U133 2.0 Plus GeneChip arrays per Affymetrix protocols"	"The cRNA was hybridized to an Affymetrix U133 2.0 Plus GeneChip arrays per Affymetrix protocols"	"The cRNA was hybridized to an Affymetrix U133 2.0 Plus GeneChip arrays per Affymetrix protocols"	"The cRNA was hybridized to an Affymetrix U133 2.0 Plus GeneChip arrays per Affymetrix protocols"	"The cRNA was hybridized to an Affymetrix U133 2.0 Plus GeneChip arrays per Affymetrix protocols"	"The cRNA was hybridized to an Affymetrix U133 2.0 Plus GeneChip arrays per Affymetrix protocols"	"The cRNA was hybridized to an Affymetrix U133 2.0 Plus GeneChip arrays per Affymetrix protocols"	"The cRNA was hybridized to an Affymetrix U133 2.0 Plus GeneChip arrays per Affymetrix protocols"	"The cRNA was hybridized to an Affymetrix U133 2.0 Plus GeneChip arrays per Affymetrix protocols"	"The cRNA was hybridized to an Affymetrix U133 2.0 Plus GeneChip arrays per Affymetrix protocols"	"The cRNA was hybridized to an Affymetrix U133 2.0 Plus GeneChip arrays per Affymetrix protocols"	"The cRNA was hybridized to an Affymetrix U133 2.0 Plus GeneChip arrays per Affymetrix protocols"	"The cRNA was hybridized to an Affymetrix U133 2.0 Plus GeneChip arrays per Affymetrix protocols"	"The cRNA was hybridized to an Affymetrix U133 2.0 Plus GeneChip arrays per Affymetrix protocols"	"The cRNA was hybridized to an Affymetrix U133 2.0 Plus GeneChip arrays per Affymetrix protocols"	"The cRNA was hybridized to an Affymetrix U133 2.0 Plus GeneChip arrays per Affymetrix protocols"	"The cRNA was hybridized to an Affymetrix U133 2.0 Plus GeneChip arrays per Affymetrix protocols"	"The cRNA was hybridized to an Affymetrix U133 2.0 Plus GeneChip arrays per Affymetrix protocols"	"The cRNA was hybridized to an Affymetrix U133 2.0 Plus GeneChip arrays per Affymetrix protocols"	"The cRNA was hybridized to an Affymetrix U133 2.0 Plus GeneChip arrays per Affymetrix protocols"	"The cRNA was hybridized to an Affymetrix U133 2.0 Plus GeneChip arrays per Affymetrix protocols"	"The cRNA was hybridized to an Affymetrix U133 2.0 Plus GeneChip arrays per Affymetrix protocols"	"The cRNA was hybridized to an Affymetrix U133 2.0 Plus GeneChip arrays per Affymetrix protocols"	"The cRNA was hybridized to an Affymetrix U133 2.0 Plus GeneChip arrays per Affymetrix protocols"	"The cRNA was hybridized to an Affymetrix U133 2.0 Plus GeneChip arrays per Affymetrix protocols"	"The cRNA was hybridized to an Affymetrix U133 2.0 Plus GeneChip arrays per Affymetrix protocols"	"The cRNA was hybridized to an Affymetrix U133 2.0 Plus GeneChip arrays per Affymetrix protocols"	"The cRNA was hybridized to an Affymetrix U133 2.0 Plus GeneChip arrays per Affymetrix protocols"	"The cRNA was hybridized to an Affymetrix U133 2.0 Plus GeneChip arrays per Affymetrix protocols"	"The cRNA was hybridized to an Affymetrix U133 2.0 Plus GeneChip arrays per Affymetrix protocols"	"The cRNA was hybridized to an Affymetrix U133 2.0 Plus GeneChip arrays per Affymetrix protocols"	"The cRNA was hybridized to an Affymetrix U133 2.0 Plus GeneChip arrays per Affymetrix protocols"	"The cRNA was hybridized to an Affymetrix U133 2.0 Plus GeneChip arrays per Affymetrix protocols"	"The cRNA was hybridized to an Affymetrix U133 2.0 Plus GeneChip arrays per Affymetrix protocols"	"The cRNA was hybridized to an Affymetrix U133 2.0 Plus GeneChip arrays per Affymetrix protocols"	"The cRNA was hybridized to an Affymetrix U133 2.0 Plus GeneChip arrays per Affymetrix protocols"	"The cRNA was hybridized to an Affymetrix U133 2.0 Plus GeneChip arrays per Affymetrix protocols"	"The cRNA was hybridized to an Affymetrix U133 2.0 Plus GeneChip arrays per Affymetrix protocols"	"The cRNA was hybridized to an Affymetrix U133 2.0 Plus GeneChip arrays per Affymetrix protocols"	"The cRNA was hybridized to an Affymetrix U133 2.0 Plus GeneChip arrays per Affymetrix protocols"	"The cRNA was hybridized to an Affymetrix U133 2.0 Plus GeneChip arrays per Affymetrix protocols"	"The cRNA was hybridized to an Affymetrix U133 2.0 Plus GeneChip arrays per Affymetrix protocols"	"The cRNA was hybridized to an Affymetrix U133 2.0 Plus GeneChip arrays per Affymetrix protocols"	"The cRNA was hybridized to an Affymetrix U133 2.0 Plus GeneChip arrays per Affymetrix protocols"	"The cRNA was hybridized to an Affymetrix U133 2.0 Plus GeneChip arrays per Affymetrix protocols"	"The cRNA was hybridized to an Affymetrix U133 2.0 Plus GeneChip arrays per Affymetrix protocols"	"The cRNA was hybridized to an Affymetrix U133 2.0 Plus GeneChip arrays per Affymetrix protocols"	"The cRNA was hybridized to an Affymetrix U133 2.0 Plus GeneChip arrays per Affymetrix protocols"	"The cRNA was hybridized to an Affymetrix U133 2.0 Plus GeneChip arrays per Affymetrix protocols"	"The cRNA was hybridized to an Affymetrix U133 2.0 Plus GeneChip arrays per Affymetrix protocols"	"The cRNA was hybridized to an Affymetrix U133 2.0 Plus GeneChip arrays per Affymetrix protocols"	"The cRNA was hybridized to an Affymetrix U133 2.0 Plus GeneChip arrays per Affymetrix protocols"	"The cRNA was hybridized to an Affymetrix U133 2.0 Plus GeneChip arrays per Affymetrix protocols"	"The cRNA was hybridized to an Affymetrix U133 2.0 Plus GeneChip arrays per Affymetrix protocols"	"The cRNA was hybridized to an Affymetrix U133 2.0 Plus GeneChip arrays per Affymetrix protocols"	"The cRNA was hybridized to an Affymetrix U133 2.0 Plus GeneChip arrays per Affymetrix protocols"	"The cRNA was hybridized to an Affymetrix U133 2.0 Plus GeneChip arrays per Affymetrix protocols"	"The cRNA was hybridized to an Affymetrix U133 2.0 Plus GeneChip arrays per Affymetrix protocols"	"The cRNA was hybridized to an Affymetrix U133 2.0 Plus GeneChip arrays per Affymetrix protocols"	"The cRNA was hybridized to an Affymetrix U133 2.0 Plus GeneChip arrays per Affymetrix protocols"	"The cRNA was hybridized to an Affymetrix U133 2.0 Plus GeneChip arrays per Affymetrix protocols"	"The cRNA was hybridized to an Affymetrix U133 2.0 Plus GeneChip arrays per Affymetrix protocols"	"The cRNA was hybridized to an Affymetrix U133 2.0 Plus GeneChip arrays per Affymetrix protocols"	"The cRNA was hybridized to an Affymetrix U133 2.0 Plus GeneChip arrays per Affymetrix protocols"	"The cRNA was hybridized to an Affymetrix U133 2.0 Plus GeneChip arrays per Affymetrix protocols"	"The cRNA was hybridized to an Affymetrix U133 2.0 Plus GeneChip arrays per Affymetrix protocols"	"The cRNA was hybridized to an Affymetrix U133 2.0 Plus GeneChip arrays per Affymetrix protocols"	"The cRNA was hybridized to an Affymetrix U133 2.0 Plus GeneChip arrays per Affymetrix protocols"	"The cRNA was hybridized to an Affymetrix U133 2.0 Plus GeneChip arrays per Affymetrix protocols"	"The cRNA was hybridized to an Affymetrix U133 2.0 Plus GeneChip arrays per Affymetrix protocols"	"The cRNA was hybridized to an Affymetrix U133 2.0 Plus GeneChip arrays per Affymetrix protocols"	"The cRNA was hybridized to an Affymetrix U133 2.0 Plus GeneChip arrays per Affymetrix protocols"	"The cRNA was hybridized to an Affymetrix U133 2.0 Plus GeneChip arrays per Affymetrix protocols"
!Sample_scan_protocol	"GeneChip arrays were scanned using an Affymetrix GeneChip arrays Scanner 3000 7G in the Fred Hutchinson Cancer Research Center's Genomics Shared Resources"	"GeneChip arrays were scanned using an Affymetrix GeneChip arrays Scanner 3000 7G in the Fred Hutchinson Cancer Research Center's Genomics Shared Resources"	"GeneChip arrays were scanned using an Affymetrix GeneChip arrays Scanner 3000 7G in the Fred Hutchinson Cancer Research Center's Genomics Shared Resources"	"GeneChip arrays were scanned using an Affymetrix GeneChip arrays Scanner 3000 7G in the Fred Hutchinson Cancer Research Center's Genomics Shared Resources"	"GeneChip arrays were scanned using an Affymetrix GeneChip arrays Scanner 3000 7G in the Fred Hutchinson Cancer Research Center's Genomics Shared Resources"	"GeneChip arrays were scanned using an Affymetrix GeneChip arrays Scanner 3000 7G in the Fred Hutchinson Cancer Research Center's Genomics Shared Resources"	"GeneChip arrays were scanned using an Affymetrix GeneChip arrays Scanner 3000 7G in the Fred Hutchinson Cancer Research Center's Genomics Shared Resources"	"GeneChip arrays were scanned using an Affymetrix GeneChip arrays Scanner 3000 7G in the Fred Hutchinson Cancer Research Center's Genomics Shared Resources"	"GeneChip arrays were scanned using an Affymetrix GeneChip arrays Scanner 3000 7G in the Fred Hutchinson Cancer Research Center's Genomics Shared Resources"	"GeneChip arrays were scanned using an Affymetrix GeneChip arrays Scanner 3000 7G in the Fred Hutchinson Cancer Research Center's Genomics Shared Resources"	"GeneChip arrays were scanned using an Affymetrix GeneChip arrays Scanner 3000 7G in the Fred Hutchinson Cancer Research Center's Genomics Shared Resources"	"GeneChip arrays were scanned using an Affymetrix GeneChip arrays Scanner 3000 7G in the Fred Hutchinson Cancer Research Center's Genomics Shared Resources"	"GeneChip arrays were scanned using an Affymetrix GeneChip arrays Scanner 3000 7G in the Fred Hutchinson Cancer Research Center's Genomics Shared Resources"	"GeneChip arrays were scanned using an Affymetrix GeneChip arrays Scanner 3000 7G in the Fred Hutchinson Cancer Research Center's Genomics Shared Resources"	"GeneChip arrays were scanned using an Affymetrix GeneChip arrays Scanner 3000 7G in the Fred Hutchinson Cancer Research Center's Genomics Shared Resources"	"GeneChip arrays were scanned using an Affymetrix GeneChip arrays Scanner 3000 7G in the Fred Hutchinson Cancer Research Center's Genomics Shared Resources"	"GeneChip arrays were scanned using an Affymetrix GeneChip arrays Scanner 3000 7G in the Fred Hutchinson Cancer Research Center's Genomics Shared Resources"	"GeneChip arrays were scanned using an Affymetrix GeneChip arrays Scanner 3000 7G in the Fred Hutchinson Cancer Research Center's Genomics Shared Resources"	"GeneChip arrays were scanned using an Affymetrix GeneChip arrays Scanner 3000 7G in the Fred Hutchinson Cancer Research Center's Genomics Shared Resources"	"GeneChip arrays were scanned using an Affymetrix GeneChip arrays Scanner 3000 7G in the Fred Hutchinson Cancer Research Center's Genomics Shared Resources"	"GeneChip arrays were scanned using an Affymetrix GeneChip arrays Scanner 3000 7G in the Fred Hutchinson Cancer Research Center's Genomics Shared Resources"	"GeneChip arrays were scanned using an Affymetrix GeneChip arrays Scanner 3000 7G in the Fred Hutchinson Cancer Research Center's Genomics Shared Resources"	"GeneChip arrays were scanned using an Affymetrix GeneChip arrays Scanner 3000 7G in the Fred Hutchinson Cancer Research Center's Genomics Shared Resources"	"GeneChip arrays were scanned using an Affymetrix GeneChip arrays Scanner 3000 7G in the Fred Hutchinson Cancer Research Center's Genomics Shared Resources"	"GeneChip arrays were scanned using an Affymetrix GeneChip arrays Scanner 3000 7G in the Fred Hutchinson Cancer Research Center's Genomics Shared Resources"	"GeneChip arrays were scanned using an Affymetrix GeneChip arrays Scanner 3000 7G in the Fred Hutchinson Cancer Research Center's Genomics Shared Resources"	"GeneChip arrays were scanned using an Affymetrix GeneChip arrays Scanner 3000 7G in the Fred Hutchinson Cancer Research Center's Genomics Shared Resources"	"GeneChip arrays were scanned using an Affymetrix GeneChip arrays Scanner 3000 7G in the Fred Hutchinson Cancer Research Center's Genomics Shared Resources"	"GeneChip arrays were scanned using an Affymetrix GeneChip arrays Scanner 3000 7G in the Fred Hutchinson Cancer Research Center's Genomics Shared Resources"	"GeneChip arrays were scanned using an Affymetrix GeneChip arrays Scanner 3000 7G in the Fred Hutchinson Cancer Research Center's Genomics Shared Resources"	"GeneChip arrays were scanned using an Affymetrix GeneChip arrays Scanner 3000 7G in the Fred Hutchinson Cancer Research Center's Genomics Shared Resources"	"GeneChip arrays were scanned using an Affymetrix GeneChip arrays Scanner 3000 7G in the Fred Hutchinson Cancer Research Center's Genomics Shared Resources"	"GeneChip arrays were scanned using an Affymetrix GeneChip arrays Scanner 3000 7G in the Fred Hutchinson Cancer Research Center's Genomics Shared Resources"	"GeneChip arrays were scanned using an Affymetrix GeneChip arrays Scanner 3000 7G in the Fred Hutchinson Cancer Research Center's Genomics Shared Resources"	"GeneChip arrays were scanned using an Affymetrix GeneChip arrays Scanner 3000 7G in the Fred Hutchinson Cancer Research Center's Genomics Shared Resources"	"GeneChip arrays were scanned using an Affymetrix GeneChip arrays Scanner 3000 7G in the Fred Hutchinson Cancer Research Center's Genomics Shared Resources"	"GeneChip arrays were scanned using an Affymetrix GeneChip arrays Scanner 3000 7G in the Fred Hutchinson Cancer Research Center's Genomics Shared Resources"	"GeneChip arrays were scanned using an Affymetrix GeneChip arrays Scanner 3000 7G in the Fred Hutchinson Cancer Research Center's Genomics Shared Resources"	"GeneChip arrays were scanned using an Affymetrix GeneChip arrays Scanner 3000 7G in the Fred Hutchinson Cancer Research Center's Genomics Shared Resources"	"GeneChip arrays were scanned using an Affymetrix GeneChip arrays Scanner 3000 7G in the Fred Hutchinson Cancer Research Center's Genomics Shared Resources"	"GeneChip arrays were scanned using an Affymetrix GeneChip arrays Scanner 3000 7G in the Fred Hutchinson Cancer Research Center's Genomics Shared Resources"	"GeneChip arrays were scanned using an Affymetrix GeneChip arrays Scanner 3000 7G in the Fred Hutchinson Cancer Research Center's Genomics Shared Resources"	"GeneChip arrays were scanned using an Affymetrix GeneChip arrays Scanner 3000 7G in the Fred Hutchinson Cancer Research Center's Genomics Shared Resources"	"GeneChip arrays were scanned using an Affymetrix GeneChip arrays Scanner 3000 7G in the Fred Hutchinson Cancer Research Center's Genomics Shared Resources"	"GeneChip arrays were scanned using an Affymetrix GeneChip arrays Scanner 3000 7G in the Fred Hutchinson Cancer Research Center's Genomics Shared Resources"	"GeneChip arrays were scanned using an Affymetrix GeneChip arrays Scanner 3000 7G in the Fred Hutchinson Cancer Research Center's Genomics Shared Resources"	"GeneChip arrays were scanned using an Affymetrix GeneChip arrays Scanner 3000 7G in the Fred Hutchinson Cancer Research Center's Genomics Shared Resources"	"GeneChip arrays were scanned using an Affymetrix GeneChip arrays Scanner 3000 7G in the Fred Hutchinson Cancer Research Center's Genomics Shared Resources"	"GeneChip arrays were scanned using an Affymetrix GeneChip arrays Scanner 3000 7G in the Fred Hutchinson Cancer Research Center's Genomics Shared Resources"	"GeneChip arrays were scanned using an Affymetrix GeneChip arrays Scanner 3000 7G in the Fred Hutchinson Cancer Research Center's Genomics Shared Resources"	"GeneChip arrays were scanned using an Affymetrix GeneChip arrays Scanner 3000 7G in the Fred Hutchinson Cancer Research Center's Genomics Shared Resources"	"GeneChip arrays were scanned using an Affymetrix GeneChip arrays Scanner 3000 7G in the Fred Hutchinson Cancer Research Center's Genomics Shared Resources"	"GeneChip arrays were scanned using an Affymetrix GeneChip arrays Scanner 3000 7G in the Fred Hutchinson Cancer Research Center's Genomics Shared Resources"	"GeneChip arrays were scanned using an Affymetrix GeneChip arrays Scanner 3000 7G in the Fred Hutchinson Cancer Research Center's Genomics Shared Resources"	"GeneChip arrays were scanned using an Affymetrix GeneChip arrays Scanner 3000 7G in the Fred Hutchinson Cancer Research Center's Genomics Shared Resources"	"GeneChip arrays were scanned using an Affymetrix GeneChip arrays Scanner 3000 7G in the Fred Hutchinson Cancer Research Center's Genomics Shared Resources"	"GeneChip arrays were scanned using an Affymetrix GeneChip arrays Scanner 3000 7G in the Fred Hutchinson Cancer Research Center's Genomics Shared Resources"	"GeneChip arrays were scanned using an Affymetrix GeneChip arrays Scanner 3000 7G in the Fred Hutchinson Cancer Research Center's Genomics Shared Resources"	"GeneChip arrays were scanned using an Affymetrix GeneChip arrays Scanner 3000 7G in the Fred Hutchinson Cancer Research Center's Genomics Shared Resources"	"GeneChip arrays were scanned using an Affymetrix GeneChip arrays Scanner 3000 7G in the Fred Hutchinson Cancer Research Center's Genomics Shared Resources"	"GeneChip arrays were scanned using an Affymetrix GeneChip arrays Scanner 3000 7G in the Fred Hutchinson Cancer Research Center's Genomics Shared Resources"	"GeneChip arrays were scanned using an Affymetrix GeneChip arrays Scanner 3000 7G in the Fred Hutchinson Cancer Research Center's Genomics Shared Resources"	"GeneChip arrays were scanned using an Affymetrix GeneChip arrays Scanner 3000 7G in the Fred Hutchinson Cancer Research Center's Genomics Shared Resources"	"GeneChip arrays were scanned using an Affymetrix GeneChip arrays Scanner 3000 7G in the Fred Hutchinson Cancer Research Center's Genomics Shared Resources"	"GeneChip arrays were scanned using an Affymetrix GeneChip arrays Scanner 3000 7G in the Fred Hutchinson Cancer Research Center's Genomics Shared Resources"	"GeneChip arrays were scanned using an Affymetrix GeneChip arrays Scanner 3000 7G in the Fred Hutchinson Cancer Research Center's Genomics Shared Resources"	"GeneChip arrays were scanned using an Affymetrix GeneChip arrays Scanner 3000 7G in the Fred Hutchinson Cancer Research Center's Genomics Shared Resources"	"GeneChip arrays were scanned using an Affymetrix GeneChip arrays Scanner 3000 7G in the Fred Hutchinson Cancer Research Center's Genomics Shared Resources"	"GeneChip arrays were scanned using an Affymetrix GeneChip arrays Scanner 3000 7G in the Fred Hutchinson Cancer Research Center's Genomics Shared Resources"	"GeneChip arrays were scanned using an Affymetrix GeneChip arrays Scanner 3000 7G in the Fred Hutchinson Cancer Research Center's Genomics Shared Resources"	"GeneChip arrays were scanned using an Affymetrix GeneChip arrays Scanner 3000 7G in the Fred Hutchinson Cancer Research Center's Genomics Shared Resources"	"GeneChip arrays were scanned using an Affymetrix GeneChip arrays Scanner 3000 7G in the Fred Hutchinson Cancer Research Center's Genomics Shared Resources"	"GeneChip arrays were scanned using an Affymetrix GeneChip arrays Scanner 3000 7G in the Fred Hutchinson Cancer Research Center's Genomics Shared Resources"	"GeneChip arrays were scanned using an Affymetrix GeneChip arrays Scanner 3000 7G in the Fred Hutchinson Cancer Research Center's Genomics Shared Resources"	"GeneChip arrays were scanned using an Affymetrix GeneChip arrays Scanner 3000 7G in the Fred Hutchinson Cancer Research Center's Genomics Shared Resources"	"GeneChip arrays were scanned using an Affymetrix GeneChip arrays Scanner 3000 7G in the Fred Hutchinson Cancer Research Center's Genomics Shared Resources"	"GeneChip arrays were scanned using an Affymetrix GeneChip arrays Scanner 3000 7G in the Fred Hutchinson Cancer Research Center's Genomics Shared Resources"	"GeneChip arrays were scanned using an Affymetrix GeneChip arrays Scanner 3000 7G in the Fred Hutchinson Cancer Research Center's Genomics Shared Resources"	"GeneChip arrays were scanned using an Affymetrix GeneChip arrays Scanner 3000 7G in the Fred Hutchinson Cancer Research Center's Genomics Shared Resources"	"GeneChip arrays were scanned using an Affymetrix GeneChip arrays Scanner 3000 7G in the Fred Hutchinson Cancer Research Center's Genomics Shared Resources"	"GeneChip arrays were scanned using an Affymetrix GeneChip arrays Scanner 3000 7G in the Fred Hutchinson Cancer Research Center's Genomics Shared Resources"	"GeneChip arrays were scanned using an Affymetrix GeneChip arrays Scanner 3000 7G in the Fred Hutchinson Cancer Research Center's Genomics Shared Resources"	"GeneChip arrays were scanned using an Affymetrix GeneChip arrays Scanner 3000 7G in the Fred Hutchinson Cancer Research Center's Genomics Shared Resources"	"GeneChip arrays were scanned using an Affymetrix GeneChip arrays Scanner 3000 7G in the Fred Hutchinson Cancer Research Center's Genomics Shared Resources"	"GeneChip arrays were scanned using an Affymetrix GeneChip arrays Scanner 3000 7G in the Fred Hutchinson Cancer Research Center's Genomics Shared Resources"	"GeneChip arrays were scanned using an Affymetrix GeneChip arrays Scanner 3000 7G in the Fred Hutchinson Cancer Research Center's Genomics Shared Resources"	"GeneChip arrays were scanned using an Affymetrix GeneChip arrays Scanner 3000 7G in the Fred Hutchinson Cancer Research Center's Genomics Shared Resources"	"GeneChip arrays were scanned using an Affymetrix GeneChip arrays Scanner 3000 7G in the Fred Hutchinson Cancer Research Center's Genomics Shared Resources"	"GeneChip arrays were scanned using an Affymetrix GeneChip arrays Scanner 3000 7G in the Fred Hutchinson Cancer Research Center's Genomics Shared Resources"	"GeneChip arrays were scanned using an Affymetrix GeneChip arrays Scanner 3000 7G in the Fred Hutchinson Cancer Research Center's Genomics Shared Resources"	"GeneChip arrays were scanned using an Affymetrix GeneChip arrays Scanner 3000 7G in the Fred Hutchinson Cancer Research Center's Genomics Shared Resources"	"GeneChip arrays were scanned using an Affymetrix GeneChip arrays Scanner 3000 7G in the Fred Hutchinson Cancer Research Center's Genomics Shared Resources"	"GeneChip arrays were scanned using an Affymetrix GeneChip arrays Scanner 3000 7G in the Fred Hutchinson Cancer Research Center's Genomics Shared Resources"	"GeneChip arrays were scanned using an Affymetrix GeneChip arrays Scanner 3000 7G in the Fred Hutchinson Cancer Research Center's Genomics Shared Resources"	"GeneChip arrays were scanned using an Affymetrix GeneChip arrays Scanner 3000 7G in the Fred Hutchinson Cancer Research Center's Genomics Shared Resources"	"GeneChip arrays were scanned using an Affymetrix GeneChip arrays Scanner 3000 7G in the Fred Hutchinson Cancer Research Center's Genomics Shared Resources"	"GeneChip arrays were scanned using an Affymetrix GeneChip arrays Scanner 3000 7G in the Fred Hutchinson Cancer Research Center's Genomics Shared Resources"
!Sample_data_processing	"We used gcRMA algorithm from Bioconductor to extract gene expression values and perform normalization. The data were analyzed using a regression-based, estimating equations approach implemented in GenePlus software. The hierarchical clustering was performed using Affymetrix GeneSpring software GX 7.3.1."	"We used gcRMA algorithm from Bioconductor to extract gene expression values and perform normalization. The data were analyzed using a regression-based, estimating equations approach implemented in GenePlus software. The hierarchical clustering was performed using Affymetrix GeneSpring software GX 7.3.1."	"We used gcRMA algorithm from Bioconductor to extract gene expression values and perform normalization. The data were analyzed using a regression-based, estimating equations approach implemented in GenePlus software. The hierarchical clustering was performed using Affymetrix GeneSpring software GX 7.3.1."	"We used gcRMA algorithm from Bioconductor to extract gene expression values and perform normalization. The data were analyzed using a regression-based, estimating equations approach implemented in GenePlus software. The hierarchical clustering was performed using Affymetrix GeneSpring software GX 7.3.1."	"We used gcRMA algorithm from Bioconductor to extract gene expression values and perform normalization. The data were analyzed using a regression-based, estimating equations approach implemented in GenePlus software. The hierarchical clustering was performed using Affymetrix GeneSpring software GX 7.3.1."	"We used gcRMA algorithm from Bioconductor to extract gene expression values and perform normalization. The data were analyzed using a regression-based, estimating equations approach implemented in GenePlus software. The hierarchical clustering was performed using Affymetrix GeneSpring software GX 7.3.1."	"We used gcRMA algorithm from Bioconductor to extract gene expression values and perform normalization. The data were analyzed using a regression-based, estimating equations approach implemented in GenePlus software. The hierarchical clustering was performed using Affymetrix GeneSpring software GX 7.3.1."	"We used gcRMA algorithm from Bioconductor to extract gene expression values and perform normalization. The data were analyzed using a regression-based, estimating equations approach implemented in GenePlus software. The hierarchical clustering was performed using Affymetrix GeneSpring software GX 7.3.1."	"We used gcRMA algorithm from Bioconductor to extract gene expression values and perform normalization. The data were analyzed using a regression-based, estimating equations approach implemented in GenePlus software. The hierarchical clustering was performed using Affymetrix GeneSpring software GX 7.3.1."	"We used gcRMA algorithm from Bioconductor to extract gene expression values and perform normalization. The data were analyzed using a regression-based, estimating equations approach implemented in GenePlus software. The hierarchical clustering was performed using Affymetrix GeneSpring software GX 7.3.1."	"We used gcRMA algorithm from Bioconductor to extract gene expression values and perform normalization. The data were analyzed using a regression-based, estimating equations approach implemented in GenePlus software. The hierarchical clustering was performed using Affymetrix GeneSpring software GX 7.3.1."	"We used gcRMA algorithm from Bioconductor to extract gene expression values and perform normalization. The data were analyzed using a regression-based, estimating equations approach implemented in GenePlus software. The hierarchical clustering was performed using Affymetrix GeneSpring software GX 7.3.1."	"We used gcRMA algorithm from Bioconductor to extract gene expression values and perform normalization. The data were analyzed using a regression-based, estimating equations approach implemented in GenePlus software. The hierarchical clustering was performed using Affymetrix GeneSpring software GX 7.3.1."	"We used gcRMA algorithm from Bioconductor to extract gene expression values and perform normalization. The data were analyzed using a regression-based, estimating equations approach implemented in GenePlus software. The hierarchical clustering was performed using Affymetrix GeneSpring software GX 7.3.1."	"We used gcRMA algorithm from Bioconductor to extract gene expression values and perform normalization. The data were analyzed using a regression-based, estimating equations approach implemented in GenePlus software. The hierarchical clustering was performed using Affymetrix GeneSpring software GX 7.3.1."	"We used gcRMA algorithm from Bioconductor to extract gene expression values and perform normalization. The data were analyzed using a regression-based, estimating equations approach implemented in GenePlus software. The hierarchical clustering was performed using Affymetrix GeneSpring software GX 7.3.1."	"We used gcRMA algorithm from Bioconductor to extract gene expression values and perform normalization. The data were analyzed using a regression-based, estimating equations approach implemented in GenePlus software. The hierarchical clustering was performed using Affymetrix GeneSpring software GX 7.3.1."	"We used gcRMA algorithm from Bioconductor to extract gene expression values and perform normalization. The data were analyzed using a regression-based, estimating equations approach implemented in GenePlus software. The hierarchical clustering was performed using Affymetrix GeneSpring software GX 7.3.1."	"We used gcRMA algorithm from Bioconductor to extract gene expression values and perform normalization. The data were analyzed using a regression-based, estimating equations approach implemented in GenePlus software. The hierarchical clustering was performed using Affymetrix GeneSpring software GX 7.3.1."	"We used gcRMA algorithm from Bioconductor to extract gene expression values and perform normalization. The data were analyzed using a regression-based, estimating equations approach implemented in GenePlus software. The hierarchical clustering was performed using Affymetrix GeneSpring software GX 7.3.1."	"We used gcRMA algorithm from Bioconductor to extract gene expression values and perform normalization. The data were analyzed using a regression-based, estimating equations approach implemented in GenePlus software. The hierarchical clustering was performed using Affymetrix GeneSpring software GX 7.3.1."	"We used gcRMA algorithm from Bioconductor to extract gene expression values and perform normalization. The data were analyzed using a regression-based, estimating equations approach implemented in GenePlus software. The hierarchical clustering was performed using Affymetrix GeneSpring software GX 7.3.1."	"We used gcRMA algorithm from Bioconductor to extract gene expression values and perform normalization. The data were analyzed using a regression-based, estimating equations approach implemented in GenePlus software. The hierarchical clustering was performed using Affymetrix GeneSpring software GX 7.3.1."	"We used gcRMA algorithm from Bioconductor to extract gene expression values and perform normalization. The data were analyzed using a regression-based, estimating equations approach implemented in GenePlus software. The hierarchical clustering was performed using Affymetrix GeneSpring software GX 7.3.1."	"We used gcRMA algorithm from Bioconductor to extract gene expression values and perform normalization. The data were analyzed using a regression-based, estimating equations approach implemented in GenePlus software. The hierarchical clustering was performed using Affymetrix GeneSpring software GX 7.3.1."	"We used gcRMA algorithm from Bioconductor to extract gene expression values and perform normalization. The data were analyzed using a regression-based, estimating equations approach implemented in GenePlus software. The hierarchical clustering was performed using Affymetrix GeneSpring software GX 7.3.1."	"We used gcRMA algorithm from Bioconductor to extract gene expression values and perform normalization. The data were analyzed using a regression-based, estimating equations approach implemented in GenePlus software. The hierarchical clustering was performed using Affymetrix GeneSpring software GX 7.3.1."	"We used gcRMA algorithm from Bioconductor to extract gene expression values and perform normalization. The data were analyzed using a regression-based, estimating equations approach implemented in GenePlus software. The hierarchical clustering was performed using Affymetrix GeneSpring software GX 7.3.1."	"We used gcRMA algorithm from Bioconductor to extract gene expression values and perform normalization. The data were analyzed using a regression-based, estimating equations approach implemented in GenePlus software. The hierarchical clustering was performed using Affymetrix GeneSpring software GX 7.3.1."	"We used gcRMA algorithm from Bioconductor to extract gene expression values and perform normalization. The data were analyzed using a regression-based, estimating equations approach implemented in GenePlus software. The hierarchical clustering was performed using Affymetrix GeneSpring software GX 7.3.1."	"We used gcRMA algorithm from Bioconductor to extract gene expression values and perform normalization. The data were analyzed using a regression-based, estimating equations approach implemented in GenePlus software. The hierarchical clustering was performed using Affymetrix GeneSpring software GX 7.3.1."	"We used gcRMA algorithm from Bioconductor to extract gene expression values and perform normalization. The data were analyzed using a regression-based, estimating equations approach implemented in GenePlus software. The hierarchical clustering was performed using Affymetrix GeneSpring software GX 7.3.1."	"We used gcRMA algorithm from Bioconductor to extract gene expression values and perform normalization. The data were analyzed using a regression-based, estimating equations approach implemented in GenePlus software. The hierarchical clustering was performed using Affymetrix GeneSpring software GX 7.3.1."	"We used gcRMA algorithm from Bioconductor to extract gene expression values and perform normalization. The data were analyzed using a regression-based, estimating equations approach implemented in GenePlus software. The hierarchical clustering was performed using Affymetrix GeneSpring software GX 7.3.1."	"We used gcRMA algorithm from Bioconductor to extract gene expression values and perform normalization. The data were analyzed using a regression-based, estimating equations approach implemented in GenePlus software. The hierarchical clustering was performed using Affymetrix GeneSpring software GX 7.3.1."	"We used gcRMA algorithm from Bioconductor to extract gene expression values and perform normalization. The data were analyzed using a regression-based, estimating equations approach implemented in GenePlus software. The hierarchical clustering was performed using Affymetrix GeneSpring software GX 7.3.1."	"We used gcRMA algorithm from Bioconductor to extract gene expression values and perform normalization. The data were analyzed using a regression-based, estimating equations approach implemented in GenePlus software. The hierarchical clustering was performed using Affymetrix GeneSpring software GX 7.3.1."	"We used gcRMA algorithm from Bioconductor to extract gene expression values and perform normalization. The data were analyzed using a regression-based, estimating equations approach implemented in GenePlus software. The hierarchical clustering was performed using Affymetrix GeneSpring software GX 7.3.1."	"We used gcRMA algorithm from Bioconductor to extract gene expression values and perform normalization. The data were analyzed using a regression-based, estimating equations approach implemented in GenePlus software. The hierarchical clustering was performed using Affymetrix GeneSpring software GX 7.3.1."	"We used gcRMA algorithm from Bioconductor to extract gene expression values and perform normalization. The data were analyzed using a regression-based, estimating equations approach implemented in GenePlus software. The hierarchical clustering was performed using Affymetrix GeneSpring software GX 7.3.1."	"We used gcRMA algorithm from Bioconductor to extract gene expression values and perform normalization. The data were analyzed using a regression-based, estimating equations approach implemented in GenePlus software. The hierarchical clustering was performed using Affymetrix GeneSpring software GX 7.3.1."	"We used gcRMA algorithm from Bioconductor to extract gene expression values and perform normalization. The data were analyzed using a regression-based, estimating equations approach implemented in GenePlus software. The hierarchical clustering was performed using Affymetrix GeneSpring software GX 7.3.1."	"We used gcRMA algorithm from Bioconductor to extract gene expression values and perform normalization. The data were analyzed using a regression-based, estimating equations approach implemented in GenePlus software. The hierarchical clustering was performed using Affymetrix GeneSpring software GX 7.3.1."	"We used gcRMA algorithm from Bioconductor to extract gene expression values and perform normalization. The data were analyzed using a regression-based, estimating equations approach implemented in GenePlus software. The hierarchical clustering was performed using Affymetrix GeneSpring software GX 7.3.1."	"We used gcRMA algorithm from Bioconductor to extract gene expression values and perform normalization. The data were analyzed using a regression-based, estimating equations approach implemented in GenePlus software. The hierarchical clustering was performed using Affymetrix GeneSpring software GX 7.3.1."	"We used gcRMA algorithm from Bioconductor to extract gene expression values and perform normalization. The data were analyzed using a regression-based, estimating equations approach implemented in GenePlus software. The hierarchical clustering was performed using Affymetrix GeneSpring software GX 7.3.1."	"We used gcRMA algorithm from Bioconductor to extract gene expression values and perform normalization. The data were analyzed using a regression-based, estimating equations approach implemented in GenePlus software. The hierarchical clustering was performed using Affymetrix GeneSpring software GX 7.3.1."	"We used gcRMA algorithm from Bioconductor to extract gene expression values and perform normalization. The data were analyzed using a regression-based, estimating equations approach implemented in GenePlus software. The hierarchical clustering was performed using Affymetrix GeneSpring software GX 7.3.1."	"We used gcRMA algorithm from Bioconductor to extract gene expression values and perform normalization. The data were analyzed using a regression-based, estimating equations approach implemented in GenePlus software. The hierarchical clustering was performed using Affymetrix GeneSpring software GX 7.3.1."	"We used gcRMA algorithm from Bioconductor to extract gene expression values and perform normalization. The data were analyzed using a regression-based, estimating equations approach implemented in GenePlus software. The hierarchical clustering was performed using Affymetrix GeneSpring software GX 7.3.1."	"We used gcRMA algorithm from Bioconductor to extract gene expression values and perform normalization. The data were analyzed using a regression-based, estimating equations approach implemented in GenePlus software. The hierarchical clustering was performed using Affymetrix GeneSpring software GX 7.3.1."	"We used gcRMA algorithm from Bioconductor to extract gene expression values and perform normalization. The data were analyzed using a regression-based, estimating equations approach implemented in GenePlus software. The hierarchical clustering was performed using Affymetrix GeneSpring software GX 7.3.1."	"We used gcRMA algorithm from Bioconductor to extract gene expression values and perform normalization. The data were analyzed using a regression-based, estimating equations approach implemented in GenePlus software. The hierarchical clustering was performed using Affymetrix GeneSpring software GX 7.3.1."	"We used gcRMA algorithm from Bioconductor to extract gene expression values and perform normalization. The data were analyzed using a regression-based, estimating equations approach implemented in GenePlus software. The hierarchical clustering was performed using Affymetrix GeneSpring software GX 7.3.1."	"We used gcRMA algorithm from Bioconductor to extract gene expression values and perform normalization. The data were analyzed using a regression-based, estimating equations approach implemented in GenePlus software. The hierarchical clustering was performed using Affymetrix GeneSpring software GX 7.3.1."	"We used gcRMA algorithm from Bioconductor to extract gene expression values and perform normalization. The data were analyzed using a regression-based, estimating equations approach implemented in GenePlus software. The hierarchical clustering was performed using Affymetrix GeneSpring software GX 7.3.1."	"We used gcRMA algorithm from Bioconductor to extract gene expression values and perform normalization. The data were analyzed using a regression-based, estimating equations approach implemented in GenePlus software. The hierarchical clustering was performed using Affymetrix GeneSpring software GX 7.3.1."	"We used gcRMA algorithm from Bioconductor to extract gene expression values and perform normalization. The data were analyzed using a regression-based, estimating equations approach implemented in GenePlus software. The hierarchical clustering was performed using Affymetrix GeneSpring software GX 7.3.1."	"We used gcRMA algorithm from Bioconductor to extract gene expression values and perform normalization. The data were analyzed using a regression-based, estimating equations approach implemented in GenePlus software. The hierarchical clustering was performed using Affymetrix GeneSpring software GX 7.3.1."	"We used gcRMA algorithm from Bioconductor to extract gene expression values and perform normalization. The data were analyzed using a regression-based, estimating equations approach implemented in GenePlus software. The hierarchical clustering was performed using Affymetrix GeneSpring software GX 7.3.1."	"We used gcRMA algorithm from Bioconductor to extract gene expression values and perform normalization. The data were analyzed using a regression-based, estimating equations approach implemented in GenePlus software. The hierarchical clustering was performed using Affymetrix GeneSpring software GX 7.3.1."	"We used gcRMA algorithm from Bioconductor to extract gene expression values and perform normalization. The data were analyzed using a regression-based, estimating equations approach implemented in GenePlus software. The hierarchical clustering was performed using Affymetrix GeneSpring software GX 7.3.1."	"We used gcRMA algorithm from Bioconductor to extract gene expression values and perform normalization. The data were analyzed using a regression-based, estimating equations approach implemented in GenePlus software. The hierarchical clustering was performed using Affymetrix GeneSpring software GX 7.3.1."	"We used gcRMA algorithm from Bioconductor to extract gene expression values and perform normalization. The data were analyzed using a regression-based, estimating equations approach implemented in GenePlus software. The hierarchical clustering was performed using Affymetrix GeneSpring software GX 7.3.1."	"We used gcRMA algorithm from Bioconductor to extract gene expression values and perform normalization. The data were analyzed using a regression-based, estimating equations approach implemented in GenePlus software. The hierarchical clustering was performed using Affymetrix GeneSpring software GX 7.3.1."	"We used gcRMA algorithm from Bioconductor to extract gene expression values and perform normalization. The data were analyzed using a regression-based, estimating equations approach implemented in GenePlus software. The hierarchical clustering was performed using Affymetrix GeneSpring software GX 7.3.1."	"We used gcRMA algorithm from Bioconductor to extract gene expression values and perform normalization. The data were analyzed using a regression-based, estimating equations approach implemented in GenePlus software. The hierarchical clustering was performed using Affymetrix GeneSpring software GX 7.3.1."	"We used gcRMA algorithm from Bioconductor to extract gene expression values and perform normalization. The data were analyzed using a regression-based, estimating equations approach implemented in GenePlus software. The hierarchical clustering was performed using Affymetrix GeneSpring software GX 7.3.1."	"We used gcRMA algorithm from Bioconductor to extract gene expression values and perform normalization. The data were analyzed using a regression-based, estimating equations approach implemented in GenePlus software. The hierarchical clustering was performed using Affymetrix GeneSpring software GX 7.3.1."	"We used gcRMA algorithm from Bioconductor to extract gene expression values and perform normalization. The data were analyzed using a regression-based, estimating equations approach implemented in GenePlus software. The hierarchical clustering was performed using Affymetrix GeneSpring software GX 7.3.1."	"We used gcRMA algorithm from Bioconductor to extract gene expression values and perform normalization. The data were analyzed using a regression-based, estimating equations approach implemented in GenePlus software. The hierarchical clustering was performed using Affymetrix GeneSpring software GX 7.3.1."	"We used gcRMA algorithm from Bioconductor to extract gene expression values and perform normalization. The data were analyzed using a regression-based, estimating equations approach implemented in GenePlus software. The hierarchical clustering was performed using Affymetrix GeneSpring software GX 7.3.1."	"We used gcRMA algorithm from Bioconductor to extract gene expression values and perform normalization. The data were analyzed using a regression-based, estimating equations approach implemented in GenePlus software. The hierarchical clustering was performed using Affymetrix GeneSpring software GX 7.3.1."	"We used gcRMA algorithm from Bioconductor to extract gene expression values and perform normalization. The data were analyzed using a regression-based, estimating equations approach implemented in GenePlus software. The hierarchical clustering was performed using Affymetrix GeneSpring software GX 7.3.1."	"We used gcRMA algorithm from Bioconductor to extract gene expression values and perform normalization. The data were analyzed using a regression-based, estimating equations approach implemented in GenePlus software. The hierarchical clustering was performed using Affymetrix GeneSpring software GX 7.3.1."	"We used gcRMA algorithm from Bioconductor to extract gene expression values and perform normalization. The data were analyzed using a regression-based, estimating equations approach implemented in GenePlus software. The hierarchical clustering was performed using Affymetrix GeneSpring software GX 7.3.1."	"We used gcRMA algorithm from Bioconductor to extract gene expression values and perform normalization. The data were analyzed using a regression-based, estimating equations approach implemented in GenePlus software. The hierarchical clustering was performed using Affymetrix GeneSpring software GX 7.3.1."	"We used gcRMA algorithm from Bioconductor to extract gene expression values and perform normalization. The data were analyzed using a regression-based, estimating equations approach implemented in GenePlus software. The hierarchical clustering was performed using Affymetrix GeneSpring software GX 7.3.1."	"We used gcRMA algorithm from Bioconductor to extract gene expression values and perform normalization. The data were analyzed using a regression-based, estimating equations approach implemented in GenePlus software. The hierarchical clustering was performed using Affymetrix GeneSpring software GX 7.3.1."	"We used gcRMA algorithm from Bioconductor to extract gene expression values and perform normalization. The data were analyzed using a regression-based, estimating equations approach implemented in GenePlus software. The hierarchical clustering was performed using Affymetrix GeneSpring software GX 7.3.1."	"We used gcRMA algorithm from Bioconductor to extract gene expression values and perform normalization. The data were analyzed using a regression-based, estimating equations approach implemented in GenePlus software. The hierarchical clustering was performed using Affymetrix GeneSpring software GX 7.3.1."	"We used gcRMA algorithm from Bioconductor to extract gene expression values and perform normalization. The data were analyzed using a regression-based, estimating equations approach implemented in GenePlus software. The hierarchical clustering was performed using Affymetrix GeneSpring software GX 7.3.1."	"We used gcRMA algorithm from Bioconductor to extract gene expression values and perform normalization. The data were analyzed using a regression-based, estimating equations approach implemented in GenePlus software. The hierarchical clustering was performed using Affymetrix GeneSpring software GX 7.3.1."	"We used gcRMA algorithm from Bioconductor to extract gene expression values and perform normalization. The data were analyzed using a regression-based, estimating equations approach implemented in GenePlus software. The hierarchical clustering was performed using Affymetrix GeneSpring software GX 7.3.1."	"We used gcRMA algorithm from Bioconductor to extract gene expression values and perform normalization. The data were analyzed using a regression-based, estimating equations approach implemented in GenePlus software. The hierarchical clustering was performed using Affymetrix GeneSpring software GX 7.3.1."	"We used gcRMA algorithm from Bioconductor to extract gene expression values and perform normalization. The data were analyzed using a regression-based, estimating equations approach implemented in GenePlus software. The hierarchical clustering was performed using Affymetrix GeneSpring software GX 7.3.1."	"We used gcRMA algorithm from Bioconductor to extract gene expression values and perform normalization. The data were analyzed using a regression-based, estimating equations approach implemented in GenePlus software. The hierarchical clustering was performed using Affymetrix GeneSpring software GX 7.3.1."	"We used gcRMA algorithm from Bioconductor to extract gene expression values and perform normalization. The data were analyzed using a regression-based, estimating equations approach implemented in GenePlus software. The hierarchical clustering was performed using Affymetrix GeneSpring software GX 7.3.1."	"We used gcRMA algorithm from Bioconductor to extract gene expression values and perform normalization. The data were analyzed using a regression-based, estimating equations approach implemented in GenePlus software. The hierarchical clustering was performed using Affymetrix GeneSpring software GX 7.3.1."	"We used gcRMA algorithm from Bioconductor to extract gene expression values and perform normalization. The data were analyzed using a regression-based, estimating equations approach implemented in GenePlus software. The hierarchical clustering was performed using Affymetrix GeneSpring software GX 7.3.1."	"We used gcRMA algorithm from Bioconductor to extract gene expression values and perform normalization. The data were analyzed using a regression-based, estimating equations approach implemented in GenePlus software. The hierarchical clustering was performed using Affymetrix GeneSpring software GX 7.3.1."	"We used gcRMA algorithm from Bioconductor to extract gene expression values and perform normalization. The data were analyzed using a regression-based, estimating equations approach implemented in GenePlus software. The hierarchical clustering was performed using Affymetrix GeneSpring software GX 7.3.1."	"We used gcRMA algorithm from Bioconductor to extract gene expression values and perform normalization. The data were analyzed using a regression-based, estimating equations approach implemented in GenePlus software. The hierarchical clustering was performed using Affymetrix GeneSpring software GX 7.3.1."	"We used gcRMA algorithm from Bioconductor to extract gene expression values and perform normalization. The data were analyzed using a regression-based, estimating equations approach implemented in GenePlus software. The hierarchical clustering was performed using Affymetrix GeneSpring software GX 7.3.1."	"We used gcRMA algorithm from Bioconductor to extract gene expression values and perform normalization. The data were analyzed using a regression-based, estimating equations approach implemented in GenePlus software. The hierarchical clustering was performed using Affymetrix GeneSpring software GX 7.3.1."	"We used gcRMA algorithm from Bioconductor to extract gene expression values and perform normalization. The data were analyzed using a regression-based, estimating equations approach implemented in GenePlus software. The hierarchical clustering was performed using Affymetrix GeneSpring software GX 7.3.1."	"We used gcRMA algorithm from Bioconductor to extract gene expression values and perform normalization. The data were analyzed using a regression-based, estimating equations approach implemented in GenePlus software. The hierarchical clustering was performed using Affymetrix GeneSpring software GX 7.3.1."
!Sample_platform_id	"GPL570"	"GPL570"	"GPL570"	"GPL570"	"GPL570"	"GPL570"	"GPL570"	"GPL570"	"GPL570"	"GPL570"	"GPL570"	"GPL570"	"GPL570"	"GPL570"	"GPL570"	"GPL570"	"GPL570"	"GPL570"	"GPL570"	"GPL570"	"GPL570"	"GPL570"	"GPL570"	"GPL570"	"GPL570"	"GPL570"	"GPL570"	"GPL570"	"GPL570"	"GPL570"	"GPL570"	"GPL570"	"GPL570"	"GPL570"	"GPL570"	"GPL570"	"GPL570"	"GPL570"	"GPL570"	"GPL570"	"GPL570"	"GPL570"	"GPL570"	"GPL570"	"GPL570"	"GPL570"	"GPL570"	"GPL570"	"GPL570"	"GPL570"	"GPL570"	"GPL570"	"GPL570"	"GPL570"	"GPL570"	"GPL570"	"GPL570"	"GPL570"	"GPL570"	"GPL570"	"GPL570"	"GPL570"	"GPL570"	"GPL570"	"GPL570"	"GPL570"	"GPL570"	"GPL570"	"GPL570"	"GPL570"	"GPL570"	"GPL570"	"GPL570"	"GPL570"	"GPL570"	"GPL570"	"GPL570"	"GPL570"	"GPL570"	"GPL570"	"GPL570"	"GPL570"	"GPL570"	"GPL570"	"GPL570"	"GPL570"	"GPL570"	"GPL570"	"GPL570"	"GPL570"	"GPL570"	"GPL570"	"GPL570"	"GPL570"	"GPL570"	"GPL570"	"GPL570"
!Sample_contact_name	"Chu,,Chen"	"Chu,,Chen"	"Chu,,Chen"	"Chu,,Chen"	"Chu,,Chen"	"Chu,,Chen"	"Chu,,Chen"	"Chu,,Chen"	"Chu,,Chen"	"Chu,,Chen"	"Chu,,Chen"	"Chu,,Chen"	"Chu,,Chen"	"Chu,,Chen"	"Chu,,Chen"	"Chu,,Chen"	"Chu,,Chen"	"Chu,,Chen"	"Chu,,Chen"	"Chu,,Chen"	"Chu,,Chen"	"Chu,,Chen"	"Chu,,Chen"	"Chu,,Chen"	"Chu,,Chen"	"Chu,,Chen"	"Chu,,Chen"	"Chu,,Chen"	"Chu,,Chen"	"Chu,,Chen"	"Chu,,Chen"	"Chu,,Chen"	"Chu,,Chen"	"Chu,,Chen"	"Chu,,Chen"	"Chu,,Chen"	"Chu,,Chen"	"Chu,,Chen"	"Chu,,Chen"	"Chu,,Chen"	"Chu,,Chen"	"Chu,,Chen"	"Chu,,Chen"	"Chu,,Chen"	"Chu,,Chen"	"Chu,,Chen"	"Chu,,Chen"	"Chu,,Chen"	"Chu,,Chen"	"Chu,,Chen"	"Chu,,Chen"	"Chu,,Chen"	"Chu,,Chen"	"Chu,,Chen"	"Chu,,Chen"	"Chu,,Chen"	"Chu,,Chen"	"Chu,,Chen"	"Chu,,Chen"	"Chu,,Chen"	"Chu,,Chen"	"Chu,,Chen"	"Chu,,Chen"	"Chu,,Chen"	"Chu,,Chen"	"Chu,,Chen"	"Chu,,Chen"	"Chu,,Chen"	"Chu,,Chen"	"Chu,,Chen"	"Chu,,Chen"	"Chu,,Chen"	"Chu,,Chen"	"Chu,,Chen"	"Chu,,Chen"	"Chu,,Chen"	"Chu,,Chen"	"Chu,,Chen"	"Chu,,Chen"	"Chu,,Chen"	"Chu,,Chen"	"Chu,,Chen"	"Chu,,Chen"	"Chu,,Chen"	"Chu,,Chen"	"Chu,,Chen"	"Chu,,Chen"	"Chu,,Chen"	"Chu,,Chen"	"Chu,,Chen"	"Chu,,Chen"	"Chu,,Chen"	"Chu,,Chen"	"Chu,,Chen"	"Chu,,Chen"	"Chu,,Chen"	"Chu,,Chen"
!Sample_contact_department	"PHS"	"PHS"	"PHS"	"PHS"	"PHS"	"PHS"	"PHS"	"PHS"	"PHS"	"PHS"	"PHS"	"PHS"	"PHS"	"PHS"	"PHS"	"PHS"	"PHS"	"PHS"	"PHS"	"PHS"	"PHS"	"PHS"	"PHS"	"PHS"	"PHS"	"PHS"	"PHS"	"PHS"	"PHS"	"PHS"	"PHS"	"PHS"	"PHS"	"PHS"	"PHS"	"PHS"	"PHS"	"PHS"	"PHS"	"PHS"	"PHS"	"PHS"	"PHS"	"PHS"	"PHS"	"PHS"	"PHS"	"PHS"	"PHS"	"PHS"	"PHS"	"PHS"	"PHS"	"PHS"	"PHS"	"PHS"	"PHS"	"PHS"	"PHS"	"PHS"	"PHS"	"PHS"	"PHS"	"PHS"	"PHS"	"PHS"	"PHS"	"PHS"	"PHS"	"PHS"	"PHS"	"PHS"	"PHS"	"PHS"	"PHS"	"PHS"	"PHS"	"PHS"	"PHS"	"PHS"	"PHS"	"PHS"	"PHS"	"PHS"	"PHS"	"PHS"	"PHS"	"PHS"	"PHS"	"PHS"	"PHS"	"PHS"	"PHS"	"PHS"	"PHS"	"PHS"	"PHS"
!Sample_contact_institute	"Fred Hutchinson Cancer Research Center"	"Fred Hutchinson Cancer Research Center"	"Fred Hutchinson Cancer Research Center"	"Fred Hutchinson Cancer Research Center"	"Fred Hutchinson Cancer Research Center"	"Fred Hutchinson Cancer Research Center"	"Fred Hutchinson Cancer Research Center"	"Fred Hutchinson Cancer Research Center"	"Fred Hutchinson Cancer Research Center"	"Fred Hutchinson Cancer Research Center"	"Fred Hutchinson Cancer Research Center"	"Fred Hutchinson Cancer Research Center"	"Fred Hutchinson Cancer Research Center"	"Fred Hutchinson Cancer Research Center"	"Fred Hutchinson Cancer Research Center"	"Fred Hutchinson Cancer Research Center"	"Fred Hutchinson Cancer Research Center"	"Fred Hutchinson Cancer Research Center"	"Fred Hutchinson Cancer Research Center"	"Fred Hutchinson Cancer Research Center"	"Fred Hutchinson Cancer Research Center"	"Fred Hutchinson Cancer Research Center"	"Fred Hutchinson Cancer Research Center"	"Fred Hutchinson Cancer Research Center"	"Fred Hutchinson Cancer Research Center"	"Fred Hutchinson Cancer Research Center"	"Fred Hutchinson Cancer Research Center"	"Fred Hutchinson Cancer Research Center"	"Fred Hutchinson Cancer Research Center"	"Fred Hutchinson Cancer Research Center"	"Fred Hutchinson Cancer Research Center"	"Fred Hutchinson Cancer Research Center"	"Fred Hutchinson Cancer Research Center"	"Fred Hutchinson Cancer Research Center"	"Fred Hutchinson Cancer Research Center"	"Fred Hutchinson Cancer Research Center"	"Fred Hutchinson Cancer Research Center"	"Fred Hutchinson Cancer Research Center"	"Fred Hutchinson Cancer Research Center"	"Fred Hutchinson Cancer Research Center"	"Fred Hutchinson Cancer Research Center"	"Fred Hutchinson Cancer Research Center"	"Fred Hutchinson Cancer Research Center"	"Fred Hutchinson Cancer Research Center"	"Fred Hutchinson Cancer Research Center"	"Fred Hutchinson Cancer Research Center"	"Fred Hutchinson Cancer Research Center"	"Fred Hutchinson Cancer Research Center"	"Fred Hutchinson Cancer Research Center"	"Fred Hutchinson Cancer Research Center"	"Fred Hutchinson Cancer Research Center"	"Fred Hutchinson Cancer Research Center"	"Fred Hutchinson Cancer Research Center"	"Fred Hutchinson Cancer Research Center"	"Fred Hutchinson Cancer Research Center"	"Fred Hutchinson Cancer Research Center"	"Fred Hutchinson Cancer Research Center"	"Fred Hutchinson Cancer Research Center"	"Fred Hutchinson Cancer Research Center"	"Fred Hutchinson Cancer Research Center"	"Fred Hutchinson Cancer Research Center"	"Fred Hutchinson Cancer Research Center"	"Fred Hutchinson Cancer Research Center"	"Fred Hutchinson Cancer Research Center"	"Fred Hutchinson Cancer Research Center"	"Fred Hutchinson Cancer Research Center"	"Fred Hutchinson Cancer Research Center"	"Fred Hutchinson Cancer Research Center"	"Fred Hutchinson Cancer Research Center"	"Fred Hutchinson Cancer Research Center"	"Fred Hutchinson Cancer Research Center"	"Fred Hutchinson Cancer Research Center"	"Fred Hutchinson Cancer Research Center"	"Fred Hutchinson Cancer Research Center"	"Fred Hutchinson Cancer Research Center"	"Fred Hutchinson Cancer Research Center"	"Fred Hutchinson Cancer Research Center"	"Fred Hutchinson Cancer Research Center"	"Fred Hutchinson Cancer Research Center"	"Fred Hutchinson Cancer Research Center"	"Fred Hutchinson Cancer Research Center"	"Fred Hutchinson Cancer Research Center"	"Fred Hutchinson Cancer Research Center"	"Fred Hutchinson Cancer Research Center"	"Fred Hutchinson Cancer Research Center"	"Fred Hutchinson Cancer Research Center"	"Fred Hutchinson Cancer Research Center"	"Fred Hutchinson Cancer Research Center"	"Fred Hutchinson Cancer Research Center"	"Fred Hutchinson Cancer Research Center"	"Fred Hutchinson Cancer Research Center"	"Fred Hutchinson Cancer Research Center"	"Fred Hutchinson Cancer Research Center"	"Fred Hutchinson Cancer Research Center"	"Fred Hutchinson Cancer Research Center"	"Fred Hutchinson Cancer Research Center"	"Fred Hutchinson Cancer Research Center"
!Sample_contact_address	"1100 Fairview Ave. N, PO Box 19024, M/S M5-C800"	"1100 Fairview Ave. N, PO Box 19024, M/S M5-C800"	"1100 Fairview Ave. N, PO Box 19024, M/S M5-C800"	"1100 Fairview Ave. N, PO Box 19024, M/S M5-C800"	"1100 Fairview Ave. N, PO Box 19024, M/S M5-C800"	"1100 Fairview Ave. N, PO Box 19024, M/S M5-C800"	"1100 Fairview Ave. N, PO Box 19024, M/S M5-C800"	"1100 Fairview Ave. N, PO Box 19024, M/S M5-C800"	"1100 Fairview Ave. N, PO Box 19024, M/S M5-C800"	"1100 Fairview Ave. N, PO Box 19024, M/S M5-C800"	"1100 Fairview Ave. N, PO Box 19024, M/S M5-C800"	"1100 Fairview Ave. N, PO Box 19024, M/S M5-C800"	"1100 Fairview Ave. N, PO Box 19024, M/S M5-C800"	"1100 Fairview Ave. N, PO Box 19024, M/S M5-C800"	"1100 Fairview Ave. N, PO Box 19024, M/S M5-C800"	"1100 Fairview Ave. N, PO Box 19024, M/S M5-C800"	"1100 Fairview Ave. N, PO Box 19024, M/S M5-C800"	"1100 Fairview Ave. N, PO Box 19024, M/S M5-C800"	"1100 Fairview Ave. N, PO Box 19024, M/S M5-C800"	"1100 Fairview Ave. N, PO Box 19024, M/S M5-C800"	"1100 Fairview Ave. N, PO Box 19024, M/S M5-C800"	"1100 Fairview Ave. N, PO Box 19024, M/S M5-C800"	"1100 Fairview Ave. N, PO Box 19024, M/S M5-C800"	"1100 Fairview Ave. N, PO Box 19024, M/S M5-C800"	"1100 Fairview Ave. N, PO Box 19024, M/S M5-C800"	"1100 Fairview Ave. N, PO Box 19024, M/S M5-C800"	"1100 Fairview Ave. N, PO Box 19024, M/S M5-C800"	"1100 Fairview Ave. N, PO Box 19024, M/S M5-C800"	"1100 Fairview Ave. N, PO Box 19024, M/S M5-C800"	"1100 Fairview Ave. N, PO Box 19024, M/S M5-C800"	"1100 Fairview Ave. N, PO Box 19024, M/S M5-C800"	"1100 Fairview Ave. N, PO Box 19024, M/S M5-C800"	"1100 Fairview Ave. N, PO Box 19024, M/S M5-C800"	"1100 Fairview Ave. N, PO Box 19024, M/S M5-C800"	"1100 Fairview Ave. N, PO Box 19024, M/S M5-C800"	"1100 Fairview Ave. N, PO Box 19024, M/S M5-C800"	"1100 Fairview Ave. N, PO Box 19024, M/S M5-C800"	"1100 Fairview Ave. N, PO Box 19024, M/S M5-C800"	"1100 Fairview Ave. N, PO Box 19024, M/S M5-C800"	"1100 Fairview Ave. N, PO Box 19024, M/S M5-C800"	"1100 Fairview Ave. N, PO Box 19024, M/S M5-C800"	"1100 Fairview Ave. N, PO Box 19024, M/S M5-C800"	"1100 Fairview Ave. N, PO Box 19024, M/S M5-C800"	"1100 Fairview Ave. N, PO Box 19024, M/S M5-C800"	"1100 Fairview Ave. N, PO Box 19024, M/S M5-C800"	"1100 Fairview Ave. N, PO Box 19024, M/S M5-C800"	"1100 Fairview Ave. N, PO Box 19024, M/S M5-C800"	"1100 Fairview Ave. N, PO Box 19024, M/S M5-C800"	"1100 Fairview Ave. N, PO Box 19024, M/S M5-C800"	"1100 Fairview Ave. N, PO Box 19024, M/S M5-C800"	"1100 Fairview Ave. N, PO Box 19024, M/S M5-C800"	"1100 Fairview Ave. N, PO Box 19024, M/S M5-C800"	"1100 Fairview Ave. N, PO Box 19024, M/S M5-C800"	"1100 Fairview Ave. N, PO Box 19024, M/S M5-C800"	"1100 Fairview Ave. N, PO Box 19024, M/S M5-C800"	"1100 Fairview Ave. N, PO Box 19024, M/S M5-C800"	"1100 Fairview Ave. N, PO Box 19024, M/S M5-C800"	"1100 Fairview Ave. N, PO Box 19024, M/S M5-C800"	"1100 Fairview Ave. N, PO Box 19024, M/S M5-C800"	"1100 Fairview Ave. N, PO Box 19024, M/S M5-C800"	"1100 Fairview Ave. N, PO Box 19024, M/S M5-C800"	"1100 Fairview Ave. N, PO Box 19024, M/S M5-C800"	"1100 Fairview Ave. N, PO Box 19024, M/S M5-C800"	"1100 Fairview Ave. N, PO Box 19024, M/S M5-C800"	"1100 Fairview Ave. N, PO Box 19024, M/S M5-C800"	"1100 Fairview Ave. N, PO Box 19024, M/S M5-C800"	"1100 Fairview Ave. N, PO Box 19024, M/S M5-C800"	"1100 Fairview Ave. N, PO Box 19024, M/S M5-C800"	"1100 Fairview Ave. N, PO Box 19024, M/S M5-C800"	"1100 Fairview Ave. N, PO Box 19024, M/S M5-C800"	"1100 Fairview Ave. N, PO Box 19024, M/S M5-C800"	"1100 Fairview Ave. N, PO Box 19024, M/S M5-C800"	"1100 Fairview Ave. N, PO Box 19024, M/S M5-C800"	"1100 Fairview Ave. N, PO Box 19024, M/S M5-C800"	"1100 Fairview Ave. N, PO Box 19024, M/S M5-C800"	"1100 Fairview Ave. N, PO Box 19024, M/S M5-C800"	"1100 Fairview Ave. N, PO Box 19024, M/S M5-C800"	"1100 Fairview Ave. N, PO Box 19024, M/S M5-C800"	"1100 Fairview Ave. N, PO Box 19024, M/S M5-C800"	"1100 Fairview Ave. N, PO Box 19024, M/S M5-C800"	"1100 Fairview Ave. N, PO Box 19024, M/S M5-C800"	"1100 Fairview Ave. N, PO Box 19024, M/S M5-C800"	"1100 Fairview Ave. N, PO Box 19024, M/S M5-C800"	"1100 Fairview Ave. N, PO Box 19024, M/S M5-C800"	"1100 Fairview Ave. N, PO Box 19024, M/S M5-C800"	"1100 Fairview Ave. N, PO Box 19024, M/S M5-C800"	"1100 Fairview Ave. N, PO Box 19024, M/S M5-C800"	"1100 Fairview Ave. N, PO Box 19024, M/S M5-C800"	"1100 Fairview Ave. N, PO Box 19024, M/S M5-C800"	"1100 Fairview Ave. N, PO Box 19024, M/S M5-C800"	"1100 Fairview Ave. N, PO Box 19024, M/S M5-C800"	"1100 Fairview Ave. N, PO Box 19024, M/S M5-C800"	"1100 Fairview Ave. N, PO Box 19024, M/S M5-C800"	"1100 Fairview Ave. N, PO Box 19024, M/S M5-C800"	"1100 Fairview Ave. N, PO Box 19024, M/S M5-C800"	"1100 Fairview Ave. N, PO Box 19024, M/S M5-C800"	"1100 Fairview Ave. N, PO Box 19024, M/S M5-C800"
!Sample_contact_city	"Seattle"	"Seattle"	"Seattle"	"Seattle"	"Seattle"	"Seattle"	"Seattle"	"Seattle"	"Seattle"	"Seattle"	"Seattle"	"Seattle"	"Seattle"	"Seattle"	"Seattle"	"Seattle"	"Seattle"	"Seattle"	"Seattle"	"Seattle"	"Seattle"	"Seattle"	"Seattle"	"Seattle"	"Seattle"	"Seattle"	"Seattle"	"Seattle"	"Seattle"	"Seattle"	"Seattle"	"Seattle"	"Seattle"	"Seattle"	"Seattle"	"Seattle"	"Seattle"	"Seattle"	"Seattle"	"Seattle"	"Seattle"	"Seattle"	"Seattle"	"Seattle"	"Seattle"	"Seattle"	"Seattle"	"Seattle"	"Seattle"	"Seattle"	"Seattle"	"Seattle"	"Seattle"	"Seattle"	"Seattle"	"Seattle"	"Seattle"	"Seattle"	"Seattle"	"Seattle"	"Seattle"	"Seattle"	"Seattle"	"Seattle"	"Seattle"	"Seattle"	"Seattle"	"Seattle"	"Seattle"	"Seattle"	"Seattle"	"Seattle"	"Seattle"	"Seattle"	"Seattle"	"Seattle"	"Seattle"	"Seattle"	"Seattle"	"Seattle"	"Seattle"	"Seattle"	"Seattle"	"Seattle"	"Seattle"	"Seattle"	"Seattle"	"Seattle"	"Seattle"	"Seattle"	"Seattle"	"Seattle"	"Seattle"	"Seattle"	"Seattle"	"Seattle"	"Seattle"
!Sample_contact_state	"Washington"	"Washington"	"Washington"	"Washington"	"Washington"	"Washington"	"Washington"	"Washington"	"Washington"	"Washington"	"Washington"	"Washington"	"Washington"	"Washington"	"Washington"	"Washington"	"Washington"	"Washington"	"Washington"	"Washington"	"Washington"	"Washington"	"Washington"	"Washington"	"Washington"	"Washington"	"Washington"	"Washington"	"Washington"	"Washington"	"Washington"	"Washington"	"Washington"	"Washington"	"Washington"	"Washington"	"Washington"	"Washington"	"Washington"	"Washington"	"Washington"	"Washington"	"Washington"	"Washington"	"Washington"	"Washington"	"Washington"	"Washington"	"Washington"	"Washington"	"Washington"	"Washington"	"Washington"	"Washington"	"Washington"	"Washington"	"Washington"	"Washington"	"Washington"	"Washington"	"Washington"	"Washington"	"Washington"	"Washington"	"Washington"	"Washington"	"Washington"	"Washington"	"Washington"	"Washington"	"Washington"	"Washington"	"Washington"	"Washington"	"Washington"	"Washington"	"Washington"	"Washington"	"Washington"	"Washington"	"Washington"	"Washington"	"Washington"	"Washington"	"Washington"	"Washington"	"Washington"	"Washington"	"Washington"	"Washington"	"Washington"	"Washington"	"Washington"	"Washington"	"Washington"	"Washington"	"Washington"
!Sample_contact_zip/postal_code	"98109"	"98109"	"98109"	"98109"	"98109"	"98109"	"98109"	"98109"	"98109"	"98109"	"98109"	"98109"	"98109"	"98109"	"98109"	"98109"	"98109"	"98109"	"98109"	"98109"	"98109"	"98109"	"98109"	"98109"	"98109"	"98109"	"98109"	"98109"	"98109"	"98109"	"98109"	"98109"	"98109"	"98109"	"98109"	"98109"	"98109"	"98109"	"98109"	"98109"	"98109"	"98109"	"98109"	"98109"	"98109"	"98109"	"98109"	"98109"	"98109"	"98109"	"98109"	"98109"	"98109"	"98109"	"98109"	"98109"	"98109"	"98109"	"98109"	"98109"	"98109"	"98109"	"98109"	"98109"	"98109"	"98109"	"98109"	"98109"	"98109"	"98109"	"98109"	"98109"	"98109"	"98109"	"98109"	"98109"	"98109"	"98109"	"98109"	"98109"	"98109"	"98109"	"98109"	"98109"	"98109"	"98109"	"98109"	"98109"	"98109"	"98109"	"98109"	"98109"	"98109"	"98109"	"98109"	"98109"	"98109"
!Sample_contact_country	"USA"	"USA"	"USA"	"USA"	"USA"	"USA"	"USA"	"USA"	"USA"	"USA"	"USA"	"USA"	"USA"	"USA"	"USA"	"USA"	"USA"	"USA"	"USA"	"USA"	"USA"	"USA"	"USA"	"USA"	"USA"	"USA"	"USA"	"USA"	"USA"	"USA"	"USA"	"USA"	"USA"	"USA"	"USA"	"USA"	"USA"	"USA"	"USA"	"USA"	"USA"	"USA"	"USA"	"USA"	"USA"	"USA"	"USA"	"USA"	"USA"	"USA"	"USA"	"USA"	"USA"	"USA"	"USA"	"USA"	"USA"	"USA"	"USA"	"USA"	"USA"	"USA"	"USA"	"USA"	"USA"	"USA"	"USA"	"USA"	"USA"	"USA"	"USA"	"USA"	"USA"	"USA"	"USA"	"USA"	"USA"	"USA"	"USA"	"USA"	"USA"	"USA"	"USA"	"USA"	"USA"	"USA"	"USA"	"USA"	"USA"	"USA"	"USA"	"USA"	"USA"	"USA"	"USA"	"USA"	"USA"
!Sample_supplementary_file	"ftp://ftp.ncbi.nlm.nih.gov/geo/samples/GSM1020nnn/GSM1020099/suppl/GSM1020099_05_10358-3.CEL.gz"	"ftp://ftp.ncbi.nlm.nih.gov/geo/samples/GSM1020nnn/GSM1020100/suppl/GSM1020100_01_10004-9.CEL.gz"	"ftp://ftp.ncbi.nlm.nih.gov/geo/samples/GSM1020nnn/GSM1020101/suppl/GSM1020101_02_10013-3.CEL.gz"	"ftp://ftp.ncbi.nlm.nih.gov/geo/samples/GSM1020nnn/GSM1020102/suppl/GSM1020102_1_10014-6.CEL.gz"	"ftp://ftp.ncbi.nlm.nih.gov/geo/samples/GSM1020nnn/GSM1020103/suppl/GSM1020103_02_10019-1.CEL.gz"	"ftp://ftp.ncbi.nlm.nih.gov/geo/samples/GSM1020nnn/GSM1020104/suppl/GSM1020104_03_10026-9.CEL.gz"	"ftp://ftp.ncbi.nlm.nih.gov/geo/samples/GSM1020nnn/GSM1020105/suppl/GSM1020105_04_10027-2.CEL.gz"	"ftp://ftp.ncbi.nlm.nih.gov/geo/samples/GSM1020nnn/GSM1020106/suppl/GSM1020106_05_10029-8.CEL.gz"	"ftp://ftp.ncbi.nlm.nih.gov/geo/samples/GSM1020nnn/GSM1020107/suppl/GSM1020107_4_10035-3.CEL.gz"	"ftp://ftp.ncbi.nlm.nih.gov/geo/samples/GSM1020nnn/GSM1020108/suppl/GSM1020108_01_10037-9.CEL.gz"	"ftp://ftp.ncbi.nlm.nih.gov/geo/samples/GSM1020nnn/GSM1020109/suppl/GSM1020109_2_10041-8.CEL.gz"	"ftp://ftp.ncbi.nlm.nih.gov/geo/samples/GSM1020nnn/GSM1020110/suppl/GSM1020110_08_10045-0.CEL.gz"	"ftp://ftp.ncbi.nlm.nih.gov/geo/samples/GSM1020nnn/GSM1020111/suppl/GSM1020111_2_10048-9.CEL.gz"	"ftp://ftp.ncbi.nlm.nih.gov/geo/samples/GSM1020nnn/GSM1020112/suppl/GSM1020112_04_10049-2.CEL.gz"	"ftp://ftp.ncbi.nlm.nih.gov/geo/samples/GSM1020nnn/GSM1020113/suppl/GSM1020113_01_10050-2.CEL.gz"	"ftp://ftp.ncbi.nlm.nih.gov/geo/samples/GSM1020nnn/GSM1020114/suppl/GSM1020114_03_10051-5.CEL.gz"	"ftp://ftp.ncbi.nlm.nih.gov/geo/samples/GSM1020nnn/GSM1020115/suppl/GSM1020115_10_10053-1.CEL.gz"	"ftp://ftp.ncbi.nlm.nih.gov/geo/samples/GSM1020nnn/GSM1020116/suppl/GSM1020116_05_10055-7.CEL.gz"	"ftp://ftp.ncbi.nlm.nih.gov/geo/samples/GSM1020nnn/GSM1020117/suppl/GSM1020117_04_10057-3.CEL.gz"	"ftp://ftp.ncbi.nlm.nih.gov/geo/samples/GSM1020nnn/GSM1020118/suppl/GSM1020118_07_10059-9.CEL.gz"	"ftp://ftp.ncbi.nlm.nih.gov/geo/samples/GSM1020nnn/GSM1020119/suppl/GSM1020119_3_10067-0.CEL.gz"	"ftp://ftp.ncbi.nlm.nih.gov/geo/samples/GSM1020nnn/GSM1020120/suppl/GSM1020120_04_10069-6.CEL.gz"	"ftp://ftp.ncbi.nlm.nih.gov/geo/samples/GSM1020nnn/GSM1020121/suppl/GSM1020121_02_10070-6.CEL.gz"	"ftp://ftp.ncbi.nlm.nih.gov/geo/samples/GSM1020nnn/GSM1020122/suppl/GSM1020122_03_10121-3.CEL.gz"	"ftp://ftp.ncbi.nlm.nih.gov/geo/samples/GSM1020nnn/GSM1020123/suppl/GSM1020123_4_10124-2.CEL.gz"	"ftp://ftp.ncbi.nlm.nih.gov/geo/samples/GSM1020nnn/GSM1020124/suppl/GSM1020124_04_10125-5.CEL.gz"	"ftp://ftp.ncbi.nlm.nih.gov/geo/samples/GSM1020nnn/GSM1020125/suppl/GSM1020125_01_10127-1.CEL.gz"	"ftp://ftp.ncbi.nlm.nih.gov/geo/samples/GSM1020nnn/GSM1020126/suppl/GSM1020126_09_10128-4.CEL.gz"	"ftp://ftp.ncbi.nlm.nih.gov/geo/samples/GSM1020nnn/GSM1020127/suppl/GSM1020127_05_10131-0.CEL.gz"	"ftp://ftp.ncbi.nlm.nih.gov/geo/samples/GSM1020nnn/GSM1020128/suppl/GSM1020128_02_10133-6.CEL.gz"	"ftp://ftp.ncbi.nlm.nih.gov/geo/samples/GSM1020nnn/GSM1020129/suppl/GSM1020129_06_10134-9.CEL.gz"	"ftp://ftp.ncbi.nlm.nih.gov/geo/samples/GSM1020nnn/GSM1020130/suppl/GSM1020130_05_10136-5.CEL.gz"	"ftp://ftp.ncbi.nlm.nih.gov/geo/samples/GSM1020nnn/GSM1020131/suppl/GSM1020131_5_10140-4.CEL.gz"	"ftp://ftp.ncbi.nlm.nih.gov/geo/samples/GSM1020nnn/GSM1020132/suppl/GSM1020132_04_10179-2.CEL.gz"	"ftp://ftp.ncbi.nlm.nih.gov/geo/samples/GSM1020nnn/GSM1020133/suppl/GSM1020133_05_10183-1.CEL.gz"	"ftp://ftp.ncbi.nlm.nih.gov/geo/samples/GSM1020nnn/GSM1020134/suppl/GSM1020134_10_10190-9.CEL.gz"	"ftp://ftp.ncbi.nlm.nih.gov/geo/samples/GSM1020nnn/GSM1020135/suppl/GSM1020135_03_10193-8.CEL.gz"	"ftp://ftp.ncbi.nlm.nih.gov/geo/samples/GSM1020nnn/GSM1020136/suppl/GSM1020136_03_10197-0.CEL.gz"	"ftp://ftp.ncbi.nlm.nih.gov/geo/samples/GSM1020nnn/GSM1020137/suppl/GSM1020137_06_10198-3.CEL.gz"	"ftp://ftp.ncbi.nlm.nih.gov/geo/samples/GSM1020nnn/GSM1020138/suppl/GSM1020138_07_10200-5.CEL.gz"	"ftp://ftp.ncbi.nlm.nih.gov/geo/samples/GSM1020nnn/GSM1020139/suppl/GSM1020139_09_10244-5.CEL.gz"	"ftp://ftp.ncbi.nlm.nih.gov/geo/samples/GSM1020nnn/GSM1020140/suppl/GSM1020140_10_10245-8.CEL.gz"	"ftp://ftp.ncbi.nlm.nih.gov/geo/samples/GSM1020nnn/GSM1020141/suppl/GSM1020141_04_10247-4.CEL.gz"	"ftp://ftp.ncbi.nlm.nih.gov/geo/samples/GSM1020nnn/GSM1020142/suppl/GSM1020142_14_10248-7.CEL.gz"	"ftp://ftp.ncbi.nlm.nih.gov/geo/samples/GSM1020nnn/GSM1020143/suppl/GSM1020143_05_10252-6.CEL.gz"	"ftp://ftp.ncbi.nlm.nih.gov/geo/samples/GSM1020nnn/GSM1020144/suppl/GSM1020144_12_10256-8.CEL.gz"	"ftp://ftp.ncbi.nlm.nih.gov/geo/samples/GSM1020nnn/GSM1020145/suppl/GSM1020145_13_10259-7.CEL.gz"	"ftp://ftp.ncbi.nlm.nih.gov/geo/samples/GSM1020nnn/GSM1020146/suppl/GSM1020146_01_10294-0_2.CEL.gz"	"ftp://ftp.ncbi.nlm.nih.gov/geo/samples/GSM1020nnn/GSM1020147/suppl/GSM1020147_07_10297-9.CEL.gz"	"ftp://ftp.ncbi.nlm.nih.gov/geo/samples/GSM1020nnn/GSM1020148/suppl/GSM1020148_10_10301-7.CEL.gz"	"ftp://ftp.ncbi.nlm.nih.gov/geo/samples/GSM1020nnn/GSM1020149/suppl/GSM1020149_09_10302-0_2nd.CEL.gz"	"ftp://ftp.ncbi.nlm.nih.gov/geo/samples/GSM1020nnn/GSM1020150/suppl/GSM1020150_05_10311-4_2.CEL.gz"	"ftp://ftp.ncbi.nlm.nih.gov/geo/samples/GSM1020nnn/GSM1020151/suppl/GSM1020151_06_10312-7.CEL.gz"	"ftp://ftp.ncbi.nlm.nih.gov/geo/samples/GSM1020nnn/GSM1020152/suppl/GSM1020152_05_10316-9.CEL.gz"	"ftp://ftp.ncbi.nlm.nih.gov/geo/samples/GSM1020nnn/GSM1020153/suppl/GSM1020153_12_10318-5.CEL.gz"	"ftp://ftp.ncbi.nlm.nih.gov/geo/samples/GSM1020nnn/GSM1020154/suppl/GSM1020154_10_10323-7.CEL.gz"	"ftp://ftp.ncbi.nlm.nih.gov/geo/samples/GSM1020nnn/GSM1020155/suppl/GSM1020155_11_10324-0.CEL.gz"	"ftp://ftp.ncbi.nlm.nih.gov/geo/samples/GSM1020nnn/GSM1020156/suppl/GSM1020156_01_10332-1.CEL.gz"	"ftp://ftp.ncbi.nlm.nih.gov/geo/samples/GSM1020nnn/GSM1020157/suppl/GSM1020157_13_10335-0.CEL.gz"	"ftp://ftp.ncbi.nlm.nih.gov/geo/samples/GSM1020nnn/GSM1020158/suppl/GSM1020158_07_10338-9.CEL.gz"	"ftp://ftp.ncbi.nlm.nih.gov/geo/samples/GSM1020nnn/GSM1020159/suppl/GSM1020159_04_10342-7.CEL.gz"	"ftp://ftp.ncbi.nlm.nih.gov/geo/samples/GSM1020nnn/GSM1020160/suppl/GSM1020160_15_10346-0.CEL.gz"	"ftp://ftp.ncbi.nlm.nih.gov/geo/samples/GSM1020nnn/GSM1020161/suppl/GSM1020161_12_10354-1.CEL.gz"	"ftp://ftp.ncbi.nlm.nih.gov/geo/samples/GSM1020nnn/GSM1020162/suppl/GSM1020162_07_10361-9.CEL.gz"	"ftp://ftp.ncbi.nlm.nih.gov/geo/samples/GSM1020nnn/GSM1020163/suppl/GSM1020163_08_10362-2.CEL.gz"	"ftp://ftp.ncbi.nlm.nih.gov/geo/samples/GSM1020nnn/GSM1020164/suppl/GSM1020164_15_10365-1.CEL.gz"	"ftp://ftp.ncbi.nlm.nih.gov/geo/samples/GSM1020nnn/GSM1020165/suppl/GSM1020165_02_10367-7.CEL.gz"	"ftp://ftp.ncbi.nlm.nih.gov/geo/samples/GSM1020nnn/GSM1020166/suppl/GSM1020166_03_10369-3.CEL.gz"	"ftp://ftp.ncbi.nlm.nih.gov/geo/samples/GSM1020nnn/GSM1020167/suppl/GSM1020167_04_10373-2.CEL.gz"	"ftp://ftp.ncbi.nlm.nih.gov/geo/samples/GSM1020nnn/GSM1020168/suppl/GSM1020168_09_10376-1_2nd.CEL.gz"	"ftp://ftp.ncbi.nlm.nih.gov/geo/samples/GSM1020nnn/GSM1020169/suppl/GSM1020169_07_10377-4.CEL.gz"	"ftp://ftp.ncbi.nlm.nih.gov/geo/samples/GSM1020nnn/GSM1020170/suppl/GSM1020170_09_10381-3.CEL.gz"	"ftp://ftp.ncbi.nlm.nih.gov/geo/samples/GSM1020nnn/GSM1020171/suppl/GSM1020171_09_10384-2.CEL.gz"	"ftp://ftp.ncbi.nlm.nih.gov/geo/samples/GSM1020nnn/GSM1020172/suppl/GSM1020172_01_10392-3.CEL.gz"	"ftp://ftp.ncbi.nlm.nih.gov/geo/samples/GSM1020nnn/GSM1020173/suppl/GSM1020173_15_10393-6.CEL.gz"	"ftp://ftp.ncbi.nlm.nih.gov/geo/samples/GSM1020nnn/GSM1020174/suppl/GSM1020174_04_10394-9.CEL.gz"	"ftp://ftp.ncbi.nlm.nih.gov/geo/samples/GSM1020nnn/GSM1020175/suppl/GSM1020175_05_10395-2.CEL.gz"	"ftp://ftp.ncbi.nlm.nih.gov/geo/samples/GSM1020nnn/GSM1020176/suppl/GSM1020176_06_10398-1.CEL.gz"	"ftp://ftp.ncbi.nlm.nih.gov/geo/samples/GSM1020nnn/GSM1020177/suppl/GSM1020177_07_10400-3.CEL.gz"	"ftp://ftp.ncbi.nlm.nih.gov/geo/samples/GSM1020nnn/GSM1020178/suppl/GSM1020178_08_10402-9.CEL.gz"	"ftp://ftp.ncbi.nlm.nih.gov/geo/samples/GSM1020nnn/GSM1020179/suppl/GSM1020179_04_18797-8_rerun.CEL.gz"	"ftp://ftp.ncbi.nlm.nih.gov/geo/samples/GSM1020nnn/GSM1020180/suppl/GSM1020180_02_18727-9.CEL.gz"	"ftp://ftp.ncbi.nlm.nih.gov/geo/samples/GSM1020nnn/GSM1020181/suppl/GSM1020181_03_18728-2.CEL.gz"	"ftp://ftp.ncbi.nlm.nih.gov/geo/samples/GSM1020nnn/GSM1020182/suppl/GSM1020182_05_18730-5.CEL.gz"	"ftp://ftp.ncbi.nlm.nih.gov/geo/samples/GSM1020nnn/GSM1020183/suppl/GSM1020183_06_18731-8.CEL.gz"	"ftp://ftp.ncbi.nlm.nih.gov/geo/samples/GSM1020nnn/GSM1020184/suppl/GSM1020184_07_18732-1.CEL.gz"	"ftp://ftp.ncbi.nlm.nih.gov/geo/samples/GSM1020nnn/GSM1020185/suppl/GSM1020185_09_18734-7.CEL.gz"	"ftp://ftp.ncbi.nlm.nih.gov/geo/samples/GSM1020nnn/GSM1020186/suppl/GSM1020186_11_18736-3.CEL.gz"	"ftp://ftp.ncbi.nlm.nih.gov/geo/samples/GSM1020nnn/GSM1020187/suppl/GSM1020187_14_18739-2.CEL.gz"	"ftp://ftp.ncbi.nlm.nih.gov/geo/samples/GSM1020nnn/GSM1020188/suppl/GSM1020188_01_18742-8.CEL.gz"	"ftp://ftp.ncbi.nlm.nih.gov/geo/samples/GSM1020nnn/GSM1020189/suppl/GSM1020189_04_18745-7.CEL.gz"	"ftp://ftp.ncbi.nlm.nih.gov/geo/samples/GSM1020nnn/GSM1020190/suppl/GSM1020190_05_18746-0.CEL.gz"	"ftp://ftp.ncbi.nlm.nih.gov/geo/samples/GSM1020nnn/GSM1020191/suppl/GSM1020191_06_18747-3.CEL.gz"	"ftp://ftp.ncbi.nlm.nih.gov/geo/samples/GSM1020nnn/GSM1020192/suppl/GSM1020192_09_18750-9.CEL.gz"	"ftp://ftp.ncbi.nlm.nih.gov/geo/samples/GSM1020nnn/GSM1020193/suppl/GSM1020193_10_18751-2.CEL.gz"	"ftp://ftp.ncbi.nlm.nih.gov/geo/samples/GSM1020nnn/GSM1020194/suppl/GSM1020194_13_18754-1.CEL.gz"	"ftp://ftp.ncbi.nlm.nih.gov/geo/samples/GSM1020nnn/GSM1020195/suppl/GSM1020195_11_18804-5_rerun.CEL.gz"
!Sample_data_row_count	"54613"	"54613"	"54613"	"54613"	"54613"	"54613"	"54613"	"54613"	"54613"	"54613"	"54613"	"54613"	"54613"	"54613"	"54613"	"54613"	"54613"	"54613"	"54613"	"54613"	"54613"	"54613"	"54613"	"54613"	"54613"	"54613"	"54613"	"54613"	"54613"	"54613"	"54613"	"54613"	"54613"	"54613"	"54613"	"54613"	"54613"	"54613"	"54613"	"54613"	"54613"	"54613"	"54613"	"54613"	"54613"	"54613"	"54613"	"54613"	"54613"	"54613"	"54613"	"54613"	"54613"	"54613"	"54613"	"54613"	"54613"	"54613"	"54613"	"54613"	"54613"	"54613"	"54613"	"54613"	"54613"	"54613"	"54613"	"54613"	"54613"	"54613"	"54613"	"54613"	"54613"	"54613"	"54613"	"54613"	"54613"	"54613"	"54613"	"54613"	"54613"	"54613"	"54613"	"54613"	"54613"	"54613"	"54613"	"54613"	"54613"	"54613"	"54613"	"54613"	"54613"	"54613"	"54613"	"54613"	"54613"
!series_matrix_table_begin
"ID_REF"	"GSM1020099"	"GSM1020100"	"GSM1020101"	"GSM1020102"	"GSM1020103"	"GSM1020104"	"GSM1020105"	"GSM1020106"	"GSM1020107"	"GSM1020108"	"GSM1020109"	"GSM1020110"	"GSM1020111"	"GSM1020112"	"GSM1020113"	"GSM1020114"	"GSM1020115"	"GSM1020116"	"GSM1020117"	"GSM1020118"	"GSM1020119"	"GSM1020120"	"GSM1020121"	"GSM1020122"	"GSM1020123"	"GSM1020124"	"GSM1020125"	"GSM1020126"	"GSM1020127"	"GSM1020128"	"GSM1020129"	"GSM1020130"	"GSM1020131"	"GSM1020132"	"GSM1020133"	"GSM1020134"	"GSM1020135"	"GSM1020136"	"GSM1020137"	"GSM1020138"	"GSM1020139"	"GSM1020140"	"GSM1020141"	"GSM1020142"	"GSM1020143"	"GSM1020144"	"GSM1020145"	"GSM1020146"	"GSM1020147"	"GSM1020148"	"GSM1020149"	"GSM1020150"	"GSM1020151"	"GSM1020152"	"GSM1020153"	"GSM1020154"	"GSM1020155"	"GSM1020156"	"GSM1020157"	"GSM1020158"	"GSM1020159"	"GSM1020160"	"GSM1020161"	"GSM1020162"	"GSM1020163"	"GSM1020164"	"GSM1020165"	"GSM1020166"	"GSM1020167"	"GSM1020168"	"GSM1020169"	"GSM1020170"	"GSM1020171"	"GSM1020172"	"GSM1020173"	"GSM1020174"	"GSM1020175"	"GSM1020176"	"GSM1020177"	"GSM1020178"	"GSM1020179"	"GSM1020180"	"GSM1020181"	"GSM1020182"	"GSM1020183"	"GSM1020184"	"GSM1020185"	"GSM1020186"	"GSM1020187"	"GSM1020188"	"GSM1020189"	"GSM1020190"	"GSM1020191"	"GSM1020192"	"GSM1020193"	"GSM1020194"	"GSM1020195"
"1007_s_at"	10.49426165	9.948265037	8.215034487	9.28270834	10.05732476	9.378209293	7.906188159	9.360175349	10.11576615	8.87919199	9.634432463	9.479626938	9.526440236	9.398344637	9.754868301	9.560484902	9.843510832	10.45836253	9.483044035	9.465909652	9.15818347	9.715616352	8.924643863	9.643304219	9.255768454	9.119688084	9.557205481	9.477302145	9.554489369	8.992333885	9.679445328	9.724273286	9.912386034	9.860966249	9.627598664	8.537468332	9.291689103	8.893226296	10.32482291	9.752134446	7.817772994	9.421128029	7.263282837	8.967205637	9.661393854	8.909057926	9.20487497	9.622037691	8.847803199	10.1296586	9.648178546	9.547004936	10.0640215	10.36172038	9.907371799	9.833625385	9.469951297	8.165681335	9.746103979	10.10099298	9.51386326	9.896525011	8.666948514	10.91755137	9.326242604	10.27190181	9.906366873	9.465627836	8.851967195	9.40479025	10.0888688	9.317143868	9.632382297	8.747473731	9.121518646	8.218363628	10.26633036	8.628982704	8.830266103	9.220309087	10.06791574	10.56238206	10.32468402	9.860698886	10.38711743	9.844577624	9.9565429	9.228246122	9.219537574	10.01131854	9.857069081	9.145592196	9.746581346	9.548639596	9.010819903	9.325815691	9.898480673
"1053_at"	7.542733113	4.844009833	7.957057381	7.919336402	7.217004447	7.437884319	7.820306997	7.877242533	6.871191212	7.168900901	7.456525151	7.427410093	7.599237543	7.567375189	7.95269407	6.654376901	6.41050688	7.572079454	8.382107227	7.758724594	7.461139462	7.602730356	7.631157957	8.592436597	8.091845788	8.060079899	7.914946486	7.011642787	7.171052231	7.964984373	7.241033196	7.039115352	7.647887391	7.369242117	8.357206777	7.242269715	6.390579813	7.186984062	8.019770158	7.526693264	7.158153082	8.012108498	6.549276621	8.056736401	7.596184092	7.518410226	7.5284746	7.580474158	7.314897365	7.106336	6.707470843	7.174618633	8.280440722	7.319394545	6.274305059	7.474800192	6.796947465	7.196388025	7.322591418	7.841802008	7.340078896	7.542415304	7.262483508	7.544461283	6.529471231	8.216782527	7.545089921	6.793079908	7.477879813	6.637936365	7.070802019	7.210773817	7.578614074	7.105394501	7.010100434	7.584771744	8.706101301	7.224504007	7.33929843	7.760787309	8.268668183	7.906133496	8.336169713	6.804576729	7.486003698	7.860704971	8.180955117	7.881990472	7.407635264	8.286335091	7.561264201	6.821255388	7.995777335	7.267599748	7.568669568	7.32909139	6.811082146
"117_at"	7.210379539	6.086941283	5.780304676	5.453104953	5.808155184	4.690185462	6.41720585	5.895572538	5.84786258	7.196585147	5.842017102	8.574823145	5.938542277	5.796095123	5.711195265	5.730157529	4.128963834	4.905330309	7.30102527	5.899099459	6.741842744	5.905037287	4.926489203	7.309049138	5.79056341	7.124369553	4.754679298	7.086735636	5.805760976	6.296025002	5.538657328	7.187649278	6.535933694	5.850111001	5.775858145	5.41233678	5.319383167	6.313209468	5.224078987	5.901006257	6.928330768	5.773360524	6.700135462	8.642694719	6.114359682	6.739317148	6.777664674	5.736612147	6.614692486	6.22650138	6.018486191	6.394055925	5.899875636	6.32385171	6.521311985	7.091528596	6.763131376	5.471384262	5.943746431	7.24402086	5.561554828	6.968033463	7.135011128	6.104091711	5.666270131	6.686277577	5.388050051	5.30797302	5.844397489	5.958687471	5.526241531	5.625562995	7.325393098	5.799724034	6.877867463	6.512032157	6.251537422	6.178214985	5.871837113	6.520811849	5.726893498	7.6727631	5.146247829	6.766799709	5.68971625	5.403997053	5.87185848	5.82776504	5.984072479	6.417949896	5.511740384	6.215216449	8.226382386	6.469538187	6.302034338	6.8543995	5.708983787
"121_at"	3.15175629	3.133959856	3.320202377	3.124756611	3.153967798	3.132510843	3.556873174	3.89094253	3.142306788	3.136787467	4.030761751	3.247513102	3.135068994	3.121485976	3.201796622	3.365755804	3.158218899	3.153192975	3.330475867	3.134997872	3.225023042	3.138974994	3.12297395	3.173368024	3.059587137	3.141932486	3.13381867	3.515632842	3.134936761	3.760533561	3.139042796	3.116440886	3.202681684	3.14499016	3.148259343	3.368612803	3.139405711	3.151819614	3.126747674	3.13321839	3.158158489	3.147419493	3.212629207	3.492747111	3.155771761	3.141282615	3.150328912	3.139036266	3.342238385	3.107677346	2.838045687	3.136920829	3.167688655	3.132087892	3.132647899	2.58260542	2.934393463	3.176610831	3.138318903	3.124350823	3.142848292	3.137231187	3.242266735	3.181553359	3.091140541	2.85349999	3.122748881	3.519306578	3.086680807	3.163361996	2.745732065	3.116192884	3.11006194	3.101378825	3.281774764	3.116144221	4.115842419	3.119013116	3.117925886	3.077362883	3.143359342	3.133415199	3.152630002	3.138848584	3.140940703	3.132550531	3.022496643	4.465656758	3.1980588	3.150603366	3.750075014	3.073536485	3.242732434	4.451132127	4.015746394	3.361865926	3.15342521
"1255_g_at"	2.242405695	2.221083412	2.254640001	2.238816957	2.263657283	2.245015833	2.233286726	2.260365194	2.252154173	2.419158856	2.243193384	2.306274638	2.252471531	2.25529587	2.250255029	2.255646808	2.321120065	2.247210361	2.258121091	2.282059449	2.253946498	2.257397312	2.257503215	2.242763163	2.282309109	2.286623442	2.271901659	2.261845406	2.270981405	2.276465415	2.246587448	2.223475079	2.310266182	2.280120927	2.284282186	2.259094719	2.339711434	2.237950865	2.238110789	2.241162288	2.251627339	2.248033488	2.228346032	2.290910082	2.229038704	2.224541742	2.233163932	2.25046551	2.252903171	2.205210267	2.234077312	2.227945282	2.253775581	2.250405943	2.23370359	2.212431352	2.218506861	2.242881123	2.258931002	2.237461578	2.23883797	2.232169837	2.243894433	2.233023691	2.227373846	2.239363205	2.239141106	2.239023196	2.206816585	2.267077461	2.230355276	2.226139417	2.22181954	2.370756184	2.229523817	2.229530771	2.254783816	2.240172087	2.233942494	2.211413539	2.234501393	2.255611977	2.257171402	2.265601435	2.265882634	2.255380299	2.281031554	2.296749731	2.264834782	2.266616176	2.286607057	2.276096515	2.372101658	2.25938078	2.279010659	2.303522186	2.237996541
"1294_at"	3.827334274	5.986146108	4.834010255	5.424244204	3.920945751	5.435514571	5.747523358	6.366360522	4.912589336	6.042613336	5.11308714	5.246274438	3.954364227	5.905595524	4.148393098	4.43156934	5.217881592	4.348735606	5.809849988	6.187989393	4.375944607	4.867986183	5.164200501	5.016286648	4.555625089	4.796550486	3.48038727	6.585851665	4.239012714	3.811454488	4.890370502	5.934660807	3.51710391	5.978080713	5.258794108	6.191491912	5.676778223	4.572905104	4.490370332	4.624558812	5.10144621	4.726280994	6.530332374	4.280706082	5.165087347	6.486492532	4.050032087	5.561104453	7.079090948	5.811037515	4.058588389	4.991893551	3.250515271	3.66003664	5.847717569	4.166759239	5.814460534	4.569605617	4.643053359	6.091672669	5.409024525	5.845973464	6.825941899	3.40315984	5.587493203	5.112167826	5.214462041	4.277400367	5.001928655	5.626801963	5.232792589	4.715082531	6.388065229	5.758578961	4.717988283	5.289033978	3.227053458	5.947463822	4.933815681	5.647066235	4.454074212	5.621701335	5.503514538	5.179191852	5.466408472	5.409904451	5.969159237	4.946179254	4.711505865	6.166592108	4.73540475	5.452375292	4.391868387	5.271622155	6.098653853	5.856872592	5.363673355
"1316_at"	3.916919323	3.403884749	3.645086425	3.627929828	3.489664072	3.477988304	3.787668739	3.484752839	4.654381562	3.987500759	3.475068126	3.52008646	3.450555574	3.556427829	3.389507129	3.468423575	3.615956495	3.443298054	3.487919119	3.489002693	3.468365144	3.444331905	3.492087972	3.617702964	3.503307877	3.636619344	3.800560575	3.60856327	3.541866023	4.359107103	3.712409145	3.373399987	3.564739049	4.390701003	3.971974786	3.831838422	3.897543196	3.966461548	3.827242111	3.441417541	3.444010206	3.481892022	3.669546174	3.645948528	3.525991066	3.426695348	3.632785864	3.504242792	3.896968996	4.091390157	3.450213836	3.532895356	3.487817559	3.315937437	4.076380447	3.476262535	3.489398581	3.539283397	3.485734001	3.749937821	3.733515734	4.244261888	3.278530331	3.967905482	4.028946952	3.642043596	3.558964393	3.565424038	4.279825465	3.473563453	4.151214338	4.10618619	3.433155398	4.2063409	4.356883622	4.272178217	3.58090695	4.604408848	4.046537884	3.443699357	3.40053217	3.487468993	3.209222428	3.482246728	3.420688478	3.380397699	3.50030101	3.419142666	3.489880606	3.481842032	3.517602926	3.506562581	3.553652021	3.462633121	3.501956774	3.564783913	3.961422812
"1320_at"	2.687188849	2.613463116	2.68405487	2.664090429	2.701015733	2.643006816	2.664965963	2.684827381	2.685244653	2.612526937	2.662993355	2.853815023	3.28069229	2.690997018	2.775035978	2.745011565	2.739682579	2.641482961	2.682097195	2.717645306	2.661673122	3.119236405	3.099007411	2.66189619	2.818377431	2.713502713	3.679626531	2.812922531	3.177692697	2.77666459	3.962929872	2.826033434	2.952986412	2.737238239	2.796594575	2.678653218	2.574507005	2.612424199	2.709855933	3.319852228	2.737337039	2.663973999	2.620028087	2.728876912	2.624265794	2.635693373	2.743766789	2.779280853	2.660685988	2.599356995	2.696091389	2.792994663	3.204863833	2.68053304	2.641685055	2.678524574	2.608192729	2.701328315	2.709004977	2.677540747	2.68454507	2.623144157	2.665065713	3.070221863	2.582182831	2.67507258	2.678035433	2.670414378	3.706613772	2.702640223	4.293335147	2.633251445	2.542761582	2.604920932	3.0014428	2.614170994	3.28248924	2.635832994	2.614494236	2.526094173	3.036968999	2.686608196	2.680355896	2.690733099	2.691225627	2.683723824	2.740556728	3.353822106	2.694003992	2.686527427	2.815052182	2.738845072	3.197280926	2.686175683	2.709036258	3.02726308	2.579539948
"1405_i_at"	9.188015643	8.191127616	8.176969405	7.447853894	7.856786198	7.276956785	9.436394519	8.674046286	3.566744895	9.964153269	7.639588745	8.88627441	5.21039043	8.935024666	7.402896522	8.882807476	6.348538904	5.390623097	8.71264301	9.164781742	7.650731344	7.897923696	8.111559145	7.425870368	8.239775683	8.783908647	5.987755439	10.3664718	6.66452842	7.509798912	7.425776076	9.552012741	4.974107156	9.157274605	7.722002364	9.182453792	7.376237115	8.245773162	7.443840436	6.145227037	9.310161298	8.520443425	10.48652215	8.288795655	8.124370798	9.610249689	7.417679869	9.257910374	10.08940282	12.08161275	8.643086438	8.122944663	6.595174174	7.123807756	9.772775001	7.094758403	8.545336636	7.792028923	10.06258908	11.01080965	8.34139207	8.953315164	10.43268004	8.154606772	9.298222399	8.601249446	6.231453537	6.867733203	7.096950651	8.264196011	8.233774618	5.241634728	11.72544784	9.347577764	7.106793081	7.647625548	3.566361613	9.873185293	7.605249181	10.6099854	5.213252512	7.588916432	5.981780148	7.048725382	7.443776317	8.469859503	8.222344612	7.768752322	7.565837478	13.5693812	4.998007502	8.663638451	3.86863905	7.812615345	9.73022781	9.446381077	8.080593421
"1431_at"	3.739163102	2.82011322	2.761855852	2.71630398	5.416108813	5.278109875	2.856127147	2.797149943	3.034216208	2.838340464	3.789137237	2.786279484	2.898198515	2.870236875	2.78167314	2.791712152	3.121488691	6.172044333	2.789784918	2.752400771	2.720389861	2.724713969	2.847779098	2.838120788	2.805857893	2.77120107	2.821455495	2.998643663	3.209485438	2.837567567	3.02385027	2.768276988	3.237349779	2.769427041	4.69068567	2.942629018	4.020649924	5.315259048	3.0945747	2.708449663	2.894234234	4.852600563	2.722513945	3.854828262	2.83171224	9.319222425	4.617043093	2.897358168	3.37371949	2.867329468	2.913057853	3.130940316	2.719740346	6.167839713	2.677146739	2.851944727	4.204907123	2.842769429	2.846896488	2.864799402	2.971348531	5.296746733	3.52882546	2.81686357	4.462472198	2.791961825	2.738841573	2.747806532	2.704908839	2.852514505	2.820886424	5.918105876	2.9201992	2.824682536	5.573351275	2.862129096	6.249623262	2.831197933	5.9525893	2.964763492	2.702738777	4.136229053	5.113763852	2.976398388	4.160367416	3.119825073	2.971510885	2.806945541	3.095256461	3.241275312	3.462294844	3.32522966	2.818821381	6.756629376	2.824821743	4.249633302	2.905527449
"1438_at"	5.575774729	6.701910717	3.907718372	4.35371772	7.179145625	3.272958263	3.620209511	6.450727314	5.413497537	5.346697826	7.317447655	5.278458267	5.137968526	7.49386764	7.262821179	3.734201668	6.040782254	6.003642054	5.459445622	5.785300484	5.145039776	6.078125343	6.385765591	5.540908683	5.22707391	3.736594975	5.926184928	5.817287167	7.908507456	7.594887751	5.915966888	5.104278147	5.212658976	4.547640255	4.389056664	5.406519425	5.521024641	6.204365245	7.109296243	5.471605941	5.327041822	6.800367169	4.672186014	5.809640647	6.940313337	6.334339389	6.015328213	6.585661803	4.571529937	5.804396774	5.170425665	5.743436318	5.345561209	5.635079507	6.021708172	7.180999192	5.422424819	5.435605267	6.992903559	6.420357321	6.614182442	5.536612942	5.476654792	7.042548392	5.756111979	5.719825258	4.550577099	2.719792633	4.365403648	6.484753443	6.675897635	6.150596315	2.826283988	5.217920321	5.833399737	3.667871897	6.180377168	3.672889459	5.471750324	2.717975873	6.103829231	6.270460198	3.438911345	4.495336179	6.147197119	4.667753569	6.505841059	5.556830242	4.674018512	5.53906386	7.158762951	6.226281597	2.903520554	5.870090043	5.555876834	6.030201065	5.268659467
"1487_at"	7.462438924	7.326151835	6.973053938	7.277569352	7.506049437	6.900115616	6.970294024	7.029687088	6.976404738	6.067843986	6.851104494	6.82027689	6.617851595	6.979373934	7.294503256	7.815919249	7.292442672	7.271879809	6.614539392	6.775788513	6.975638958	7.078305142	6.982551919	7.275363454	6.545120092	7.459486404	7.302356616	7.933321793	7.674519267	6.719695828	6.974594396	6.543477998	7.215323841	7.746782235	6.766415776	6.177610204	6.855244985	6.768525179	7.499606665	8.251833114	6.76278125	6.881712187	6.658892678	7.300360382	6.975657575	6.902431565	6.924759883	6.778996105	6.785480337	7.060034581	7.075719009	6.968498051	7.162977114	6.81072273	6.84431453	6.734731936	7.324510491	7.186213935	6.983915052	6.954933476	6.897088145	6.694672725	6.975610444	7.256172656	6.867677177	7.092260346	7.593923345	6.953737958	6.0762413	6.784126894	6.844752562	7.038995015	5.980192251	6.031305936	6.606753518	6.478577334	6.981723809	6.872782953	6.966648153	5.255960718	5.973899099	7.066947747	7.437535435	6.980966113	7.122974631	6.869042305	6.951336789	6.738567243	6.985617475	7.295107601	7.187551291	6.98561453	6.909316748	7.119466671	6.990327448	6.948705694	6.575664603
"1494_f_at"	2.503867533	2.335527611	2.360435671	2.340831127	2.387491699	2.350396646	2.337201093	2.372669065	2.366974134	2.345027826	2.353341215	2.405706746	2.386980138	2.371913647	2.352223561	2.36647182	2.409892057	2.348704715	2.368089869	2.36536262	2.424954688	2.365857669	2.369914773	2.351011678	2.389114008	2.398737324	2.38338628	2.380246027	2.395736246	2.43027368	2.362415887	2.3260108	2.414886098	2.434123513	2.380774271	2.368954767	2.357492961	2.36130643	2.346702724	2.329267655	2.360002674	2.353046367	2.598689352	2.376594617	2.354976137	2.33329171	2.351169908	2.340824439	2.367186527	2.324694248	2.345519556	2.360161936	2.363492934	2.369552145	2.326525717	2.34361451	2.556448	2.369815966	2.373690706	2.34580003	2.360292267	2.342594395	2.364492825	2.356828737	2.324306897	2.400084345	2.333876795	2.345665082	2.333476482	2.381788849	2.344029829	2.361570011	2.351181979	2.53656871	2.364811593	2.344319089	2.3701347	2.357339343	2.335860068	2.322381787	2.354340969	2.375241084	2.398376409	2.422715699	2.377549324	2.365965896	2.395414677	2.381636036	2.380403615	2.401478787	2.513460665	2.394915421	2.464329342	2.373232382	2.39785012	2.436369948	2.322667154
"1552256_a_at"	6.557936532	6.705669857	7.648641697	6.831287096	6.572047669	6.033857496	8.217651458	6.23757717	6.508340013	6.747980245	6.22985949	6.188728362	6.744313706	5.428740639	6.364280504	6.5898881	7.00619965	7.124016743	6.956784695	6.57006014	7.849635187	6.778876738	5.383391312	6.571718517	5.864976237	8.32697069	5.434804319	7.163794723	7.578215485	8.196393468	7.362670495	7.725278724	8.270941083	8.925334255	7.328059934	6.176020228	6.453148351	5.506900134	6.776140786	7.976261199	5.823503791	6.620111115	7.400086652	6.870962724	6.342384964	6.134065657	6.721266461	7.230963002	6.508987241	7.685964678	6.290304565	6.914386096	5.417489633	5.849100699	7.983271215	6.819148073	6.38022917	5.041187116	5.426584191	5.783236123	5.952319241	6.449590679	6.757315269	7.808369635	6.621756378	7.523666198	7.023399914	6.797165456	6.390379211	5.207007231	6.479096794	5.387176949	6.282888747	5.702604018	7.03035012	6.497612357	5.424186711	5.594713506	6.917795691	6.871704887	6.357886248	5.895843367	7.834079127	6.423258127	6.712181634	7.585101862	6.233745951	5.861638245	7.396777738	6.499630295	6.584909551	5.938211647	6.098288011	6.375437135	6.015067293	6.548688969	6.857909962
"1552257_a_at"	7.656771855	9.38476438	8.736918144	9.290498862	8.261907234	8.781148242	7.912716809	8.91036165	8.542933325	7.420084714	8.585521381	7.591593035	8.143161106	8.298870375	8.725428172	7.656088765	8.81169579	10.48234539	8.675722544	8.385443762	8.268773166	7.805505629	8.53609559	8.576617852	8.182715804	7.522303965	7.902259915	8.164745448	9.193864637	10.16142926	7.422090468	8.322849445	9.437508227	9.373290867	9.181809614	7.5897355	8.256660823	8.950780824	9.662634287	7.828177445	7.950574511	8.169925717	7.866886027	8.594386173	9.202158671	8.956351085	8.862933156	8.458425667	8.382900211	8.867520694	7.459303344	9.667496313	9.29217704	8.001879692	7.8048869	8.63534658	7.601709324	7.710212083	8.21772837	9.064514581	8.354312889	10.07167454	8.422134784	9.281100155	8.693283529	9.120316617	8.549032068	10.76910747	7.878328116	8.906023826	9.324175899	9.485565413	6.773673117	7.656814637	8.789918548	7.142035791	8.192692625	7.716264601	8.64614374	7.282030024	8.21796624	9.592659638	9.710156393	9.020000762	10.06525701	8.957796628	8.686986449	8.56447997	8.943181104	8.01683376	9.526962472	8.999325468	8.170173903	8.644512589	8.583193613	8.483342446	7.66558568
"1552258_at"	2.670628907	2.572107359	2.635814483	2.925174664	2.6400177	2.579966329	2.597217283	2.621119351	2.620654687	2.582741248	2.963923026	2.841544567	2.58496773	2.611249609	2.611045088	2.635524518	2.6718986	2.488132785	2.633297855	2.673135251	2.497436596	2.610723714	2.78501758	2.601675081	2.662257581	3.771640302	2.667071898	2.62764699	2.867033611	2.855734945	2.621555144	3.672396328	2.683849469	2.671998589	2.982122898	3.3866244	2.56350949	2.587465511	2.518964201	2.603384637	3.047251641	2.609133372	3.328628354	2.653664564	2.591407718	2.584265594	2.582598351	3.77811842	3.190865297	2.560452525	3.713165603	2.474809006	2.621837297	2.615422825	2.953554328	2.714616526	2.916538877	2.612958055	2.708345176	2.85692713	2.482011926	3.012770944	3.268204235	2.939006687	3.392956974	2.691661474	3.943054092	2.614173604	2.528338883	2.7164121	3.222321448	2.593514673	3.113684879	2.578315822	2.836513145	2.580394675	2.61414496	2.740568943	3.179175211	2.636574819	2.607163135	2.990074106	2.638936347	2.668801656	2.659438753	2.62139476	2.677969973	2.835627381	2.650315065	2.618613552	2.688549351	2.688192006	2.941893587	2.647217332	2.932655276	2.859020718	2.649118053
"1552261_at"	2.535221263	2.508416211	2.606661376	2.576021097	2.630600666	2.586096386	2.530259229	2.619690082	2.916068308	2.555555928	2.602842188	2.908861941	2.621150132	2.634481492	2.606327066	2.620788212	3.43151244	2.61275744	2.780264331	2.674299362	2.616848684	2.619336478	2.6555535	2.556079178	2.643815175	2.645014476	2.662651207	2.612092573	2.711150788	2.649857225	2.61314282	2.604656839	2.66440811	2.642674674	2.854919746	2.61578143	3.000874637	2.592544371	2.716897711	2.555338524	2.617039277	2.597786098	2.534574393	2.728793312	2.579415041	2.594085212	2.50833737	2.577309596	2.618689462	2.578210146	2.556124417	2.714333045	2.617150309	2.64290446	2.543791919	2.497643112	2.582085735	2.539134149	2.619909316	2.523192732	2.589305162	2.566365321	2.702841007	2.520971343	2.487931221	2.521781196	2.632486332	2.604667497	2.530614029	2.63465165	2.524419966	2.592759977	2.522678824	2.550713763	2.554076127	2.578777923	2.590689282	2.586610696	2.601748473	2.429194571	2.589971779	2.625398693	2.616408591	2.687208971	2.630568699	2.62376637	2.649302955	3.108202797	2.651955	2.682676089	2.775237951	2.641056417	2.790553779	2.645783034	2.640910633	2.656962566	2.863928818
"1552263_at"	5.208213629	5.382043563	6.558634654	5.749901311	5.540010128	6.56486283	5.747333347	6.257672589	5.242809234	5.897408833	5.383191238	5.238899061	5.145791946	6.438044347	5.476099422	5.054634948	5.198774097	5.486071736	5.950904819	5.500896455	5.186587508	5.193467955	6.268138568	5.174482327	6.059999511	5.890941136	5.1820536	5.265684972	6.051555049	6.145942583	5.13841485	5.113088182	5.244255448	6.619359362	5.895633081	6.096641835	5.770596923	5.970914217	5.63722663	6.93897448	6.195837667	5.686711537	6.631668637	5.523680581	5.92676326	6.268697799	6.054717943	6.200447252	5.823652208	5.726072003	6.43405512	5.791249884	6.007466883	4.517206626	5.414168795	5.519491138	5.678066488	6.318733434	5.088682351	5.335830344	5.821331471	6.011747628	6.191619374	6.457377777	5.588224806	6.121912337	5.034655809	5.12629442	5.487101837	4.445664203	7.1103085	6.393360406	5.349438722	5.669320021	5.622075503	6.008886916	4.927652499	5.772597801	6.205414492	6.393403874	4.85843758	5.165512692	5.71408972	5.672196764	6.675189933	5.151814698	3.729930458	5.502864248	6.648441676	4.577305253	5.703705536	5.770870171	5.74001234	5.781695274	6.172855818	6.298073015	4.82927022
"1552264_a_at"	7.403126285	6.734990154	7.434151684	7.280154031	6.890848667	7.253527269	6.986102507	7.446981265	7.137052198	6.0824158	6.878214494	7.752806668	7.075869478	7.579486529	7.868353199	7.342765599	5.535127505	7.887727566	7.145600536	7.419172886	6.848360738	7.549715111	7.489397399	7.520654994	8.090836902	6.714224154	7.919819728	7.347783382	8.100089698	7.747167019	7.123249416	7.199455538	7.982552079	6.428981661	7.660909936	7.053039732	6.210039892	7.246570374	7.32354317	9.007018053	7.851675466	7.164330218	6.606158402	7.510936448	7.247246724	7.493157498	7.425769759	7.280993134	6.30993749	6.61094554	7.758513443	7.431083076	7.965823392	7.34660696	7.377969023	7.89667145	6.613297151	7.201382015	7.318711913	7.653036324	6.983007008	7.300234372	6.867170734	8.022749361	7.015271673	6.513884954	7.007436644	7.67470309	6.929864203	7.248934432	8.472390567	7.267655858	6.937841057	7.223868912	6.729188935	6.623229567	7.027270787	6.507431976	7.37770718	6.87668774	6.888462256	6.844474521	7.485977937	6.627509306	8.130969066	6.959796172	5.200860118	7.540656803	8.246545325	6.593534991	7.508832868	6.688614774	7.83321289	7.064967654	7.401981166	7.936380914	6.531036554
"1552266_at"	3.141591897	3.093543348	3.232852218	3.160610653	3.24120776	3.150020963	3.090679428	3.301819981	3.217396815	3.194609191	3.173320393	3.469042115	3.208756297	3.236793497	3.213833253	3.424809144	3.7725762	3.161729593	3.23486018	3.306318325	3.219748836	3.224430662	3.468797478	3.157286281	3.303049198	3.2913137	3.254360478	3.491006917	3.452508524	3.302320986	3.262561599	3.187238128	3.343470799	3.399235161	3.243772215	3.235090472	3.077176492	3.198570223	3.207136696	3.160458497	3.214134106	3.190250381	3.152739137	3.288817262	3.203482644	3.017420254	3.128441191	3.131176687	3.170774016	3.163133148	3.030052423	3.196362996	3.213777762	3.171812118	2.870358275	3.727154556	3.153264902	3.558626858	3.218516327	3.126496926	3.153175634	3.17257726	3.186015868	3.151680343	3.067498343	3.159734706	3.065787505	3.147347667	3.18324925	3.2437059	3.14806562	3.149704094	2.916852853	3.152313621	2.94501884	3.130447245	3.218474886	3.194129827	3.20404192	3.06678699	2.969116758	3.265140905	3.226489533	3.250318074	3.254261663	3.225600694	3.288732435	3.409700672	3.248680421	4.093573335	3.332724055	3.711004217	3.746573697	3.238199176	3.417388298	3.318558939	3.095608085
"1552269_at"	2.280940464	2.26247357	2.322417992	2.314348913	2.351154542	2.296522651	2.346992579	2.320875233	2.377876741	2.28043669	2.315606867	3.369075784	2.316200934	2.452905786	2.323909357	2.323095552	2.349802869	2.290577221	2.366513883	2.326536531	2.398827507	2.324438676	2.327104972	2.28859049	2.582120981	2.348468933	2.330569128	2.313693014	2.335299954	2.33425741	2.351022353	2.533911171	2.978360384	2.333658307	2.321994824	2.321896291	2.26470983	2.294354389	2.314310518	2.305288817	2.319893512	2.300480032	2.601966725	2.32726718	2.315988195	2.298548165	2.257989938	2.316308493	2.32011782	2.349995257	2.717215209	2.296539881	2.446493953	2.295844514	2.30238344	2.308647187	2.242123631	2.309263511	2.327647779	2.721996309	2.279602855	2.280330957	2.322348549	2.296588642	2.305747175	2.312886622	2.268939118	2.315919168	2.465620189	2.328322823	2.30604492	2.270819694	2.313020523	2.300285685	2.294751039	2.270015874	2.322190979	2.314340491	2.265836049	2.305372256	2.309745968	2.425531543	2.326259484	2.331943445	2.323475331	3.218050077	2.335604916	2.578424425	2.352285512	2.379475442	2.347700082	2.359481419	3.366877367	2.327034704	2.334554261	2.339984725	2.285874808
"1552271_at"	1.88428761	1.863465212	1.887355326	1.880777265	1.89261402	1.851167405	1.876101146	1.885616406	1.885750286	1.875912802	1.878490554	1.90354234	1.88528551	1.879615105	1.88231415	1.882264765	1.896980284	1.883544127	1.888502429	1.891829965	1.881104749	1.884704047	1.884332014	1.882099277	1.901642805	1.890981893	1.889394813	1.883329236	1.896884975	1.900455132	1.8784437	1.87721708	1.908507349	1.897673599	1.886886644	1.885184696	1.879168831	1.885878605	1.897300163	1.882935678	1.883924989	1.884413983	1.870385296	1.896637711	1.870925906	2.821085775	1.87662205	1.888470253	1.890275533	1.854336564	1.872312246	1.879381353	1.891865977	1.889365791	1.868531907	1.880037012	1.872221919	1.880680584	1.996802782	1.873600015	1.883935999	1.86678357	1.885652234	1.863367923	2.052558829	2.195373899	1.864160613	2.063133988	1.869348047	1.892201587	1.861044093	1.880647143	1.88509063	1.874639888	1.872280976	1.871196014	1.888410223	1.880596102	1.884788148	1.878853766	1.887762952	1.888754813	1.890842166	1.894976497	1.892429143	1.882629001	1.901805912	1.891949407	1.895394781	1.898599004	1.901002439	1.890717075	1.905854177	1.889066862	1.895663277	1.901760979	1.853914563
"1552272_a_at"	2.080137251	2.073686091	2.091715616	2.082028978	2.117090597	2.082040076	2.074449879	2.421775152	2.089924377	2.071752717	2.088712522	2.13081198	2.092641332	2.327694103	2.092548957	2.087438111	2.130329978	2.099798139	2.094470506	2.120559705	2.089138422	2.095078191	2.100001929	2.087375929	2.102389093	2.097707518	2.099833996	2.096054401	2.125934437	2.139782464	2.085793128	2.084244662	2.136801701	2.119378707	2.103100794	2.089622569	2.053546722	2.091563374	2.336096175	2.075730121	2.091260389	2.093924765	2.069096606	2.130457148	2.093025124	2.081440946	2.061437703	2.066140554	2.097573316	2.075692378	2.051986146	2.074719867	2.097456763	2.096499634	2.046615147	2.054931614	2.049072211	2.089734832	2.097532291	2.080851341	2.079646557	2.063321158	2.09299693	2.073659019	2.083571001	2.071211448	2.071712271	2.079708303	2.034370237	2.110041419	2.064458839	2.087140648	2.071948787	2.037647945	2.056162155	2.066883605	2.106282695	2.075489213	2.081305036	2.069811383	2.084014276	2.114698097	2.217359598	2.108781953	2.31800803	2.099795949	2.138542332	2.104222919	2.112798001	2.127345749	2.145878007	2.131594021	2.176976903	2.110132839	2.106183988	2.128253249	2.073006597
"1552274_at"	6.168284723	6.703669376	6.279805511	6.095892146	6.066309685	8.132788545	6.641473334	6.57262543	7.061294464	8.165337164	5.237109788	6.177162826	6.381703313	6.084322709	5.887500041	5.638543042	5.959496154	6.153278381	6.761677098	6.193643786	6.57520209	6.153260025	6.022536654	6.263638968	5.094631715	6.743236692	5.353047993	5.497727383	6.394639845	6.276669215	6.562056999	6.255800976	6.505280649	5.777731859	6.409761071	7.484397043	7.721056105	6.817244524	6.753395845	5.857771844	6.146714653	5.74814159	7.32931956	5.932966054	6.908218745	6.107213403	6.616932243	6.182773702	6.286902346	5.938914942	5.91811593	6.581357488	6.016329655	6.587532585	5.751958118	6.432837202	7.12451859	7.219392933	5.324181751	5.74618206	6.490337543	6.02952677	6.219743477	6.53934074	6.786602339	6.770534755	6.196664618	5.714848552	6.799872458	6.152906109	5.995285278	6.669613643	6.56560894	7.109127645	7.013602143	7.361398111	5.321268501	7.501995236	6.6666074	6.898878814	5.740501712	5.321750628	6.335603963	6.322850977	6.275435311	5.121956847	5.978162297	5.776401087	5.875367326	4.471174802	5.468725925	7.244076876	5.366966637	6.467910368	6.363244347	6.092586554	6.669322412
"1552275_s_at"	4.980371109	5.480978412	4.335419359	4.621836004	4.271653736	6.121137221	5.004132839	4.727037849	5.550925875	5.699113619	3.992226792	4.665802948	4.741440011	4.816665477	4.288290643	3.947956968	4.021594106	4.520737506	5.229987941	4.202630369	4.627390405	5.007656167	4.687692308	5.081898827	3.488150149	5.898618722	4.476732913	5.075006068	4.536640827	3.346070925	5.220364089	5.13775045	4.975575803	4.064284253	4.631084963	5.063561079	5.726062378	5.340188446	4.497754255	4.765094776	5.982745012	5.21966586	5.330209955	4.370690622	4.782939133	4.381506815	5.141166974	4.756936544	4.15716901	4.72494552	4.005498684	5.262039161	4.949329355	5.3205601	4.846355306	4.513574766	4.461266441	6.4605373	4.078037763	5.12009076	4.948992745	5.579271358	4.69160242	4.86957438	5.468070127	4.709597332	4.020553797	4.189053265	5.145684896	4.261591143	4.085777476	4.938289842	5.307037135	6.542296086	4.445901267	5.785361656	4.76778168	6.161697469	4.372738717	4.703864757	3.354476425	4.418760035	4.970101957	4.367149048	4.087115663	3.349385227	3.514629437	4.340999187	4.197512076	4.144254079	4.251381561	4.627814633	3.991790104	4.323274496	4.780718331	5.021636551	4.538586826
"1552276_a_at"	2.257823316	2.338667447	2.284178662	2.293404575	2.306032021	2.290110897	2.518244305	2.299232223	2.354648397	2.594243897	2.29150524	2.323038393	2.284960871	2.299848471	2.301135602	2.30004199	2.322929229	2.285827667	2.306535138	2.487274933	2.321961896	2.297865519	2.302463559	2.294610723	2.317306831	2.345792285	2.544168528	3.036532078	2.320548365	2.317847035	2.293223795	2.461148253	2.337941804	2.713106144	2.318167039	2.294893334	2.276111265	2.296527025	2.282997606	2.290697072	2.296043358	2.283683151	2.681550171	2.72938411	2.281927028	2.287413117	2.269134905	2.269686479	2.297305996	2.272042697	2.267046355	2.27372733	2.290866663	2.283383834	2.276645968	2.260324401	2.266796898	2.261549641	2.299376112	2.271505495	2.284358689	2.284294349	2.298516616	2.272748886	2.273009651	2.276582503	2.283490348	2.291852008	2.256414041	2.311225363	2.281902306	2.278166078	2.269770531	2.273224181	2.259014968	2.289720391	2.283995597	2.291896734	2.239083626	2.260009024	2.262717424	2.302205584	2.288165652	2.311141974	2.30549655	2.297055824	2.323129192	2.319699316	2.296944328	2.318821207	2.380260253	2.35315231	2.479892697	2.30366189	2.313705873	2.329134531	2.261478651
"1552277_a_at"	8.040123753	7.470063719	9.081514419	7.829486164	7.838613692	6.728980704	8.726207203	8.07221853	8.706415608	7.947157195	9.522636335	8.104150342	8.743432777	7.381529605	8.93574866	8.943359839	4.464369763	7.639624068	8.79732966	9.146840137	8.307111485	8.191045853	9.086798261	7.528063782	9.586677679	8.624855028	8.955572184	8.885126447	9.027963665	7.982678878	8.225194944	9.508781967	9.173820388	8.31194854	8.47919844	7.325457481	7.21149668	7.553256288	8.236608323	8.512644045	9.009064538	7.966151139	6.848113857	9.592867783	8.526544986	7.089788914	7.714435996	8.085360219	9.028744837	8.064049934	7.653744567	6.71940227	8.539287883	7.74801373	8.586994428	8.760887138	7.990102708	5.832727485	9.764138559	9.148632483	7.549176524	6.828546378	8.541111796	8.255582343	6.474886086	8.048239633	7.990185212	8.66052757	8.626170194	6.898112855	8.010456206	6.90487341	7.687721474	8.072496319	7.655352591	8.419593031	8.2311323	8.013557134	5.842915985	7.310046527	8.46231694	8.028440091	6.884574365	9.039308983	7.047746142	8.3293365	8.800569511	9.055055705	8.125214085	8.569837169	8.203338411	6.993388471	9.793247372	7.121247586	6.762128247	8.02059391	7.30174812
"1552278_a_at"	2.339948907	2.306644806	2.353322935	2.345768311	2.374833129	2.337465738	2.351192715	2.369570238	2.352318613	2.339676015	2.346542648	2.409487865	2.349783461	2.367934571	2.346038017	2.364829324	3.59833124	2.356445074	2.369996009	2.41649249	2.354402293	2.359673429	2.370804231	2.580267206	2.399455774	2.399607319	2.377261807	2.364716124	2.3889607	2.407436726	2.354199867	3.309550692	2.42334849	2.394121774	2.400351223	2.36441141	2.336588446	2.330004601	2.348000136	2.351506325	2.358018296	2.344842389	2.333333575	2.474064761	2.351022752	2.332772319	2.318662106	2.33291356	2.349723155	2.346031873	2.298867359	2.32688837	2.364771362	2.347863479	2.297194104	2.341702931	2.30180566	2.3448372	2.37637151	2.33079338	2.354977027	2.319410171	2.341415883	2.328647708	2.293731421	2.341245225	2.321352739	2.352902082	2.281266597	2.38169028	2.324578742	2.337241815	2.348642991	2.301169325	2.324637465	2.336515451	2.367163997	2.341163223	2.35392926	2.335091543	2.327574959	2.37594261	2.364740111	2.371568209	2.36668706	2.358510549	2.408102661	2.374100983	2.375741981	2.385482306	2.376750882	2.400719066	2.48741908	2.377683696	2.393666172	2.412150521	2.337778688
"1552279_a_at"	2.331610891	2.275255741	2.395959	2.512086685	2.340101286	2.532944175	2.882703204	2.667922307	3.403051728	2.744601159	2.389959457	2.445851018	2.822531115	2.230779228	2.333683138	3.179896454	2.80443258	3.779532542	2.59202439	2.415677683	2.368553374	2.392940543	2.303857792	3.363691502	2.419486676	3.733308187	2.260978907	2.402357322	2.419198318	2.479222134	2.556048383	2.857488977	2.569278838	2.427280624	3.477709171	2.396208443	2.380730528	2.406197425	2.519854873	3.240615498	2.47757223	2.380155762	2.570875613	2.8475828	2.396666062	2.360821768	2.28339489	2.360331953	2.337355821	2.342037181	2.67721919	2.36665222	1.918980581	2.465677805	2.601617479	2.421016412	2.333774013	2.379348657	2.286649852	2.574989467	2.400811817	2.408707722	2.276002691	2.288319106	2.335951323	2.362457409	2.337002045	2.64244116	2.315708898	2.243283329	2.357451773	2.4007573	2.392989306	2.335583425	2.388924022	2.257963009	3.07900189	2.370945898	2.013206112	2.65684122	2.566237263	2.407623852	2.398822223	2.414523413	2.46426725	2.399074709	2.588789114	2.416392448	2.414462559	2.309668412	2.384027547	2.421667659	2.412960088	2.412021595	2.419857041	2.495322469	2.824502752
"1552280_at"	2.254269803	2.223863475	2.413196221	2.250370451	2.288699903	4.106886031	2.244884169	2.278687906	2.271079649	2.242447298	2.259302911	2.324900015	2.498105024	2.279800256	2.26158766	2.271227574	2.701789055	2.264845798	2.281577928	2.28169921	2.392220504	2.274803749	2.275942461	2.267101537	2.340279703	2.382037848	2.30266391	2.281421158	2.333159038	2.313602997	2.759125278	2.689452609	2.325517045	2.304805109	2.310973944	2.277173858	2.244568567	2.271426497	2.261224619	2.238999382	2.268315898	2.267318399	3.439723005	2.323154645	2.236649242	2.251416742	2.246872276	2.251887425	2.273605043	2.228886003	2.209417178	2.241346913	2.271180962	2.262184749	2.240659062	2.243107486	2.245653273	2.286569309	2.280142374	2.233401057	2.279769653	2.295674268	2.271066404	2.241398112	2.239398777	2.233347782	2.245283205	2.249783557	2.2297623	2.29795413	2.226774941	2.257296965	2.243368248	2.516382136	2.242116717	2.249266257	2.2778328	2.690964758	2.658071915	2.189423822	2.253882723	2.283150687	2.278151984	2.292214539	2.298711593	2.273349953	2.308676237	2.285716292	2.293777937	2.301321156	2.362590879	2.378856492	2.441461652	2.28929806	2.305558217	2.400668187	2.231989604
"1552281_at"	2.712185599	2.693566623	2.714345908	2.706472764	2.644252765	2.627568761	2.702928264	2.709032899	2.713947442	2.69979347	2.703637942	3.298251475	2.680363613	2.706622651	2.712666517	2.715245401	2.722429485	2.706259968	2.722519708	3.07062689	2.617060018	2.713568756	2.63351239	2.710214834	2.766880383	2.731596932	2.641492683	2.712032563	2.715610053	2.72110953	2.707049079	2.701917899	2.746622768	2.98731535	3.079164957	2.713813054	2.679692283	2.682090541	2.703713904	2.95023397	2.710807905	2.713595628	2.715760325	2.718823447	2.70243646	2.511026744	2.818410992	2.70047438	2.715046072	2.674428379	2.701518074	2.706588407	2.711315103	2.713886173	2.688370853	2.669517404	2.678491848	2.71217494	3.08263649	2.701036271	2.767073591	2.702561155	2.75638998	2.915112712	2.703965623	2.704514026	2.695075622	2.713936345	2.784845917	2.716208277	3.220980556	2.698622566	2.631697499	2.695338197	2.705686442	2.69773673	3.10648316	2.946185783	2.626874242	2.686852699	2.920423365	2.719479736	2.638998098	2.720553377	2.718072719	2.624872334	2.712922062	2.72666272	2.718635924	2.73135158	2.736987355	2.714905753	2.776935439	2.721644497	2.734166086	2.722645551	2.712763324
"1552283_s_at"	3.947711555	4.19953135	3.032393726	4.046634929	4.218750766	5.040638393	2.972864627	4.106371074	4.21231254	3.446451309	3.993742105	2.256063555	5.350872092	4.218351616	3.10256094	2.76499544	6.036210665	5.063443097	3.260928703	4.161265887	4.442447396	3.057501749	3.561420962	4.421045061	3.386240466	3.247148567	2.443902784	5.670645977	3.210998759	3.59654087	4.363446129	4.280862214	3.726028333	5.548231525	7.007115445	3.530844666	5.794293666	5.513556888	6.981374367	3.843892498	3.50243021	6.153509986	3.83877999	4.819415116	4.333148665	3.786988546	6.13056935	5.394702404	4.213839774	6.548712565	4.435188742	6.132538358	5.180126243	4.397739189	4.185464715	4.433137173	5.980706041	4.891696238	4.103440492	3.131702334	4.136395176	5.902321542	5.770847121	7.251443649	5.07711056	3.501189331	3.426449733	6.756766733	4.380895129	4.343180439	5.312704689	6.753704094	4.327331869	4.535151939	4.320128058	2.813517411	7.065946804	3.228122823	3.708986168	4.095896764	6.260890016	5.914749471	7.130304017	4.910459469	7.055363206	5.89171849	5.377802081	3.02469102	3.207639159	4.756016458	4.589320955	3.979438904	3.901325522	5.226508794	4.490976724	4.951702747	4.397373624
"1552286_at"	3.844530541	3.067835815	3.331286067	3.818545735	2.895526293	2.869676483	2.8014477	3.555128269	4.161497465	2.944105988	3.311966529	2.551082438	2.459721432	3.38714777	4.094972318	3.630178283	2.766959564	2.690559512	3.868011066	2.742042598	2.879193446	2.880211946	2.996787168	2.880518361	3.183143333	2.770425327	2.846012898	2.425098378	2.911451554	3.819026253	3.081489633	2.935726575	5.052020381	2.831678734	2.885106403	2.592059	3.119785843	3.025366941	3.992527872	3.921894336	2.931452461	3.023103576	3.302828618	3.446873481	3.870878003	3.444293405	4.604087694	2.86381605	2.798795662	2.848974973	5.445643838	2.997119069	3.79572972	3.340996223	2.988437266	2.505261753	3.087068769	2.747167202	3.665746695	4.4510001	3.190874706	3.330334327	2.839009152	4.978922268	2.816072864	2.765789523	2.895389991	2.594033787	4.271014616	2.801336528	3.698546857	3.710986549	2.862890377	3.348011692	3.371627832	4.455153182	3.439196697	2.825742055	2.869315355	3.392042565	4.076850283	4.169615513	4.868706733	2.821869188	3.95724463	4.4245881	4.577787576	2.805296676	2.464134382	3.39808015	4.508781761	3.777486538	2.842923985	3.998700139	2.981398604	2.814277425	3.907662023
"1552287_s_at"	7.130516893	6.943753902	7.19376302	7.221322498	6.843328528	6.58814961	6.618684449	7.179542153	5.963218378	6.490535518	6.497146042	6.268664669	5.890086832	7.094693622	6.824178066	6.628265927	6.512105932	5.383828039	6.565005032	6.501028474	6.548474742	7.359548752	6.383800583	5.536555229	7.123708976	5.935334717	6.828764735	7.2577077	6.79476285	7.60342172	6.387059293	7.054010059	6.361668093	6.411354053	6.952248345	6.22561509	6.59425738	6.556960688	6.344019913	7.333500048	6.945823421	6.491428257	7.184268494	6.40132219	6.816956147	7.099571495	7.634099748	6.548497976	7.495144178	6.810171574	7.630814493	6.865720883	8.080097359	7.27292845	7.133250255	7.079973286	7.087161539	6.860818424	6.739184794	7.533910941	6.99340074	7.202622215	7.402975215	7.768817332	7.174363227	6.940713866	7.335575956	7.362592136	6.98933145	7.177985429	7.661691668	7.155575152	7.196411121	7.328056292	7.173376968	7.000290572	6.836543569	6.459736481	7.145847971	6.711363422	5.760974717	7.303237167	6.235610992	6.468905034	6.990204014	6.904157286	6.854341372	7.344800317	6.679331261	7.354267258	6.996772712	6.956164459	6.591562705	7.174189326	7.068274889	7.250567177	6.879349197
"1552288_at"	2.98146945	2.958339204	2.996653051	2.949197667	3.02039674	2.804655498	2.909746533	3.058675909	3.216848924	4.130673595	2.913475276	3.047727959	2.995006885	3.013495429	2.995787877	2.96166501	3.114032247	2.906961849	3.012004919	3.000498658	3.078208824	3.041537783	3.047670331	2.995300303	3.055289092	3.244653213	3.029540885	3.217296142	3.101223718	3.313266052	5.248195213	3.054771118	3.472149891	3.872205177	3.217898087	3.023877591	5.265580561	2.871954507	3.001599975	2.975163648	4.15739617	2.989001987	5.596187456	3.110422385	2.969817969	3.717325523	3.068994086	3.534172934	3.120118704	2.849970085	2.801471832	3.325593278	2.977320664	2.994535493	2.906352108	2.948830408	3.471830866	2.873763749	3.480025429	2.871687209	2.866782367	2.98085602	3.083054379	2.90246831	2.815137958	2.858682727	2.731460083	2.981747154	3.102791557	3.019128515	2.958051587	2.971296666	3.200729336	2.937489662	2.943137807	2.843548733	3.941600462	3.386681631	3.268630215	2.779349748	2.975903531	3.015084165	3.006620382	3.024541833	3.021542095	2.990243544	3.02987914	3.039411895	3.07181129	3.265685321	3.188406547	3.515657995	3.449704444	3.020863909	3.036729932	3.09094397	3.018504533
"1552289_a_at"	1.85462872	1.848417677	1.863922023	1.856384315	1.866908598	1.856017858	1.851578756	1.86112852	2.14246081	5.730504556	1.856779163	1.881767702	1.863482039	1.865664461	1.863357019	1.861258017	1.864162155	1.857195994	1.861874241	1.866591701	1.859413114	1.863084812	1.867197449	1.860224802	1.87394956	1.867997083	1.868024123	1.855598584	1.873282084	1.874888667	3.5044152	3.739809451	1.888384577	1.90159145	1.866776777	1.863657449	5.688358183	1.860448888	1.851625791	1.850367491	1.968378814	1.858974331	5.238691291	1.868619562	1.848968164	1.851392919	1.849639685	1.855614954	1.863589861	1.838244503	1.834030391	1.850188376	1.862050296	1.863997963	1.833158179	1.835855139	1.838078255	1.865027087	1.863340126	1.847138236	1.857629864	1.844892836	1.860575731	1.849317265	1.831553058	1.851603034	1.845995682	1.855250398	1.851603034	1.867868323	1.839836788	1.855102319	1.854888715	1.847556639	1.845466755	1.849682464	1.863401815	1.8554198	1.848623857	1.844796683	1.856614987	1.863595321	1.865658449	1.870650198	1.868397003	1.863307528	1.882371631	1.87755977	1.869994916	1.874103818	1.876743388	1.883928673	1.906977363	1.867596607	1.87593021	1.873394605	1.831269675
"1552291_at"	7.648363944	8.426251196	8.685900179	8.087943472	8.139717602	7.621577065	7.858036984	8.653411171	8.093720042	8.561106915	9.818553368	7.295216738	8.199870528	8.220691455	8.355730099	7.691718377	7.960149141	8.490347566	9.008843192	8.55180113	7.81562094	8.057272905	8.376371088	8.828039106	8.731066771	7.14653977	7.46372301	7.533738555	8.28168286	7.72420826	7.362953012	7.919433237	8.660773806	8.260883354	8.900933418	7.217809243	7.554914871	9.016103491	8.798184459	8.819567432	7.788804235	8.821584322	7.032723299	8.770588528	9.502492793	7.582356393	9.556709719	9.102106964	7.917053892	8.620073015	7.586519291	7.703858087	10.16490656	8.294619712	7.962086446	8.913488368	9.83621774	8.125746941	7.849353556	9.39125926	8.59382502	8.838932953	7.611993567	7.826347579	8.733713379	8.496766967	8.592018903	8.586740874	8.366749512	7.913456029	7.997388022	8.150060802	8.586355111	7.821443556	8.687139689	7.684358881	9.257573563	7.649885999	9.247766574	8.69412486	9.256504996	8.429047629	9.037226715	8.416133572	10.05636979	7.940677094	9.314409654	8.034065772	8.778524621	10.5439213	9.430006595	7.649109134	8.059968814	8.156607808	8.146110947	7.677552228	8.422520467
"1552293_at"	2.367424031	2.358396106	2.379670181	2.366563054	2.401685546	2.358851492	2.362564572	2.4097601	2.39029037	2.367047324	2.382151289	2.445960938	2.401979291	2.388898775	2.385082912	2.396879147	2.39391777	2.372956042	2.38086426	2.434372987	2.38328549	2.383492823	2.393893839	2.375922158	2.463910642	2.431399606	2.419010373	2.413369328	2.429288417	2.398891702	2.3771806	2.364416975	2.406659516	2.434231304	2.390289512	2.397343176	2.330483214	2.381892246	2.35714491	2.372709543	2.381736076	2.377959491	2.369175837	2.429187151	2.371696383	2.372017295	2.364830438	2.355507859	2.379603273	2.511723875	2.356752062	2.368902776	2.385061364	2.368107029	2.351833662	2.358667461	2.317672559	2.381420492	2.403492587	2.366918811	2.468408819	2.366766808	2.37694076	2.364654122	2.368195572	2.358345917	2.364868533	2.373050306	2.352713059	2.39653661	2.35800868	2.37521422	2.333877073	2.315604895	2.363381903	2.37169077	2.385839442	2.361969547	2.372979722	2.351778608	2.369611986	2.405776218	2.39085795	2.406050909	2.41653257	2.383975147	2.441366436	2.423162297	2.391540646	2.396032153	2.493072816	2.395880122	2.545793605	2.400130718	2.39814195	2.45226997	2.353975139
"1552295_a_at"	4.973352315	3.778870175	4.393693355	4.810419842	4.629124342	4.128595563	5.044574259	3.987972772	5.909241736	5.300114408	3.713503395	4.946346885	4.783761104	4.182798709	5.112127001	5.228865822	4.395077789	3.714467794	3.846564227	4.186418981	4.433760141	5.805947791	5.168021536	3.98653053	4.12072773	5.594242295	4.329354043	6.253829873	6.195121024	4.705003705	4.940612045	5.338675831	4.142508758	5.385996447	4.193673338	4.13648122	4.195480915	3.994652533	3.671409335	5.11328678	6.367503621	4.548497498	4.453405868	4.124770711	4.199727088	4.4852961	3.989268046	4.423375609	4.199096423	4.886438948	4.531270283	4.064377017	5.236906938	4.030718406	5.495682742	5.314847707	4.59655161	3.624105568	5.362852555	4.076109417	3.717186931	4.185327034	4.184592357	4.827836596	3.645012068	4.071939564	5.274872101	3.746118093	5.322950578	4.109241875	5.271782282	3.71346183	4.405173638	5.064460027	3.984491562	4.19587681	3.997333159	4.231128661	3.71812634	4.043291463	4.198575592	3.744183358	3.920885495	4.429448696	4.08384313	5.577736041	4.317040922	5.153115893	4.196383685	3.997944088	4.169204844	4.115057205	6.457830121	4.193879543	4.001568013	5.691765461	4.379251738
"1552296_at"	2.51579359	2.532972224	2.550779278	2.547666717	2.562243774	2.495834477	2.542205234	2.586067019	2.555147128	2.507118463	2.533522313	2.638927404	2.556767568	2.585949361	2.554488957	2.582338389	2.618387216	2.550512439	2.563337853	2.562782421	2.554107992	2.555298587	2.559578157	2.551184877	2.62557163	2.615836396	2.566844715	2.563224859	2.585937504	2.639587629	2.548448495	2.543782824	2.668950849	2.576271825	2.617709658	2.682949783	2.525296506	2.552858418	2.544619369	2.543930803	2.540138523	2.539598719	2.540786616	2.613790288	2.540619124	2.528249064	2.537287955	2.534684348	2.540288416	2.516624606	2.493763642	2.529407355	2.52572031	2.559914046	2.518855673	2.636166768	2.533384694	2.524978116	2.555900142	2.537334425	2.546094109	2.536257198	2.551697362	2.49668491	2.515334826	2.521671772	2.535285267	2.543721594	2.475809309	2.582666764	2.5274761	2.539972113	2.532074448	2.522378517	2.491770037	2.539967268	2.559876343	2.542413808	2.536599687	2.510800213	2.548510093	2.560788625	2.561017648	2.580969343	2.56394793	2.55411793	2.581380761	2.595499528	2.564612433	2.571551204	2.652468017	2.65475788	2.799487184	2.608873251	2.612452911	2.79047663	2.520969088
"1552299_at"	2.499110299	2.564833255	2.490372138	2.511843932	2.53676956	2.508537828	2.479616429	2.530580111	2.498193313	2.47892329	2.503020617	2.633213061	2.780551345	3.597246835	2.509706143	2.505986955	2.542523764	2.50303515	2.518010058	2.524366576	2.51737232	2.508206257	2.515978253	2.482314788	2.590836917	2.539637197	2.614129692	2.553370715	2.547170102	2.639582011	2.51276166	2.470877189	2.559459529	2.549032003	2.521042355	2.513771869	2.501843491	2.501030121	2.50416861	2.50663747	2.496541495	2.506660704	2.46370152	2.542916918	2.493041632	2.471921111	2.497215872	2.471252242	2.502748329	2.715621492	2.489445673	2.620308908	2.516623431	2.489164464	2.488068528	2.491762951	2.476216525	2.499196988	2.523737037	2.457531916	2.501296542	2.761223366	2.555873935	2.606187846	2.483863107	2.471988345	2.488461028	2.630289803	3.013766499	2.523834444	2.494120376	2.511037446	2.533371487	2.443149886	2.485607221	2.503086432	2.511281278	2.505050749	2.472119204	2.429497434	2.513016066	2.519690062	3.157693123	2.537712689	2.532830503	2.513092823	2.543467125	2.533325344	2.517291883	2.532514224	2.722657239	2.626945226	2.584960945	2.538766996	2.607408858	2.552341	2.510504376
"1552301_a_at"	5.906940286	4.632351085	3.131481748	2.857598638	5.391373625	3.042423472	5.235107477	2.783066454	4.845871106	5.237968143	4.509185667	3.261105162	5.60393213	3.127048068	4.108411774	6.606064159	2.25607732	3.138169897	3.132331214	3.127135056	7.101464708	6.295763179	6.734568294	3.411154929	4.501674619	3.130454654	5.261269857	7.788566044	3.238933993	3.14938303	3.13046535	4.905444592	3.133284927	3.177507098	3.106898732	4.439004818	3.516109711	3.003040736	3.318200427	6.277381098	4.158558659	3.045185986	3.161058493	3.136383765	5.090264924	3.125672292	3.064521229	5.66530312	3.131893544	6.633242991	6.787196918	3.122883931	3.177578335	4.157355101	6.509004807	3.908886617	4.974131274	4.242495099	5.687214989	2.944326822	3.609835946	3.032011545	4.077660773	4.749015219	2.97053996	3.734120733	5.078784089	3.09739216	7.160588648	4.147633836	2.986893206	6.484442787	3.045703521	5.796671913	3.91306329	5.996256972	3.64144061	5.220401968	3.043546385	3.536885758	3.005847854	3.132384286	3.306847733	6.523778508	3.033451639	5.103951862	5.392277864	7.512428274	3.245609985	3.010250803	3.75004955	2.955886276	6.863308716	6.03801937	5.615277565	3.055814904	2.729087695
"1552302_at"	5.943940314	6.495103663	8.07763201	6.590564589	5.543052978	6.924364188	6.855548815	6.801076164	7.028683726	8.404952797	6.674896113	5.325383606	6.499735959	6.346706624	6.300756586	6.813578018	7.147996524	5.817351343	7.689617723	7.084705441	6.932906899	6.475087669	6.463333149	7.051914736	6.707608254	6.658217671	5.850357058	7.51824438	6.52482096	4.02646937	6.217143093	6.547754459	5.334097897	6.891151377	7.801431822	7.763880023	6.761730761	7.302995816	6.981305864	6.645756077	6.988624699	6.124827435	7.660637669	6.905004207	6.065233313	5.097175673	6.347226629	6.258438647	7.457837296	6.54231802	5.424028697	5.429366821	4.490065328	5.009570461	6.22659388	6.094678644	6.823174233	6.510887354	5.699850483	6.532070749	5.861414285	5.84201557	7.308773831	5.448558617	6.077166909	6.361567197	5.997585815	4.554485799	6.038551103	4.384996677	4.214223757	5.957635178	7.885493334	7.153749365	6.613764769	7.588085504	4.55735309	7.718236394	6.5757583	6.926389599	5.365211085	5.718821609	6.543308189	7.054569927	6.157278485	6.819208494	6.208723396	6.655392287	6.118668568	6.629114901	5.802312877	4.696912854	6.757478953	6.247064205	5.99415785	6.897475111	6.222301613
"1552303_a_at"	5.115321758	4.878766269	6.301529146	5.301361638	4.550930165	4.915369268	5.288544658	4.954037136	4.896362469	5.85342229	4.986045183	4.977250771	5.08929181	4.623085927	4.860320372	5.53322239	4.980541637	4.541615353	5.310536402	5.20742949	4.894631995	5.20334079	4.936260911	5.377452339	5.283310942	4.989008919	4.952845432	5.827002409	4.95999894	4.588436675	4.878702405	5.283252972	4.591077721	4.743800816	4.948979165	5.478134201	4.903365749	5.272377348	5.30037321	5.331697842	5.168473527	4.914706402	5.584879175	4.964631408	4.799026406	4.805455905	4.896683579	4.905034223	5.860027289	4.888226928	4.765737802	4.690381755	4.550217454	4.432587823	5.444782038	4.890402705	5.515944741	4.924198475	4.550430599	5.06558081	4.688238059	4.720984281	5.585439714	4.813015924	4.794597788	5.247751641	4.748168763	4.538646109	4.79979328	4.554877303	4.364589688	4.645668769	6.301575269	5.071632065	4.919793312	5.492098889	4.882061958	5.1051549	4.791625761	5.414748663	4.288224187	4.605007342	5.057730377	4.924520287	4.560770312	5.248774293	4.591920085	4.819105159	4.553580667	4.946280805	4.926266299	4.672997096	4.935877751	4.923238458	4.483223355	4.925480773	5.625705429
"1552304_at"	2.294186906	2.306827965	2.289382389	2.283540018	2.317812582	2.305478353	2.305736123	2.309138391	2.293256121	2.281716871	2.309634433	2.343824683	2.295985438	2.311904014	2.270481151	2.299784836	2.333559241	2.555935822	2.397092383	2.38985511	2.313713133	2.315654706	2.321697407	2.290100865	2.342399042	2.364524118	2.330952609	2.296509761	2.317673568	2.339091871	2.2785343	2.300478506	2.340214453	2.331524421	2.323978993	2.305908862	2.254660526	2.282723339	2.307958358	2.465879317	2.292674186	2.317461613	2.270739	2.321759515	2.269734792	2.292256565	2.290797409	2.267569667	2.309243905	2.245155424	2.284338415	2.336276092	2.313889825	2.317619341	2.30097517	2.250255747	2.28168216	2.310886114	2.318958509	2.293132339	2.411569597	2.256470212	2.317500996	2.303191249	2.306406713	2.268880752	2.287036896	2.31827263	2.270452371	2.330407024	2.288113561	2.301317715	2.308551009	2.306663701	2.237909146	2.300704163	2.316651759	3.036308197	2.315073955	2.307122895	3.535783379	3.171817779	2.322055544	2.310353924	2.328067614	2.319812779	2.320082703	2.329277324	2.322718161	2.327390001	2.339076346	2.331646599	2.547249156	2.306371389	2.334273163	2.342458906	2.307047354
"1552306_at"	4.29660985	3.862052274	4.597360277	4.468497109	4.520062828	4.435991321	5.282893171	3.863735287	4.499856343	3.834954585	4.786989381	5.014945066	3.942447973	4.122260763	4.146781634	5.355429921	3.952588056	5.501056791	5.317988338	5.771830331	4.365003186	4.291670225	3.840505752	5.609188982	4.472858777	3.871160207	5.588772516	4.858004448	3.606530606	5.120334952	3.847497445	4.371981079	4.631363282	4.871781874	5.359505062	3.244781056	3.973590423	3.154074836	4.876880306	5.698155913	4.385334983	4.423380659	3.078092338	5.017503013	4.593707123	3.574777186	4.702345012	3.991631941	4.035379626	3.544813806	4.105395931	5.096058021	5.494351283	4.378926971	4.409971223	3.868844111	3.562872422	4.47408667	4.489413205	5.913984505	3.602492883	3.579786396	4.181460703	3.664815148	3.411970592	4.714307204	4.124742003	4.949133253	3.643632095	5.137310046	3.325632218	3.698241592	4.536187198	4.57914318	4.394268394	4.913129966	4.502173714	4.430944509	4.468146496	4.883269704	5.57841734	4.836755131	5.073164631	3.744662997	5.777075073	4.314241108	3.724718468	4.767135169	4.525338253	3.510349659	3.887320098	3.273107286	4.767454053	4.633690542	4.569312804	4.598475697	3.815357905
"1552307_a_at"	4.807382667	4.80883675	4.439296267	5.78032296	5.401566354	5.164494311	4.609067967	6.066230534	4.664545156	4.664712661	4.348893913	4.19665221	5.716291941	4.844381142	2.981662483	3.916538505	4.84158147	4.825828128	4.850848099	4.852291525	4.680191563	4.682221053	3.931773586	5.541164465	4.70038939	4.303173392	4.647106793	4.391301088	4.168843195	4.847140462	4.749190276	4.676847662	4.037209119	5.317591292	5.504736307	4.840331118	4.798450184	4.694944434	5.03282084	4.670531584	4.490957152	4.21988486	4.762692539	4.172464833	4.825973156	5.115099392	4.949635265	5.076919435	5.180116056	4.707518428	4.058876304	5.509270197	5.545865276	4.554581785	4.454406135	5.3422683	4.792730099	4.831090095	3.193555701	4.313986118	4.830917114	5.087707115	5.409978008	5.470390083	5.200766479	4.438256558	4.595712466	3.997535549	4.341753445	4.849681024	4.656817307	4.669655897	5.068499558	4.526729847	4.481920541	4.706055604	5.407137333	4.654374691	5.934696155	4.685198713	5.813483155	5.818096825	5.797634132	4.851851734	5.540073144	5.425760777	4.840224463	4.853986819	4.971025466	4.149167963	4.85361422	4.86549273	5.017797451	5.090568661	4.557423351	5.73579635	4.646958901
"1552309_a_at"	7.666835822	8.040387017	5.014951713	6.708323508	4.629370244	5.166300368	6.928488679	6.775732229	7.659310781	8.096440631	3.697878594	6.462282738	7.877691593	6.984583099	7.240406146	8.416031846	4.832564648	3.621661577	5.465609079	5.818121763	8.028324113	8.119274389	8.990306723	5.761897892	5.045631598	5.141419884	6.354363742	9.39259307	4.063859723	2.601451311	5.926399416	7.66030753	3.284626788	5.329683646	5.947553352	7.372073802	7.256479771	6.847965091	3.498458544	8.69681459	8.665446004	5.470887071	7.577309617	4.676758868	7.691960164	4.00366023	4.818828779	6.05275679	7.790719811	8.007003259	8.009992255	4.958972167	4.626640099	4.97079776	6.834878312	4.883878188	7.744665895	7.785053902	6.288307166	4.631022949	5.338220914	5.123213132	7.006909177	3.91452915	3.219483866	5.765317669	6.567286425	4.620520367	10.01501473	5.932690819	4.670793553	9.054002693	6.680805671	8.794716575	5.141085881	9.535292903	2.818927681	7.184284335	4.825130089	5.77045707	4.825838261	5.060470204	5.009977978	8.238367522	4.545882114	5.610729524	5.008155656	8.06753732	5.025906236	4.242498081	2.743082094	6.587318845	8.021742959	7.418975359	8.442447583	4.860981391	4.705225369
"1552310_at"	7.325549354	7.388612838	6.336693124	6.882642071	7.10905909	7.658456986	7.593139852	7.289884097	6.479608737	6.930391224	7.377995734	6.614389168	6.415787666	6.700755948	7.063256053	6.913913145	6.726740103	7.544865719	7.18002752	6.582424484	7.698975757	6.317123333	6.894514772	7.562707915	7.16658161	6.234535656	6.880101807	6.704091486	6.28442044	6.450885065	6.98936401	7.369314562	6.176286097	7.132387326	6.551352	6.809300973	7.172637597	6.63320341	7.508760126	7.307331665	6.934599543	7.130849947	7.125617134	7.138655406	6.209709239	6.811919281	6.981641555	7.22999279	6.517426976	6.930834393	7.004853717	6.249093782	7.081253771	5.99640212	7.172911933	6.975050825	6.890906374	7.811824212	6.565570221	7.80412409	6.385189825	7.245196081	6.626170286	6.991629447	6.732616133	7.105265774	6.800692043	7.38641083	6.989738059	5.619637174	7.497975307	7.431488508	7.374640999	6.725520358	6.891047485	6.367244688	7.776392855	6.503924408	7.588640358	7.488701424	6.952449001	6.306732625	7.913549324	6.546828858	7.668289792	5.450340231	7.59150902	6.589388668	7.321473263	6.307825864	7.511384193	6.711307875	6.306245671	6.878717576	6.963961525	5.723630526	7.363920537
"1552311_a_at"	3.926179694	3.441934588	3.939678948	3.932308323	3.908965539	3.982080948	3.850438173	4.025065124	3.937658559	3.865358755	3.895551096	3.956152681	3.907717186	4.019819628	3.872229802	3.940484194	4.14857671	3.88688698	3.947498383	4.000273374	3.993566356	3.918456347	4.04168732	3.797296962	3.944470928	4.056003676	3.963121969	4.008948821	4.009671193	4.15378658	3.931043732	3.863208723	4.009275598	4.104176401	4.071555893	4.187318382	3.819194697	3.789781429	3.902530573	3.923562519	3.842617898	3.902219352	4.070659882	4.139643244	3.925910737	3.808265517	3.925451638	3.913426402	3.870050544	3.896207536	3.900070109	3.910350033	3.936094857	3.718551994	3.761172384	3.903161329	3.921212365	3.788611774	3.967259224	3.912221613	3.804476054	3.911111175	3.936633328	4.314887055	3.919149305	3.954546789	3.904062835	3.851702575	3.885887608	3.779834301	3.921278247	3.808588066	3.92919125	3.713443571	3.901558581	3.820550075	4.08153588	3.916978192	3.773687261	3.713438773	3.831870097	3.952521827	3.941153389	3.958896574	3.952307235	3.939135035	4.1091598	3.995927275	3.981400602	3.957810548	4.410729671	3.958861038	4.002661804	4.02095814	4.172001002	4.095697224	3.785828582
"1552312_a_at"	5.279331763	4.387958372	5.486738759	5.248214958	5.855008735	4.218113861	5.343583883	6.089441699	3.643107229	3.313698898	5.106008698	5.744569337	4.507996869	5.566243813	5.749584311	6.577227042	2.334975376	5.286869583	4.951321143	5.757503131	4.556212761	5.679387107	5.563970287	5.964696194	5.908181467	5.411959609	6.336475595	5.851629561	4.831500014	5.806591841	3.890239	5.85818668	5.430994605	4.1422282	4.760809399	3.932636761	4.536625625	3.733750697	4.424862613	5.513373352	5.944728128	4.684112973	3.745136048	5.235164574	5.132832533	4.872235195	5.487728446	5.498363892	5.038924934	4.319689367	5.206052777	4.745786187	6.193754235	5.993249984	5.145022488	5.747542858	4.715063198	5.654059485	5.197497179	6.003172463	4.760532786	4.887450504	4.740181318	5.446674522	4.294585061	4.296379446	4.828244812	5.296919479	4.666280171	5.531804078	5.617329179	4.24637246	5.979039813	5.154717223	5.368828351	3.919703816	5.91683093	4.455277191	5.626027587	4.398276222	5.763870136	4.225777122	3.606134971	3.505506599	4.463337952	3.510516599	2.923039026	4.701896662	5.734585198	4.308784559	4.483108332	4.062465214	5.197745507	4.679742357	4.787205992	4.825378289	4.532020464
"1552314_a_at"	3.252734838	2.684202074	3.36966626	3.260397311	3.041188133	3.086617873	3.087441354	3.586723995	4.030409489	2.906417379	3.091553256	3.485322897	3.929736774	3.172815772	3.591588316	2.999731013	2.948749864	3.092737395	3.364669049	4.009864415	3.371814007	3.156803706	3.167280847	3.040501829	3.850720919	3.19115703	3.983215315	3.851438898	3.770888178	3.418659305	3.088320647	3.86574281	3.836346875	3.669017719	3.179231866	2.860461882	3.068624411	3.138840287	3.119139835	2.968265133	3.223791008	3.179110922	2.728116937	3.108650721	3.174649862	3.146486153	3.144784083	3.268719353	2.800615547	2.7215741	3.440226405	3.930695226	3.044555469	3.101594159	3.132788476	3.092997928	3.064804267	2.926017076	3.175265273	3.084777622	3.368732527	3.146056528	3.192332411	3.571442592	2.9880327	3.153785494	4.2031484	3.328065531	3.277770271	3.325349611	4.108670758	3.155876447	2.958431111	2.935627076	2.865371451	3.189155188	3.44486349	3.154618236	3.577928136	3.06732565	3.303762782	3.273754296	4.148137022	3.189395894	3.192045009	3.442695837	3.272974638	3.185015135	3.164029904	3.147826216	3.196175425	3.002777963	5.506919525	3.10189086	3.43430643	3.62477715	2.833095322
"1552315_at"	3.9057864	4.966939253	5.247542894	4.58890081	4.694106125	6.557343491	4.786839855	5.5512228	4.591791667	4.777139744	4.588728814	4.331160352	4.777151092	4.682202981	4.59255851	4.591749397	4.701263267	4.475848749	4.689270051	4.633118555	5.87488238	4.502598734	5.143134897	5.163684093	4.605928948	4.663382587	4.590926395	5.450452242	3.955974872	4.494218447	5.208554038	5.156745332	4.590475008	4.592847434	5.047243443	5.080459836	4.902915488	4.997865896	4.585687928	3.623815343	5.162344905	4.657091003	6.092892193	4.594290359	4.691007693	4.652894184	4.684901003	4.665581897	4.733889853	4.735831914	4.638262939	4.990391307	4.344010542	4.595342308	4.672841158	4.583804292	4.681771772	4.767882925	4.206897105	4.689716339	4.666552083	4.601860518	5.671349883	4.292639854	4.631224387	4.577451402	4.678065561	4.590255632	4.579989061	4.696433623	4.646035361	5.274892772	5.865233014	5.954776458	4.580975494	5.448098567	3.989419249	5.863160014	4.682284866	5.802702475	4.589189555	4.594498759	4.426927874	4.406730295	4.696496397	4.598019545	4.695071761	4.270125445	4.601187226	4.535834061	4.700431994	6.069259073	4.273420196	4.264343938	5.546461388	4.605215647	5.137508128
"1552316_a_at"	4.246709017	7.221492595	7.319753312	5.918166805	5.581061026	8.16422535	6.917615574	6.74392062	4.565503915	7.81363685	5.590926507	5.773108045	5.68678352	6.614653633	5.907826211	4.211322486	6.099590308	4.014917161	6.139498702	6.435721221	7.391032216	5.138313507	6.762193461	7.212303014	6.110483574	6.700016335	5.224334921	7.801906098	5.704490027	4.289012087	6.511304116	7.075753851	4.349903109	5.805813097	6.602010405	8.317320368	7.011153258	7.536846407	4.705441433	5.938963998	7.385016529	6.70875628	8.464788869	5.429381905	6.646067603	6.272083339	6.741025968	6.319044516	7.524196463	7.222620004	5.780896792	6.219558672	4.948622929	5.157196214	7.086619394	5.371209701	7.365924222	7.444871113	4.817918754	6.252493513	6.867578728	6.891361418	7.80627207	4.889846411	6.739454478	6.05139162	4.902416599	3.163321458	6.119685413	6.814774131	5.711997552	7.65706281	7.956888751	7.977271093	6.637897139	7.849760146	4.211179988	7.405867819	7.140781241	8.017439999	4.337270063	5.475999198	4.916796474	6.348658229	6.667046895	5.246459744	6.229721494	4.927669084	6.322310329	6.168010431	6.604894818	7.818229203	4.376420885	6.992623491	7.852435377	6.247787756	6.827764708
"1552318_at"	4.705638545	5.606022513	6.472407121	4.857840781	4.915556354	7.270230804	5.162090096	5.352116292	4.777413744	6.581311109	4.741381579	4.820795008	4.911123346	5.117292849	4.791191479	4.817703731	5.263138204	4.734275999	5.251460605	5.46409515	5.694241493	4.776613142	5.372649387	6.099868976	5.271716173	5.553937128	4.436779444	6.519711398	4.880700295	4.652651981	5.714781757	5.54877704	4.280563837	4.872488414	5.326003159	6.855175295	5.458757409	6.042268177	5.157263775	5.257363973	6.380679947	6.148389229	7.698009677	5.41276591	5.622742833	5.593294926	5.660246708	5.44058139	5.961656323	6.407136643	4.039580457	5.080223532	4.843674297	3.895532728	5.716235646	4.63455299	5.424840208	5.911077795	3.92646202	5.568930724	5.895153618	5.676466914	5.684962821	4.535918644	5.403850108	4.810941401	4.619110765	3.864070539	4.942555595	5.126866395	4.648438975	5.832268557	6.662580927	6.98686505	5.320782464	5.867356584	4.767809713	6.316018507	6.202459354	6.098578207	4.610703694	4.180726937	4.252569908	5.286244378	5.480724411	4.345471468	4.9123919	4.683199446	5.897512241	4.814045216	5.507275206	6.430859602	4.072606633	5.915732403	6.681551613	4.697413702	5.759420529
"1552319_a_at"	3.924665795	7.647761956	7.035056087	5.038557943	7.80211936	3.894495428	7.680222355	7.602240958	6.219298913	6.457288625	5.863990703	7.908247146	6.805322955	7.939008465	7.094070684	5.92589515	4.136371377	7.371817608	5.371415157	7.283433414	6.948446501	7.572249908	7.609639216	6.210354952	7.929031622	7.443138818	8.112787146	5.410450324	8.343027524	8.382050188	5.811884616	3.975953645	7.158998258	7.210632192	7.805472323	8.061675174	6.049010579	8.119784028	7.038994653	5.707122081	6.369540533	6.478912703	6.443895288	4.755575786	7.340303377	8.703781687	7.85043121	6.67834833	6.188690579	7.085080288	6.167804831	6.393869475	6.018578954	6.55830123	6.821661199	6.877478365	5.891247711	7.981465403	8.162279479	6.842768484	8.513361001	6.489268586	8.368982187	4.925128249	9.014539544	6.864637104	5.239772853	5.323819156	3.86669025	8.812261156	6.772527981	8.000831938	3.181131418	6.791975724	7.216462798	5.717676898	6.25638083	6.601210373	8.213289073	3.780177635	6.13972841	5.565428099	6.389134427	6.649286988	7.015372076	7.909329242	8.627486987	6.202953973	6.136122618	5.233783353	7.995485779	7.370233737	4.678323297	8.096786485	7.963559138	7.181538425	3.568374679
"1552320_a_at"	3.134957934	2.958791554	3.123098746	3.142199889	3.210733019	3.107337874	3.105398569	3.294124918	3.228620941	3.101416475	3.131462383	3.389625005	3.15642119	3.247062671	3.080057448	3.245336081	3.439908378	3.137278649	3.195458026	3.3189217	3.349576431	3.1518206	3.262017294	3.047135812	3.399052733	3.448416905	3.222390414	3.489875418	3.433783317	3.303973361	3.243278415	3.079528151	3.630694468	3.262021983	3.294196124	3.403150075	3.104633146	3.086378104	3.129465563	3.099953899	3.115438781	3.142371273	3.099236321	3.367132789	3.069170961	3.079139837	3.117944109	3.094288372	3.120563195	3.10335369	3.1082068	3.115270164	3.150706741	3.134619662	3.042412412	3.083513397	3.054523945	3.112944357	3.153293069	3.093322799	3.13678165	3.016893449	3.12670119	3.029629964	3.062432622	3.127149384	2.88890402	3.098137968	2.90853629	3.211158468	3.115449122	3.128994467	3.025044601	2.820586793	3.108868037	2.929778041	3.155573591	3.128447292	3.053718524	3.07134679	2.987687704	3.210947234	3.18883782	3.211961451	3.246282765	3.161042727	3.327446118	3.327285449	3.214484459	3.168157882	3.786041843	3.527405218	3.964059899	3.279618725	3.334505408	3.663229368	3.104869383
"1552321_a_at"	2.522711634	2.490809616	2.547165442	2.528974385	2.569427176	2.523186732	2.514445051	2.579843993	2.551063794	2.53405597	2.532517963	2.630124027	2.54612208	2.579827593	2.537006687	2.564939377	2.601094625	2.526553811	2.570369709	2.586992436	2.546231544	2.555434568	2.571103471	2.529447108	2.613359723	2.607735851	2.583666346	2.559787811	2.609089579	2.629625205	2.563180383	2.538076192	2.637182485	2.609888028	2.587021247	2.565740426	2.4813984	2.506101496	2.525545011	2.512409889	2.540953339	2.533058179	2.534494836	2.601969171	2.540268779	2.50977246	2.49085351	2.509572479	2.537124868	2.478415163	2.474588496	2.508504984	2.550158394	2.539880787	2.449525634	2.479650789	2.49920695	2.5175862	2.572708464	2.510702633	2.525207617	2.485809877	2.534002871	2.504624962	2.470015792	2.50312371	2.471284315	2.524659778	2.438485528	2.578884491	2.503474086	2.500164302	2.481228377	2.493989307	2.478571079	2.494817008	2.550388669	2.507477064	2.503003358	2.492999735	2.504099146	2.568550628	2.557921139	2.572831036	2.579677109	2.548146957	2.614790833	2.582549393	2.575492833	2.58292971	2.650057813	2.639734182	2.75024587	2.564645803	2.602069584	2.632074667	2.459604112
"1552322_at"	2.316163969	2.307473109	2.336637883	2.327580833	2.354894751	2.324836401	2.32125145	2.352418239	2.33510427	2.315625975	2.328976687	2.391584934	2.335916411	2.343102504	2.329933662	2.340953626	2.424007315	2.327408898	2.343538952	2.364471079	2.341235536	2.342666217	2.353566978	2.330895059	2.381686259	2.470812381	2.355487754	2.339161341	2.374330874	2.394489755	2.326200932	2.328345177	2.413305005	2.374568541	2.367634637	2.376961362	2.282115027	2.328751586	2.326249094	2.307953961	2.332954332	2.330404176	2.317100254	2.428237648	2.439828725	2.258628649	2.262392192	2.312984326	2.339828969	2.338305376	2.301505094	2.313105422	2.310472031	2.32876843	2.303954153	2.306333768	2.294026336	2.282799074	2.33663279	2.317962783	2.327651005	2.308051778	2.325848794	2.312969561	2.28883411	2.315237593	2.295425962	2.318841818	2.276392257	2.347743274	2.310917952	2.403483773	2.314870839	2.367360645	2.295009143	2.299075248	2.348137249	2.319000418	2.320678649	2.299482702	2.362333467	2.349663001	2.4223454	2.35118781	2.357001648	2.387634018	2.429007331	2.356725452	2.342976458	2.368287581	2.409672587	2.696727466	2.477430509	2.35042406	2.376541466	2.432464907	2.292672002
"1552323_s_at"	2.572438497	2.596425818	2.639525104	2.599359905	2.615984936	3.274141988	2.621858844	2.633313323	2.616582185	2.602792803	2.627320527	2.63918448	2.601692074	2.604056167	2.611580865	2.614130525	2.633952627	2.586675775	2.6364554	2.915664564	2.657391582	2.612278685	2.60794858	2.85407475	2.639699117	2.63613703	2.635470032	2.627121701	2.545448181	2.632424407	2.596683457	4.152211299	2.645376679	2.645817362	2.611269633	2.630317514	2.516835357	2.593097672	2.621851755	2.73824537	3.308520353	2.627034797	2.660902444	2.8529614	2.605550126	2.624725734	2.604395036	2.601366828	2.618248361	2.58670654	2.633125649	2.57180572	2.634165391	2.616590017	2.568424863	2.593959819	3.448375968	2.615480419	2.626450399	4.681303021	2.624699064	2.898583472	2.617334462	2.653009788	2.60631982	2.620504907	2.235519112	3.115594769	2.541744792	2.628505542	2.596283481	2.580572001	3.940814985	2.632318489	2.560260297	2.580321787	2.620502065	2.630745376	2.876590574	2.587078496	4.274972202	2.63225275	4.157065938	2.638688637	2.637576482	2.63877476	2.635470745	2.633138326	2.632083792	2.64914695	3.193057035	3.201488937	2.672198969	2.633566188	2.674624045	2.630065013	2.797419241
"1552325_at"	4.025225588	3.471080741	3.749597688	3.811220339	3.961106701	3.704134267	3.665206992	4.067898344	3.904310638	3.708251271	3.799640787	4.130187139	3.87114966	4.049826898	3.64888891	4.066051638	4.442542663	3.765890617	3.894962368	4.122250945	4.045121827	3.883145699	4.202157237	3.62470885	4.287342538	4.298190719	4.004675029	4.156140987	4.170865614	4.256065864	3.973508425	3.751149201	4.61432142	4.104015569	4.244204004	4.169870766	3.522734785	3.482173126	3.810634304	3.844109006	3.816268383	4.142943335	3.510822183	4.375661594	3.46706849	3.642329445	3.780201439	3.777846677	3.746769067	3.704398612	3.473460004	3.543246076	3.782153615	3.609986535	3.435893012	3.424644689	3.581158831	3.605594339	3.899452659	3.744169355	3.54044622	3.662777419	3.5898264	3.712282983	3.515825815	3.705985288	3.333075704	3.571580825	3.402282392	3.830692716	3.682640667	3.685041418	3.332920946	3.408632169	3.549805318	3.625677837	4.090224989	3.540955084	3.456805642	3.513325014	3.49044271	3.981874335	3.946018309	3.980451868	4.037251284	3.885367987	4.183470684	4.226002656	3.970559058	3.921562321	4.468083937	4.419473537	4.959666482	3.983815692	4.205291251	4.416627769	3.439986322
"1552326_a_at"	2.124422248	2.101078261	2.134227956	2.135984348	2.176011929	2.120154166	2.125283974	2.14362919	2.130135495	2.117118256	2.138618241	2.168419551	2.132672287	2.345532734	2.14107115	2.141891977	2.162948694	2.57899515	2.144065438	2.145125387	2.130278749	2.144226683	2.14980539	2.123996948	2.154282891	2.1665492	2.139091245	2.128798154	2.160121551	2.172444076	2.129192947	2.121007038	2.164305912	4.081740267	2.49290003	2.136067618	2.103467343	2.133423813	2.136213779	2.116178033	2.136262604	4.526279415	2.226924447	2.1501246	2.11877719	2.920209376	4.162668563	2.658068532	2.134195024	2.082858672	2.102258293	2.102434383	2.144978063	2.134036529	2.124986756	2.135197258	2.103196144	2.645882349	2.148507375	3.088029761	2.126472549	2.799480487	2.141449632	2.11532772	2.134173681	2.234692988	2.108630558	2.142586912	2.498260538	2.294407629	2.413607149	2.121312452	2.141108136	2.110215801	2.113811821	2.121122526	2.643560817	2.13871607	2.106365958	5.045380851	2.128977009	5.682651456	2.14071939	2.152787285	2.547714388	2.137918042	2.222973857	2.147424232	2.144342405	2.162545469	2.497828522	3.405536683	2.192508825	2.149624143	2.478222184	3.337482088	2.156705181
"1552327_at"	4.055698229	3.496919488	2.896024999	2.848220735	3.303869924	3.671041484	2.883046642	2.908342759	3.172414245	2.878557224	2.852598798	2.99699788	2.8337555	3.07580807	2.930534818	2.943171434	2.979194801	2.921351809	3.005236381	3.014819139	2.940319773	3.377130819	3.047362607	2.910066345	2.947358434	2.979103534	2.98143843	2.97571948	2.958121381	2.904163575	2.929401329	2.907627347	2.965898317	2.965462948	2.926744548	3.006204339	3.239169066	2.888706692	2.93188064	2.930373715	2.940860592	2.94324564	2.877003582	2.952970239	3.25133328	2.829454078	2.891436585	3.425167103	2.926655859	3.399665429	3.110289637	2.909000357	3.225780911	2.946082454	3.430488467	2.884985018	3.836903587	2.796086779	2.954281833	2.969322704	2.918561261	2.892732584	2.85302194	2.90511249	2.834426856	2.905981711	2.988154467	2.900361227	2.936001242	3.057774602	2.899864476	2.879928501	3.609406767	3.965552611	2.803489591	3.082899036	2.830935794	3.602258025	2.823448608	2.864578085	4.753078173	3.484056145	3.150197718	2.94040225	2.949178038	3.011868631	2.963463894	3.184781259	2.969672541	2.936937991	2.991327967	2.953677198	3.187539126	2.963520383	2.979165249	2.996811955	3.193744705
"1552329_at"	4.786866133	6.931582217	4.882270869	4.276244188	5.026729695	6.409801453	6.155226504	7.218492145	4.961874811	5.184310482	5.648036996	5.175219833	3.526394199	6.390130426	4.925725908	4.413802458	5.15766062	6.925155089	5.080269973	5.009589036	4.632498578	6.362708524	4.358619955	5.822425073	4.49076213	4.618160076	5.835330224	5.477556991	5.887041063	5.663094003	5.605003107	5.845489875	5.87841641	5.739172569	5.721179266	5.940587201	5.809956408	6.20672045	5.904549712	5.684956889	6.071143768	7.419936718	6.377195648	5.878211671	6.770481041	6.119034084	7.473449029	5.922961504	6.981453783	5.153093348	5.831071014	6.831827671	4.70370614	6.391828339	6.461684454	6.038818508	5.868241282	5.821790036	6.835223716	7.010716689	6.21044552	6.858356712	5.738438348	5.225463646	7.243997573	5.85286984	5.166509668	5.592531027	5.299245215	5.948986528	6.422122768	5.918225642	6.180513072	5.542601881	6.002207071	5.909119465	7.135601976	5.763749051	5.91890002	5.844067357	8.008419402	6.52759479	6.053150809	5.364852251	6.457331747	5.272263034	4.790171712	4.787586783	5.284748773	5.765208093	6.150067343	6.997890465	5.44741222	6.287191519	6.917021366	5.710221565	6.263664935
"1552330_at"	5.110637343	4.540278619	7.191152362	4.917832723	4.921921136	5.366015293	5.264936624	4.911281014	5.827996378	6.526611298	4.35960755	3.322678348	5.244468697	4.21124766	6.182913687	4.605375731	5.19862416	3.310679273	5.602013761	4.221256087	4.799944659	5.768432596	5.315258765	5.092366513	6.166770745	4.393447192	4.862562433	5.013648203	4.434388666	5.76405677	5.791317982	4.756167084	6.787283308	3.421950892	5.593581305	4.97530591	4.140445048	4.972902061	5.430320919	5.391990189	5.532990941	4.987679736	4.594479985	5.763463824	4.711670003	3.865361711	4.532461609	3.895810769	4.656615262	5.661955081	4.999895687	4.658537159	5.948832488	4.423385275	4.663221032	6.029775795	5.324947191	4.488541419	4.168993054	4.836407942	5.197630862	4.992902505	4.159267991	5.053697509	4.303111846	6.222005222	4.128966119	6.646283393	5.313560692	3.91335681	4.540555881	5.044776502	4.867512052	5.243193045	4.134185563	5.192073029	5.337284178	4.258673898	5.243349069	4.195769477	5.012070846	4.428090909	5.89313156	6.073291129	5.969818744	6.807929003	6.248309912	6.032516962	4.708219467	5.791363399	6.445182281	3.466740466	6.417559198	5.481533063	3.580982694	3.198923657	5.082636942
"1552332_at"	5.552668362	5.488094204	5.556364272	5.545515759	5.563564202	5.505144357	5.430520049	5.552535222	5.554110009	5.430649399	5.547370726	5.881157787	5.393385471	5.55196636	5.551314102	5.550500533	5.577254866	5.550301212	5.557344471	5.553197502	5.553011086	5.54313186	5.560316653	5.549634725	5.572248633	5.754075754	5.56079505	5.54704321	5.56460025	5.589501056	5.55502751	5.400838648	5.557775318	5.889784714	5.555131957	5.552565472	5.544341973	5.556136798	5.545954775	5.551907215	5.553180746	5.555172769	5.498842511	5.544300627	5.552329017	5.953777402	5.851651829	5.55741106	5.557101609	5.801903018	5.538125404	5.548458349	5.560734955	5.555545581	5.541172971	5.476836161	5.545153276	5.564178879	5.557046908	5.708719741	5.55283505	5.542046383	5.552431494	6.495949903	5.544341973	5.729385442	5.440658347	5.885333358	5.668949494	5.558449173	5.590613955	5.660953728	5.551193038	5.46212608	5.495836965	5.548141458	5.556854759	5.550336405	5.553505776	5.54789703	5.502132334	5.703172171	5.560776768	5.554951267	5.561393943	5.540037364	5.561271365	5.556047143	5.561616958	5.564305814	5.567928301	5.863964179	5.577989594	5.558253543	5.568697202	5.567143183	5.469061839
"1552334_at"	5.70706496	4.688708219	5.575058012	5.549139138	5.049639726	5.954766524	5.490853323	5.395123352	5.370444908	5.202960384	6.11363747	5.237230473	5.056827424	5.445208422	5.308709162	4.889488073	6.011653519	6.372668827	6.039558185	5.250627325	5.57936291	5.591112575	5.551273204	5.377645194	6.375807532	5.548073146	5.231158235	5.510914149	5.809027143	5.713001375	5.600328786	5.663309889	5.266061019	5.56913729	5.557494508	5.08878626	6.1337902	6.040880793	5.604899886	5.994711281	5.84772481	5.502567318	5.065027295	5.546504368	5.552826912	5.525243051	5.471423403	3.776822571	5.109761953	6.032931167	4.619580162	5.125776159	6.359283899	4.441046001	5.448402274	5.508116227	5.575778238	5.541429745	4.932211748	5.798884807	5.553174843	5.471028812	5.070240003	6.571941802	5.521305418	5.944202105	5.742187613	5.539323015	5.57078395	4.743729887	5.396104178	6.16917042	5.472675901	5.922690114	5.528993072	4.854900502	5.024563019	5.540397862	6.241232581	5.823944715	5.865243203	5.553116695	5.529179551	4.939934116	6.16855692	5.066883979	5.55405312	5.783687936	5.329902368	5.774154067	5.641392605	5.363621045	4.753435516	5.31319191	5.361495272	5.562015929	5.478647612
"1552335_at"	2.053453598	2.039912932	2.069154405	2.057330323	2.071263485	2.053114712	2.053526748	2.069755627	2.288737555	2.0641785	2.061102252	2.098271397	2.066886795	2.065852364	2.064493469	2.065437866	2.075662011	2.061634598	2.072369866	2.070899396	2.057050513	2.06547954	2.067467874	2.060029012	2.090720919	2.239725089	2.077100615	2.067342535	2.082683603	2.090142451	2.057900898	2.055810459	2.102281298	2.082166377	2.071668859	2.062974539	2.036993063	2.061481101	2.047866324	2.134288826	2.064929614	2.059185464	2.045447147	2.087471781	2.053778835	2.048762811	2.038630783	2.058029597	2.064843554	2.023216392	2.036169687	2.03878504	2.063738955	2.070183205	2.026658196	2.040803308	2.219507273	2.059618168	2.06660729	2.052079833	2.058735206	2.039865288	2.056432482	2.177473234	2.037545886	2.04758082	2.031235299	2.055074447	2.016393613	2.077348849	2.044100813	2.052858618	2.041063278	2.045962608	2.040036784	2.047493694	2.063107125	2.048437101	2.045186879	2.038614779	2.05910511	2.090005197	2.070213193	2.079973962	2.077667453	2.071399167	2.094162843	2.078872696	2.076569526	2.084492365	2.091868341	2.093166248	2.136053175	2.071494821	2.172596246	2.089275204	2.036422614
"1552337_s_at"	2.224630049	2.203659537	2.229106279	2.223325436	2.231919905	2.21791047	2.196612108	2.22695977	2.225466081	2.190518481	2.222001226	2.257481633	2.225236052	2.248544177	2.212679178	2.227803762	2.245337332	2.222876773	2.22692077	2.236230456	2.210336812	2.219752542	2.701439899	2.220723667	2.250257944	2.246103473	2.233648393	2.389569806	2.248070569	2.254069021	2.20563634	2.212064641	2.266366816	2.245420065	2.309411184	2.230108939	2.169955313	2.225586309	2.219048128	2.21583872	2.226104065	2.203716656	2.217004057	2.244269108	2.218577765	2.204102168	2.214326108	2.187104127	2.229651719	2.199980573	2.192906554	2.21291081	2.219488404	2.62593809	2.204620278	2.16756302	2.159721586	2.223138959	2.228195109	2.21712062	2.220101888	2.182910653	2.227374245	2.200647782	2.187005214	2.211354471	2.163399738	2.214841931	2.149135141	2.238865122	2.20984039	2.220045744	2.165821167	2.211453563	2.29933698	2.191968645	2.229968269	2.212250193	2.208989196	2.186149334	2.221163023	2.22971541	2.235830272	2.232374228	2.235128743	2.222361331	2.259316947	2.2426464	2.274182928	2.242712279	2.257470705	2.248259781	2.328673452	2.237863552	2.250625007	2.261674408	2.206435235
"1552338_at"	1.848981587	1.838464652	1.854429297	1.84955569	1.859728438	1.846264982	1.843017424	1.856089738	1.851464499	1.842340422	1.847025287	1.899867636	1.853097459	1.856396914	1.851746277	1.856313886	1.866750902	1.847797197	1.859208846	1.857324989	1.850732746	1.85495646	1.858216233	1.847212732	1.858981842	1.857571156	1.861882281	1.849637917	1.863726077	1.860500168	1.851811437	1.843849482	1.883512688	1.868715208	1.857195507	1.857024873	1.838451763	1.850990925	1.844088419	1.844473952	1.927451898	1.850405991	1.856503778	1.859067513	1.839346089	1.842643876	1.840276587	1.850378008	1.855925891	1.826632446	1.831990846	1.840058484	1.857475807	1.855195955	1.831113412	1.836857266	1.837081441	1.858060328	1.866890018	1.837574253	1.844867177	1.836075116	1.863578801	1.839673944	1.836292374	1.841243883	1.838657165	1.846549174	2.133738814	1.862095164	1.836102248	1.846601085	1.833461064	1.831592162	1.836871646	1.841539535	1.855287504	1.846822067	1.849392044	1.840563255	1.848824003	1.87084185	1.856980837	1.869552068	1.859613703	1.854873037	1.872841358	1.867035157	1.864064242	1.870540187	1.868023737	1.86380623	1.885166216	1.859129078	1.866477449	1.864083808	1.821553314
"1552340_at"	2.196654641	2.189160291	2.208204924	2.20550494	2.214984887	2.198066335	2.19410937	2.260125843	2.204007304	2.187230669	2.204532159	2.230119081	2.215517012	2.214070382	2.200785988	2.211024191	2.227854043	2.186241303	2.214277171	2.217132678	2.202244032	2.205862797	2.215317245	2.197857394	2.24627731	2.232531915	2.247595075	2.201955966	2.229125539	2.237907308	2.20101891	2.181136906	2.297112988	2.233825469	2.208435581	2.210173577	2.171201016	2.203483178	2.196851298	2.198399944	2.202936078	2.199562863	2.174985271	2.236047366	2.188951139	2.188782579	2.174118937	2.18811638	2.203435318	2.190915439	2.169918061	2.173784913	2.211387703	2.20720465	2.176086431	2.186505767	2.144131317	2.207943589	2.214380748	2.194569189	2.197039889	2.193184654	2.209092155	2.178248197	2.184363878	2.179772884	2.171951844	2.199683258	2.180742244	2.253049803	2.188826683	2.180114118	2.18710871	2.184827358	2.190322836	2.189863564	2.208835905	2.194438554	2.194026589	2.132287232	2.183962496	2.219834284	2.214355403	2.22088306	2.212704015	2.211387703	2.234500476	2.218583905	2.221155963	2.22058279	2.242395106	2.235518927	2.317400381	2.213279378	2.238490821	2.251441373	2.166524435
"1552343_s_at"	6.696084263	6.492956104	7.086823505	7.15454676	6.026896885	7.904444208	7.166923113	6.854134266	9.606240695	7.581645509	7.359295586	6.442594181	7.037833986	6.653996235	7.261864008	9.06980613	5.060366539	5.57047531	7.4893725	7.249028632	6.684763074	7.272495401	7.134963024	7.808453184	7.156558005	8.009533481	7.361169548	6.220535872	6.692793558	6.731771425	7.035204023	6.490532742	8.238132619	6.273925839	6.145071931	7.871418481	6.32359451	5.599655645	6.430357977	6.583744272	5.563750762	6.019854671	7.160235063	6.584469396	6.236545167	6.272250502	6.685857998	6.703457607	7.545168945	6.450053882	7.060395948	5.904974586	6.330902793	5.345589501	6.463641576	6.097659539	6.623319357	6.48505886	7.062959729	6.312824366	6.749158305	5.863128949	6.548483838	6.971568769	6.225607931	7.504144807	7.890861239	6.88451196	8.454152658	6.120631076	7.351026043	5.811005671	6.235112025	7.066645476	6.48861319	8.617433554	5.625642926	7.867030704	6.603187724	7.135705934	6.843455596	5.92616126	5.236903435	6.474653787	5.523125374	5.199349833	7.456570013	8.317450952	6.76348723	6.332553095	5.727269511	5.562711899	6.001562182	6.071655788	5.766061908	6.76172723	7.084736879
"1552344_s_at"	5.128245038	4.964840342	6.788397689	5.144897963	5.144278061	6.272901886	5.777388424	6.396496767	5.137714482	4.525966798	5.372840821	5.210192093	5.334940908	4.985400617	5.426256815	5.330933263	4.812737815	7.224932983	4.905673936	5.91641449	5.331162473	5.365297514	6.391280112	6.576512311	5.152674261	5.294791542	5.80613144	5.133679955	5.342143218	5.310153167	5.332803215	5.059165973	5.158926251	3.834222597	5.143774544	5.17311739	4.670225421	4.729513308	4.900823454	5.905079171	5.612166791	5.513927643	4.526849891	5.265628843	4.705310038	6.099711756	6.398305434	5.342434154	5.139601945	4.036663178	4.956884655	5.100208702	6.617451254	5.142556787	4.932864634	5.218099734	4.870151204	5.632014008	4.160397177	4.552420509	5.152184965	4.915927374	3.895106895	5.323997818	5.170282456	5.325212061	5.320744515	5.467140361	5.994379605	5.011692294	4.137422125	4.71801856	5.343090735	5.308780755	4.805438096	4.666168784	6.223490009	5.003738365	5.600687785	6.228243817	6.026081108	5.68887371	5.235094137	5.342824722	5.624298103	5.332144503	5.733375233	6.082429824	5.624490998	5.060893647	5.154694561	4.976721011	5.243331097	5.338960302	5.598151157	4.970589226	5.717886871
"1552347_at"	6.609608551	7.597468165	7.787017976	7.70096135	6.671152686	8.580737215	7.426750117	7.838107291	7.9577309	8.622406636	8.251839217	6.81979522	7.696579458	7.07621181	7.920115337	7.351130694	8.107864591	7.356945147	7.833830951	7.198563421	7.692190798	6.690618674	7.710824768	7.817119579	7.102631191	7.164234354	6.998536522	7.22363615	7.27377354	6.313511195	8.060042913	7.395071698	7.045503518	8.156069763	7.294772815	8.083620212	7.609289814	7.870133423	7.531766292	7.238982477	6.880059004	7.960174789	7.9026786	7.844707864	7.032571848	7.078072749	7.720757645	6.69085145	7.546231656	7.271647833	7.068602639	7.170762744	6.657951685	6.111281943	7.453169801	6.729391888	7.916848625	7.465624406	6.788715521	7.253426992	7.786835448	7.128828547	7.442353123	7.901725416	7.328821282	6.848851776	7.170031358	5.90157021	8.007810438	6.429532073	8.038489052	8.01935475	7.886050965	7.793239159	7.181147304	7.361997383	6.717362845	7.630455276	6.837475599	8.069121516	7.092566702	6.941826868	7.905504671	7.313764169	8.090489382	7.354184085	7.358650249	6.751795593	7.403521267	7.431036096	7.473844688	7.895499002	6.196996654	7.372894562	7.380898079	6.58952171	7.286114024
"1552348_at"	2.711647016	2.602508957	2.699685717	2.68020443	2.73611772	2.70846675	2.705498604	2.745437205	2.718800372	2.685514903	2.689522927	2.809575831	2.711360168	2.769739364	2.672844777	2.72178865	2.851218351	2.712440012	2.730025769	2.777437777	2.717878813	2.713216915	2.729360988	2.704855199	2.738479438	2.90031601	2.732177469	2.790170812	2.804484478	2.808601733	2.715873644	2.680977655	2.877531887	2.759289779	2.744092428	2.72147144	2.706590447	2.712922079	2.698488529	2.684827349	2.937580944	2.71113352	2.713954585	3.091668156	2.714364849	2.709938018	2.663433394	2.69630269	2.717984663	2.699463989	2.700338547	2.694183595	2.719558148	2.707820516	2.701006303	2.687462396	2.686764867	2.731130082	2.733498117	2.697380784	2.717418502	2.70353645	2.712605225	2.631103441	2.680934912	2.67768167	2.704286146	2.713766229	2.704604872	2.735672438	2.704004644	2.710019249	2.823881285	2.696449899	2.704181631	2.672296981	2.716513353	2.711149295	2.810684322	2.707439026	2.680418177	2.723284201	2.72237355	2.734295207	2.729346394	2.713499559	2.744147217	2.738022857	2.732872614	2.734806391	2.739534573	2.76940747	2.776493644	2.741129442	2.897120571	2.777399107	2.681691078
"1552349_a_at"	2.251442661	2.264878278	2.259339769	2.279851027	2.333427283	2.27629939	2.275618676	2.296285515	2.280687971	2.270254609	2.280261902	2.496959002	2.283039828	2.290675262	2.285228591	2.418386422	2.298567022	2.277963434	2.290613022	2.290792449	2.35904081	2.285624603	2.367279994	2.278652764	2.303762093	2.601153712	2.292066042	2.310664218	2.303271897	2.299982846	2.281831554	2.271496506	2.317667357	2.317513917	2.295162709	2.288931452	2.22983743	2.286653386	2.272509463	2.276156561	2.283919012	2.27935766	2.272123717	2.302564015	2.273729856	2.265466333	2.264292854	2.230556292	2.261935663	2.252144506	2.314643667	2.264074466	2.285594146	2.285631323	2.262856463	2.254146298	2.256630029	2.249508598	2.296031521	2.267635556	2.279574177	2.264070271	2.282778514	2.225662883	2.38600328	2.274573418	2.268774289	2.277505043	2.262691561	2.355253969	2.258538837	2.274698946	2.221688189	2.205136906	2.791901328	2.274944909	2.283868534	2.294102714	2.271422982	2.250434757	2.276991972	2.362896832	2.288001506	2.305781015	2.371720958	2.285151084	2.301717839	2.459446139	2.296994449	2.302071818	2.308114935	2.303105482	2.444976426	2.293601457	2.305300883	2.323530745	2.266364986
"1552354_at"	2.515053985	2.469782772	2.51264399	2.496228482	2.521103297	2.508939008	2.48307888	2.526797717	2.510158216	2.484083865	2.494666194	2.765982124	2.497095377	2.500344064	2.485243605	2.491085843	2.531131877	2.493281047	2.524934758	2.569072451	2.499983158	2.517407542	2.503905885	2.501174397	2.555698476	2.549626828	2.538367789	2.537690566	2.550335842	2.619523739	2.504007165	2.481074447	2.584618309	2.550236515	2.535730041	2.503567861	2.461384147	2.516102739	2.492657604	2.465687012	2.502781637	2.513997348	2.497372988	2.548132852	2.51695038	2.463081195	2.431292646	2.501903733	2.511978758	2.492624592	2.454321388	2.571632464	2.51694881	2.511772884	2.496493291	2.506150473	2.536065296	2.496978085	2.543486138	2.501129638	2.49103561	2.467202342	2.493378317	2.500578261	2.708398727	2.478643604	2.508254157	2.51695038	2.508254157	2.536488935	2.450884094	2.453976272	2.465459432	2.404150824	2.454831425	2.51057393	2.525732351	2.490511756	2.439262709	2.455286032	2.485899233	2.526389226	2.531416626	2.547036314	2.532436317	2.519082471	2.571925222	2.531391575	2.513124464	2.544334495	2.596063996	2.554363767	2.721096993	2.500331494	2.556597418	2.599586305	2.447720117
"1552355_s_at"	2.23306041	2.208142432	2.23057014	2.236466517	2.25038319	2.220839511	2.221534358	2.238857247	2.228737282	2.217484537	2.223925788	2.255779309	2.227499506	2.232894486	2.225662951	2.232061903	2.239754876	2.221514201	2.236476145	2.23358397	2.226496308	2.231038745	2.239194503	2.222576829	2.242018738	2.233945365	2.237905524	2.23210253	2.239987845	2.280046877	2.227484332	2.218113127	2.262354723	2.269396724	2.246577985	2.232323082	2.209952967	2.227478176	2.217688108	2.202773344	2.225367938	2.224406891	2.214561417	2.240637303	2.221254736	2.217197769	2.20992991	2.221414787	2.236315515	2.399113715	2.223749742	2.22881206	2.233777984	2.224967902	2.208895326	2.203848085	2.206163851	2.235619301	2.23255485	2.220234182	2.221474868	2.212170174	2.226250097	2.218655282	2.200659305	2.22014214	2.21548266	2.22114161	2.197379601	2.253751796	2.211099011	2.229948174	2.220380965	2.207051022	2.369401847	2.220483357	2.236888742	2.218311635	2.224420644	2.227796632	2.221955073	2.234600163	2.235882132	2.242445941	2.240969479	2.231360272	2.255281709	2.242706545	2.237296752	2.245793547	2.276309455	2.239704251	2.285408271	2.236486159	2.247679667	2.242160789	2.212817029
"1552359_at"	2.600008668	2.550874925	2.58944166	2.575338418	2.62092328	2.536339547	2.571633673	2.630188525	2.603347455	2.592111723	2.572425565	2.681531309	2.586466019	2.676108793	2.586042736	2.619399693	2.74994016	2.57928899	2.616966459	2.74428754	2.608061407	2.609163013	2.62489118	2.566957288	2.673355409	2.694857134	2.631235095	2.606229068	2.661885309	2.757075163	2.59393329	2.560810519	3.083470904	2.665675615	2.642359236	2.612120403	2.529074849	2.573834515	2.580886954	2.56940979	2.587370137	2.583142678	2.592868832	2.656513353	2.537866525	2.560792597	2.528844149	2.558055962	2.57905195	2.575176242	2.522998959	2.540003458	2.604804064	2.592683792	2.469978543	2.531714436	2.526300487	2.559783469	2.616727295	2.591511077	2.541454158	2.514196181	2.578335879	2.586931415	2.522046785	2.554715173	2.523020398	2.579608586	2.502799243	2.629878061	2.534630808	2.54848717	2.533339345	2.515487767	2.583215432	2.556251274	2.609228734	2.56735472	2.594482204	2.475779023	2.542965748	2.625846301	2.614763966	2.644115272	2.651054523	2.604931598	2.667741919	2.6847197	2.627018603	2.631577861	2.700009471	2.703212692	2.829591102	2.616479594	2.652333772	2.68457477	2.51235428
"1552360_a_at"	3.171060448	3.176230238	3.147571377	3.16783005	3.207783456	3.051134501	3.118679747	3.652046695	3.177289386	3.281734223	2.650984724	2.978093864	2.778208716	3.371535733	3.198960969	2.700582281	4.276341098	3.182988795	3.192739421	3.176221253	3.055085112	3.176138917	3.199368821	3.274058101	2.766861075	2.849285405	2.846006178	3.24003835	3.131596547	3.19745738	3.225778722	2.976006233	2.923998802	3.214507211	3.26851823	3.523884562	3.540591119	3.136477562	3.75319635	3.172305397	3.141386873	4.102301565	3.97889703	3.240871188	3.244850601	3.173342009	3.202980298	3.177565191	3.771885808	4.11595451	3.464702153	3.201995469	3.500839891	2.708358348	3.235190887	3.809239067	3.464333605	3.636959146	3.205844692	3.090208497	3.176508744	3.304595578	3.148980069	3.065398998	3.166910877	3.179388308	3.004031682	3.185755932	4.199261648	3.206268234	3.16610506	3.460460552	5.082532642	3.259175576	3.519644129	3.170279575	3.184485315	3.247877732	3.185291545	3.163499789	3.459214246	2.865257675	3.181748937	3.892293021	3.204324173	3.153547985	2.900351411	2.833579195	2.98839103	2.927504074	3.213740998	3.284875935	3.223700963	3.347700315	3.320842289	3.212100651	3.921730041
"1552362_a_at"	3.085669614	4.065588545	4.108563563	3.609721223	3.482483132	4.784916915	3.368347415	3.296501114	3.327805113	2.86757862	4.782039654	3.8432938	4.120209348	3.370929845	3.245438376	3.275925307	4.403196126	4.901181708	4.125274149	3.44078707	4.497783683	3.409888881	3.832369204	4.154758656	4.186554152	3.994746309	3.411921896	4.68552963	3.453757062	5.560772388	4.365338468	3.408590668	3.208137822	3.123147609	3.637947733	3.271841413	4.23454335	3.67729786	3.849290573	3.015716874	3.779840485	4.113846904	4.535181408	3.96501294	4.084283883	4.078776589	4.982568303	3.277467429	4.211196183	4.053053029	3.155069958	4.862992697	4.611004827	4.925927336	3.24628292	4.054743017	4.009355228	4.956762875	3.266279897	5.17186861	4.315970567	4.167853189	4.108410599	4.299862562	4.135692576	3.027755037	3.083660699	4.64760849	4.72346117	5.079072482	4.146471519	4.804237526	4.944287786	4.037931968	5.225910267	4.636241055	4.872981586	4.082389669	5.348759938	5.255986023	5.330251655	3.27913773	3.346904619	3.35585575	4.087972608	2.960258371	3.523314064	3.156658334	2.949002658	6.128413601	4.206645903	3.867885657	2.910843793	4.544121769	4.820033447	3.14415486	4.197512517
"1552364_s_at"	2.754294304	2.65116625	3.623049224	2.998834482	2.707602306	2.750697403	2.745821225	2.761091865	4.312760743	2.956431024	2.948424619	2.858122659	4.412277814	2.759106545	2.848712214	3.285083797	2.646633472	3.204134466	2.960340303	2.766110197	2.345726282	2.760017628	2.762175079	2.811984168	2.774217848	2.827515106	2.766712442	2.754689318	2.759325261	2.767392897	2.748775852	5.699843996	3.02094327	3.351594045	3.000454496	2.757656239	2.726644244	2.668161049	2.750231742	2.750035815	2.79270496	2.760449008	2.740798157	2.76707177	2.770011665	2.747828072	3.438331381	3.811877768	3.281488604	2.229351991	2.905185647	2.741598013	2.761696717	2.765117639	3.123446979	4.00082249	2.553259245	3.360375894	2.763026002	2.886296118	2.753894454	2.63285457	2.648737558	3.605665534	2.732166244	3.286955736	2.743322765	2.749859663	2.520565614	2.772878194	2.742006428	2.745206972	3.615284923	2.78787408	2.950188442	2.752949603	3.667103211	2.751909043	2.754557836	3.128176921	5.186926729	3.311173067	4.919505529	2.88945829	2.939830238	2.532620782	2.777677358	2.789949749	4.405829432	2.783927938	2.718257566	2.769606862	2.99587266	2.617805481	2.769736621	3.064321638	2.727378647
"1552365_at"	2.859808381	3.584778677	2.66447692	2.776751168	2.633622073	5.791253303	2.463010287	2.747544195	2.501411898	2.882142518	3.719242437	2.688648997	4.610881982	2.783830197	2.822190171	2.907717156	8.735941653	6.911153547	2.633762779	3.514125794	2.88138342	2.900944117	2.920605342	4.890009534	2.623612004	2.988001324	2.743477229	2.916630186	2.66840206	2.62651677	3.581852894	2.619503093	2.748159237	6.71345565	2.888852251	2.922469112	5.383942422	2.559878926	6.567977251	2.489523594	2.746344862	4.078720076	2.919956216	5.858313999	2.625280572	4.952070199	2.908614069	2.875931315	3.570333628	2.814366708	2.53859131	5.482031874	2.616230396	2.603444918	2.967581857	2.902424597	2.568664929	3.549333625	2.819109912	3.259695807	2.961520596	2.965635312	2.872324429	2.894352691	2.892400833	2.830641688	2.635947353	3.066757006	3.914453734	2.737564213	2.907984135	3.810334491	2.540432871	2.835873687	3.368973231	2.703480711	4.847284948	2.631197988	3.61305918	7.085221331	3.272185909	2.732814422	5.396546908	2.930002324	7.51153793	2.70562834	2.792185564	2.755068133	2.669605657	2.565405012	2.984091308	3.499129604	2.935299295	4.378941641	2.596118888	2.690955678	6.144247044
"1552367_a_at"	3.012619686	3.114149961	2.997019183	3.013743304	3.075221565	4.379677695	3.043028735	3.157715092	3.002013489	2.955287015	3.301568019	3.232894786	3.994850863	3.120057278	3.056181449	3.25841483	7.516216278	6.075143897	3.034862084	3.22402545	3.141113526	3.160494691	3.175236511	3.935110652	3.198485688	3.339997898	3.101698361	3.155995997	3.209300013	3.273350494	3.145664574	2.930434852	3.261069946	5.647754327	3.178005274	3.107499974	3.604821616	3.105822902	5.789743933	2.944167215	2.990540944	3.382584873	2.914243127	5.117152899	2.941094966	3.152401306	3.070062048	2.94061031	2.994576463	2.99689949	2.78523491	3.464151805	3.081478735	3.131719747	2.947469606	2.914406157	2.862497193	3.101087017	3.042810918	3.124468254	4.083113616	2.921264131	2.912370488	3.122573318	3.097059793	2.969147343	2.872357742	3.259258485	3.738824362	3.124310997	2.864845502	3.130884155	2.883431	3.094286185	2.952943402	3.125402202	3.612335094	2.974235909	2.906659368	5.99454468	3.38315651	3.092875681	3.739513948	3.169134078	5.948656542	3.041797701	3.216963875	3.261135885	3.169876127	3.179259573	3.393399208	3.376676148	3.376322292	3.345804086	3.169679906	3.434654467	4.100314205
"1552368_at"	2.568151855	2.532472785	2.601600823	2.572702566	2.640507895	2.56066465	2.588762863	2.667291366	6.379081303	2.562998761	2.587102832	2.681430728	2.593377919	2.688608063	2.581508497	2.618891052	2.709987502	2.577964286	2.640690837	2.682177654	2.621187288	2.622528517	2.626937015	2.568834939	2.723620959	2.723020166	2.654482784	2.609952076	2.811709288	2.680881199	2.585076102	2.587815415	2.817640398	2.699326655	7.891311637	2.615328181	2.533743927	2.546373489	2.586788014	2.558995756	2.584222055	2.598287691	2.55544453	2.679308454	2.554880495	2.546954928	2.53286568	2.545420668	2.581917557	2.50782161	2.51119684	3.257690262	2.592313259	4.166057879	2.547975343	3.682580201	2.595850764	2.570986763	2.805575723	2.549911535	2.555431661	2.527621867	2.579336107	2.585659069	2.590314721	2.533530278	2.531022875	2.570234278	2.498671118	2.630208211	2.543147025	2.560079419	2.536685073	2.522365733	2.527896407	2.53556157	2.604056362	2.561436093	2.537237283	2.464543205	2.546150361	2.62110559	9.549441302	2.623531556	2.633214337	2.599608034	2.668244309	2.655582212	5.314728009	2.644072465	2.758444555	2.690915101	2.837403718	2.617090971	2.68584199	2.68686182	2.521685506
"1552370_at"	5.54968735	6.083822485	4.255068371	6.580587246	6.443100753	5.499792344	5.499186364	5.708924464	4.645575943	4.210323415	5.976485618	5.678649708	4.17539459	7.691455332	6.417905791	5.935569945	4.942896925	6.207989886	5.165100544	5.475280591	5.705220837	6.186565442	6.48437188	6.481160808	6.454026221	6.072390184	6.799936325	5.919513588	5.670563364	3.895730936	5.128270431	5.590036534	5.361077423	4.091126665	5.110214748	5.210802605	5.274305479	5.688238133	5.657066187	5.138974532	5.438789534	4.152937676	5.185480382	5.409225317	5.525061951	6.619153131	5.544186445	5.563306782	5.726719161	6.084846194	5.061154558	5.224276562	6.619826857	5.738032622	4.957176404	5.055702457	4.79342641	4.487389314	5.868929475	7.289461196	5.621810547	5.364334859	5.612792184	5.993195185	5.84970323	6.286795305	4.957682302	5.866936974	4.843119014	5.636214391	5.42839249	4.922061265	5.860701248	6.580668937	5.300396974	5.358034148	5.361008543	5.086233694	5.966007876	4.383237424	4.303967972	4.974100394	6.242889769	5.503718174	5.649241507	6.914849767	5.714828943	4.539248289	4.839082116	5.644285671	5.541997214	5.414367487	6.490879806	5.634369343	5.708534592	5.666567037	4.860044849
"1552372_at"	2.859577244	2.808557839	2.914550781	3.050908366	2.946316692	2.846060602	2.865896729	2.966090154	2.924079171	2.88131597	2.906944731	3.030014509	2.916717051	2.963888424	2.898430907	2.9498297	3.014347049	2.897044039	2.939249951	2.985830772	2.923102373	2.935042799	2.969015119	2.904632739	3.087052874	3.118323811	2.960901258	3.016923643	3.005397845	3.130607525	3.111233797	2.856803405	3.115924843	3.038272817	3.137190088	2.990677055	2.846195516	2.844239249	2.905342783	2.854024116	2.899920747	2.869668689	2.875815332	3.01383284	2.877228225	2.871322949	2.86125629	2.88225112	2.911691382	2.849025362	2.840089334	2.88057625	2.908013046	2.890448309	2.718830981	2.792943893	2.861495054	2.849970055	2.926052	2.845135459	2.883353258	2.782446083	2.90663983	2.884906364	2.847281611	2.874828107	2.814923361	2.855395297	2.663976704	2.942287486	2.837260896	2.836538381	2.878729553	2.765830375	2.793341134	2.86426087	2.904029905	2.841162195	2.814785592	2.670698746	2.82564222	2.951193237	2.92195209	2.952664683	2.962834781	2.922690445	3.062048158	3.056314659	2.950909399	2.939500523	4.000244882	3.096047916	3.719429512	2.951452688	3.031204714	3.061898488	2.74338509
"1552373_s_at"	2.701426842	2.639837365	2.818436718	2.731551708	2.775374755	2.689045918	2.710276678	2.951220983	2.788281048	2.704254187	2.717346113	2.967421587	2.736981786	2.901404504	2.722303582	2.865866445	3.049165243	2.712953144	2.795511078	2.996580457	2.901914912	2.730889559	2.904034019	2.708014399	3.053216037	2.841026447	2.794990293	2.78041621	3.052764306	2.86171198	2.76125141	2.702818187	3.261779797	2.931324261	2.928821376	2.771357976	2.622934407	2.680982345	2.722990495	2.699996101	2.72624423	2.719231153	2.662362362	2.833671251	2.706907597	2.669416318	2.640699489	2.682619925	2.721155181	2.665352173	2.657951047	2.694872398	2.737786694	2.721348455	2.582531051	2.636189523	2.618011423	2.680723571	2.764397193	2.706674454	2.669128378	2.645339961	2.708701131	2.695436033	2.612904135	2.690352653	2.625837847	2.713877836	2.582045896	2.7664215	2.667691259	2.69621733	2.621893905	2.597787345	2.679953346	2.702104034	2.730040872	2.694464381	2.645769497	2.569187632	2.69607663	2.798529982	2.750418273	2.856210059	2.809183708	2.766406166	2.842262653	2.80519028	2.785583672	2.775954161	3.164708157	2.898944699	3.78207033	2.813231893	2.92188527	3.096348633	2.605233648
"1552375_at"	3.688166146	2.733350775	2.764847837	2.85712931	2.999958868	2.787065388	2.726334506	2.777888516	3.229153792	2.708545096	2.850951815	2.806089239	3.033784421	2.785723457	3.008670832	3.201912492	2.984580291	2.840758255	2.836021509	2.80059568	2.784847139	2.731846323	2.78734165	2.942343539	3.00766471	2.971779105	3.270881322	2.758130021	2.820546044	2.80502161	2.742803145	2.681291243	2.900975737	2.794832886	2.85294362	2.782087437	2.723186332	2.755574277	2.918546813	2.746473993	2.747279223	2.746000404	2.70833037	2.825965904	2.964361299	2.659231227	2.702912608	2.704393582	2.767442803	2.631932963	2.937529616	2.652424404	3.660520696	2.921413831	2.577830083	2.618634437	2.652937851	2.859578856	2.741183016	2.644984122	2.752809515	2.629289933	2.680386359	4.1286677	2.560255136	2.652080902	2.688784644	2.469102917	2.777435239	2.748468912	2.661901929	2.795188009	2.894327403	2.690281332	2.739655211	2.856776093	2.734528841	2.745564352	2.736659823	2.726538654	3.024668919	3.367742285	2.774614785	2.87591883	2.856685414	2.7581102	2.804106097	3.836174699	3.024971731	3.053019518	2.812025879	2.80418951	3.034304216	2.845748768	2.794228121	2.86160901	3.853922436
"1552377_s_at"	2.531195513	3.202158245	2.927088919	2.859499119	2.733482128	2.706170159	3.318169879	3.428122598	2.916337328	2.784126488	3.307750892	2.980990265	3.358197471	2.750712511	2.708248246	2.783721672	2.789884705	2.791799914	2.786684846	2.789053476	3.356994946	2.714501352	2.786894519	2.778646476	2.79183699	2.784126488	3.867112137	2.732503473	2.767793516	2.141746933	2.764549544	2.777263952	2.468438585	2.791576823	3.465205481	2.874728745	2.666088614	2.787048627	2.888683318	2.78090065	2.784855776	2.708134892	2.845023584	3.039537829	2.783115962	2.630044367	2.705452271	2.78487235	2.712445795	2.690496832	2.33370648	2.95137784	2.79057386	2.784126488	2.781421147	2.781421147	2.774576825	2.635083509	2.119884285	2.767977253	2.761037673	2.796870045	2.783165121	2.776062957	2.581975697	2.5846163	2.70318945	2.796870045	2.426484107	2.778646476	2.695763833	2.633290283	2.592619608	2.816699417	2.667423172	2.130991579	2.786925655	2.784126488	2.78529243	2.697508291	2.791799914	2.778646476	2.721914999	3.688231863	4.139989864	2.770753032	2.791773349	3.859279992	2.786925655	4.699288077	2.899236667	2.721755084	2.808655599	2.791576823	2.770753032	2.822248566	2.803042979
"1552378_s_at"	5.732936665	5.270787023	4.855468988	4.19701847	7.768081011	4.445994385	5.554655282	5.542657913	5.782245484	4.943244243	5.479111999	6.474848504	6.410273819	5.981478114	5.538278852	5.533049887	5.110859295	7.475552285	5.895823465	6.255054726	5.594159507	5.571910479	5.380453816	5.428266183	5.808961211	6.3963628	5.401069391	5.474302067	6.216933377	5.516936643	6.502345749	6.066783567	5.833924059	8.078920198	6.250571221	5.461467546	6.138066362	5.493228217	6.582463866	5.357303105	5.312438958	7.001505439	4.15555603	5.402812401	5.523980863	6.41939592	7.180315838	6.127708401	4.122776341	6.008925752	5.47430484	7.414626247	5.567879496	6.070708333	7.836582668	5.489872514	6.270391203	6.531292651	5.586117845	6.220252919	7.34116681	5.693589716	4.665190377	5.388983385	6.073981444	5.746813296	5.548864168	5.338523255	5.116397706	6.68574646	5.236099327	4.268520351	3.966662602	4.853669669	6.276084684	5.819550667	6.24652288	5.688992282	7.720852388	5.375973805	7.492400521	5.769208186	6.56344323	5.384786482	8.11377267	4.535624779	6.568274238	5.650406276	6.099340088	4.729271521	6.55472383	5.57087917	5.637352543	5.448409239	5.455140331	5.645868311	5.268942531
"1552379_at"	2.844367415	2.75038422	2.876794151	2.861115463	2.900638468	2.83027864	2.853353393	2.900913422	2.875823806	2.834089655	2.871568533	3.017576434	2.877406803	2.935562045	2.859449866	2.886350296	3.000591729	2.857634669	2.905412603	2.968457075	2.876018016	2.881958048	2.906853724	2.865740045	3.021389574	2.976088405	2.93358063	2.947950999	2.992912517	2.988796514	2.866013324	2.845019385	3.211075726	2.978214045	2.925631125	2.890216601	2.728935531	2.822775419	2.851976457	2.836909669	2.870979662	2.833894049	2.786948436	2.962586625	2.832454685	2.84454145	2.751978765	2.846079842	2.876343634	2.822478711	2.700038233	2.832363495	2.87722027	2.839199357	2.771790008	2.821782689	2.799188598	2.79133426	2.896971634	2.844093169	2.854509899	2.808476334	2.867387939	2.788122906	2.81436794	2.777021867	2.794777517	2.860851151	2.787833733	2.901815045	3.199860477	2.774000409	2.74328434	2.697441993	2.817855789	2.84022497	2.88667552	2.850857972	2.839303082	2.801608008	2.765486226	2.923953088	2.889543645	2.894845853	2.928031058	2.884493968	3.066950335	2.92669865	2.896658479	2.926137368	3.035441459	3.017741005	3.31091722	2.919877336	2.922371783	3.067279478	2.782886959
"1552381_at"	2.496723843	2.462262031	2.681487758	2.49910004	2.544136239	2.490901601	2.470164603	2.972876078	2.51056066	2.472614662	2.535490922	2.560057819	2.502826305	2.55709193	2.455044965	2.515516515	2.574196644	2.49508126	2.519019282	2.568346612	2.592228523	2.503893811	2.553529119	2.482514795	2.596087798	2.705878622	2.548658598	2.585494489	2.587695921	2.557796583	2.50637012	2.560602249	2.732800378	2.566676212	2.534487781	2.538295093	2.464065118	2.485007646	2.48641161	2.488642382	2.507908437	2.487861234	2.45738669	2.702152854	2.468056125	2.462113039	2.459672699	2.47301103	2.469206905	2.436302468	2.433739534	2.463959472	2.499397341	2.497939712	2.400368484	2.652567898	2.453191546	2.479296149	2.527265074	2.466278535	2.471301384	2.37507528	2.445033025	2.47939416	2.424553243	2.440005179	2.457266045	2.426262422	2.427700279	2.531912537	2.437692284	2.46680473	2.45017266	2.430327581	2.458374471	2.440821777	2.524295301	2.493952714	2.45221511	2.417535936	2.490632047	2.54070672	2.52174894	2.547425639	2.536308074	2.501302233	2.652771716	2.54586435	2.544796154	2.666356373	2.629413827	2.624972401	2.754924173	2.558040836	2.580118138	2.859814561	2.454176135
"1552383_at"	3.87316651	3.905884643	3.839511394	3.798292105	3.92442967	3.857658251	3.908721209	3.770396512	3.91720941	3.993856488	3.964284439	5.405659197	3.897968658	3.556929826	3.805071764	3.917495639	3.98270137	4.470025489	3.918657777	3.940343587	3.901275432	4.243234374	3.923053466	3.913149357	3.967955319	3.959263649	3.916449495	4.215502857	3.991231755	4.739151799	3.889876392	3.863016624	4.131980438	3.959685838	3.918544197	3.937545068	3.82646711	3.884730468	3.918200061	3.734502885	3.977977493	3.890280639	4.167969324	3.956457381	3.913855289	4.665053638	3.941666385	4.734533041	3.922007136	3.89658611	3.863996147	4.180078112	4.012602519	3.920736906	3.900280524	3.906548422	3.814012064	3.869881065	4.211387277	3.90950112	3.915029679	3.929559909	3.917278431	3.906666849	3.903638189	3.969790615	3.904472536	4.180680401	4.252927991	4.221523395	3.854191446	3.653027394	3.933513245	3.737586048	4.303732482	3.986974868	4.070714421	3.970662263	3.966936298	3.903302624	3.217545662	3.926157335	3.68377237	3.926579001	3.925316942	4.219363113	3.968793948	3.95754297	3.891696543	3.930044751	3.990051449	4.097164861	3.943545268	3.903751958	3.95947448	4.075521027	3.743078609
"1552384_a_at"	2.315972367	2.300406021	2.322877139	2.295373231	2.329735162	2.286940535	2.292130701	2.31929219	2.305404304	2.306726513	2.31566182	2.353904097	2.319749203	2.324293005	2.321122515	2.31676061	2.341609826	2.314950027	2.331688009	2.332140909	2.306979938	2.319339057	2.322860459	2.314687507	2.350104601	2.342449885	2.328515804	2.315391029	2.338003336	2.333227621	2.31359097	2.31100255	2.363353051	2.349301874	2.339591706	2.323530381	2.623905352	2.293296821	2.298582753	2.289130373	2.317016737	2.304443172	2.307189559	2.349855881	2.302788496	2.677412923	2.303297248	2.305310364	2.322201569	2.276193566	2.295259813	2.301608608	2.32309198	2.323989101	2.278021654	2.285603262	2.299542201	2.314760103	2.324462757	2.295289103	2.311591354	2.304858429	2.319324001	2.344938135	2.29871557	2.301796213	2.303463927	2.311218104	2.230962765	2.329011976	2.290324419	2.329566111	2.305066506	2.286751195	2.467841367	2.302997037	2.324078968	2.292171337	2.313512454	2.290999491	2.313903584	2.330967535	2.31689624	2.331013726	2.335903275	2.323745157	2.354676966	2.333717836	2.324601846	2.344451302	2.356817413	2.342790818	2.362144879	2.332707728	2.333372099	2.35569452	2.293711704
"1552386_at"	3.149015839	3.12501307	3.158382617	3.090990774	3.187463331	6.137269429	3.494851503	3.556722754	3.150260295	3.130304637	3.084232088	3.167197535	3.124062327	3.150227654	3.14828024	3.149628448	3.158293595	3.108044505	3.151479453	3.261420278	3.564442038	3.130035116	4.284612857	3.145778613	3.158273325	3.466526985	3.157973242	3.260087284	3.623906411	3.168365742	3.247254248	3.142868791	3.16207612	3.157837618	3.630640339	3.58231572	3.116639141	3.146810515	3.143126458	4.222441543	5.542370469	3.145109772	4.080052751	3.703468265	3.146424993	3.775238649	2.942128	3.001132705	3.248536376	3.072184703	3.134231672	3.197970731	3.047184005	3.115965446	4.09457363	2.928161914	3.642528931	4.250654562	3.156586245	3.137813786	3.147664005	3.12622904	3.149816923	3.011176041	3.70870845	3.133923924	2.954654946	3.001868349	3.132316283	3.161597056	3.225508635	2.984014291	3.146394386	3.168327964	3.762300934	6.80061525	3.153149451	3.33756095	3.671963958	3.139420443	3.013895551	3.154019353	3.15577282	3.204982592	3.209594409	3.153000676	3.161697279	3.154460969	3.543764817	3.193146049	3.166461227	3.285975902	3.226234048	3.158156852	3.282497922	3.452407039	4.676211819
"1552388_at"	2.097212529	2.08118015	2.106061957	2.078516602	2.11029242	2.091026952	2.073989908	2.104100945	2.100228384	2.067565359	2.08068345	2.123493229	2.100886888	2.108231304	2.089520256	2.100509216	2.108752158	2.098161901	2.107489672	2.109863394	2.099503302	2.100275561	2.103679879	2.09813755	2.114777159	2.115258188	2.107869513	2.083374974	2.11351764	2.115929206	2.095024039	2.089449753	2.132393799	2.117181767	2.106759371	2.10479206	2.050690788	2.101066692	2.094394436	2.091212896	2.100849614	2.09769903	2.068021483	2.114025598	2.086166295	2.09716047	2.084376434	2.064009343	2.260942542	2.067232566	2.07614327	2.084390195	2.100069934	2.105026144	2.055308569	2.079150524	2.046419126	2.135626824	2.105541144	2.089611083	2.094930944	2.086023838	2.100839531	2.084510426	2.075953154	2.090993473	2.083746947	2.092562244	2.072314651	2.113517979	2.057049606	2.069956267	3.358310599	2.058834708	2.09274144	2.091103409	2.105196961	2.095988452	2.086429705	2.563942581	2.093710587	2.103252422	2.105999008	2.111913633	2.109391379	2.103083841	2.12241194	2.111553116	2.108956327	2.11366517	2.117870557	2.113429388	2.143938531	2.106259731	2.11520909	2.115319149	2.074567678
"1552389_at"	3.106046422	3.078145145	3.082403075	3.086599916	3.442966766	3.025893227	3.037315088	3.945366361	3.175208486	3.096869025	3.381520758	3.339016342	3.116626025	3.260402263	3.058097323	3.154125668	3.822112838	3.080238237	3.352911326	3.240594824	3.13117513	3.115289655	3.206680217	3.054968274	3.334968239	3.323116754	3.163083202	3.234441674	3.287606722	3.31762979	3.123395582	3.199493767	3.381956332	3.231232375	3.213723903	3.157564534	2.949900809	3.009899482	3.591780784	3.008005384	3.071245748	3.049714299	3.0070228	3.260153325	3.012835025	3.089869377	3.01436341	3.350554802	3.124887129	2.998690117	3.155589971	3.023033625	3.098024993	3.066519025	2.897380077	3.966119036	2.926200694	2.9585114	3.143581091	3.093849953	3.002925344	2.965982143	3.050744315	3.013690245	2.943388009	3.004514186	2.956546518	3.042001976	3.009743091	3.145917671	3.005832353	3.30737185	2.916537762	2.942820163	3.380059938	2.916052248	3.113050848	3.022956113	3.016272297	3.036664305	2.987504444	3.167942541	3.186772895	3.170076992	3.180756788	3.1260558	3.228676262	3.217346578	3.17379315	3.173004945	3.30551697	3.316845312	3.714263981	3.162310746	3.396424796	3.282483561	2.933322945
"1552390_a_at"	2.543475266	4.442339542	2.531908794	2.64230677	2.586604024	2.54425327	2.529111627	2.728128783	2.59797044	2.535251969	2.511734024	2.648701946	2.565596034	2.598946694	2.535025484	2.583688134	4.804463738	2.554858643	2.598496661	2.732986951	2.564758034	2.550519902	2.835045254	2.558332963	2.646897336	2.657202494	2.599047639	2.57763361	2.654229594	2.64781113	2.615981783	3.864956781	2.678620195	2.628835076	2.60646902	2.583547134	2.413565997	2.48970462	2.560360617	2.742790607	2.558274769	2.557313895	2.474347327	2.623704805	2.520822159	2.515138661	2.841167191	2.486704337	2.560000757	2.503607731	2.479758673	2.5328568	2.558132678	2.519735644	2.425093671	2.530262659	2.490876973	2.531009489	2.582167253	2.466858126	2.528672066	2.53923363	2.547576153	2.480860093	2.524238541	2.478102038	2.480363388	2.545252572	2.368154924	2.591961169	2.515569993	2.520106357	2.490329343	2.470961781	2.502849229	2.520562647	2.580851647	2.532717068	2.505705791	2.529943785	2.478930143	2.586158847	2.566304192	2.590435356	2.594286812	2.563246094	2.635657428	2.598740228	2.595980855	2.634974881	2.77397101	2.724350933	2.832356607	2.63604534	2.624238055	2.664756224	2.486115934
"1552391_at"	2.932729668	2.933740062	3.121550687	3.068878344	3.141171918	3.031910589	3.055168185	3.244856041	3.043156357	3.053261438	3.214320041	3.138324185	3.079182524	3.103996032	3.074496722	3.331828794	3.175142046	3.042768411	3.158989361	3.147014539	3.088582927	3.068035984	3.102521112	3.040843341	3.402835821	3.401005927	3.104938322	3.269271767	3.176534867	3.186454261	3.036822131	2.964819379	3.155649428	3.260142971	3.264642331	3.174741318	3.006602196	3.039088305	3.031316284	3.058432339	3.078552153	3.022949981	3.044920481	3.172847739	2.953759086	3.199637576	3.031400732	3.04811658	3.084144089	3.000359155	2.902921023	3.050479905	3.087163342	3.07967266	2.981909607	2.982944699	2.888845601	3.037424697	3.097263418	2.974257966	3.168148721	3.040676204	3.069596155	2.975581799	3.02382005	2.958815708	2.866497229	2.983741954	2.913663817	3.108228636	3.012967234	3.051520698	2.908488327	2.882342642	3.020179124	3.052942842	3.044482042	3.025746073	3.039275914	2.996111208	2.949155922	3.103109744	3.091648509	3.152622503	3.106247693	3.08642518	3.236110167	3.445172408	3.154901469	3.114841703	3.452642125	3.47429567	4.028144824	3.098295977	3.344553351	3.721447505	2.82666581
"1552393_at"	3.796041466	2.955176606	3.0948179	3.084563174	3.16924666	3.01441224	3.055531499	3.241587246	3.137372876	3.038183932	3.077841945	3.315471891	3.117954776	3.194443029	3.054978964	3.223133667	3.335414207	3.069507716	3.148027862	3.245703276	3.181249439	3.108316195	3.236564435	3.070988758	3.29888005	3.344748834	3.180454662	3.265381201	3.300237145	3.291050824	3.14228935	3.042805638	3.396631767	3.275043028	3.251646438	3.203753249	2.951754231	3.036506018	3.070374331	3.038603472	3.080728886	3.07794182	3.036156896	3.271147034	2.995784921	3.013096245	2.93724252	3.028339797	3.078229087	3.014971986	2.943284803	3.026464674	3.081862875	3.032321454	2.95312311	2.959355673	2.964108736	3.015870893	3.141962229	3.048682589	3.009873559	2.969049178	3.021171884	3.030500821	2.979906003	3.022263203	3.005220981	3.06257258	2.874912884	3.153268676	3.026806863	3.046036931	2.991716328	2.936702885	2.992133481	3.029672203	3.102807909	2.998869974	2.981669886	2.942357106	2.966303638	3.16493736	3.140322565	3.176426459	3.191838947	3.134495432	3.26391563	3.251632453	3.178050574	3.150928164	3.353989585	3.363389158	3.716169264	3.173699927	3.257688853	3.328834284	2.87850437
"1552394_a_at"	2.910847812	2.612530263	2.709231143	2.690518249	2.752741093	2.648138683	2.662907327	2.761680499	2.728932495	2.658453952	2.691793214	2.852650151	2.707743844	2.759316768	2.685335775	2.742177637	2.822386427	2.68748461	2.738718621	2.771626015	2.71679592	2.723486847	2.756547667	2.678556531	2.814247048	2.822913083	2.757401019	2.742066629	2.797086353	2.832831039	2.699453498	2.658291591	2.865066173	2.792042427	2.780168216	2.738051713	2.607677089	2.64879297	2.690356679	2.655697726	2.70187628	2.6905305	2.676809381	2.797012432	2.644674244	2.671009575	2.647269689	2.658818844	2.697568367	2.652083507	2.589506844	2.667681824	2.711225822	2.693011691	2.571536507	2.598781511	2.577597215	2.661774441	2.740034051	2.647615254	2.642992196	2.609456954	2.695625475	2.650466044	2.624661894	2.641758978	2.588593176	2.666849937	2.622044596	2.751815501	2.640400902	2.68018355	2.68393967	2.587153828	2.610949182	2.627155906	2.718347826	2.683348296	2.668996198	2.670399833	2.63152285	2.746341348	2.731848497	2.748583423	2.757917845	2.722634073	2.806511648	2.774811828	2.747729368	2.75589279	2.874472192	2.895702535	3.103602551	2.740945786	2.814823652	2.848724525	2.615336645
"1552395_at"	1.977708024	1.956288277	1.983502024	1.972793743	1.986118547	1.981161196	1.971432683	1.985060978	1.982475834	1.968739312	1.975064461	2.025054295	1.980525458	1.986819672	1.978737222	1.981357188	1.988891908	1.976753135	1.985679654	1.989916226	1.979715307	1.98165247	1.983586927	1.975690641	1.989226669	1.987158011	1.985473461	1.978943869	1.993078654	1.994612523	1.975952245	1.971906349	1.995656223	1.993436429	1.986360783	1.983603557	1.953926561	1.980240549	1.972206242	1.97076995	1.978490529	1.977310254	1.983824872	1.998639246	1.971201941	1.976159145	1.963113906	1.983413432	1.983875543	1.950435842	1.966334101	1.973940937	1.984990832	1.985078145	1.967242007	1.960903613	1.974432842	1.976549117	1.99296221	1.964054462	1.975231512	1.969818401	1.98464128	1.973053147	1.961662359	1.970339733	1.964078299	1.977703107	1.950605413	2.003237794	1.968186682	1.973379458	1.98791328	1.960035327	1.963406195	1.97032883	1.989096691	1.978198053	1.966605465	1.950132263	1.976110571	1.984239714	1.987096828	1.992251936	1.988066851	1.985645537	1.996747307	1.989259362	1.988160425	1.994518652	1.998199878	1.999523814	2.01900604	1.98985163	1.997147549	1.995047181	1.992982005
"1552396_at"	2.884416483	2.832191192	2.895709446	2.888334958	2.901666351	2.783494926	2.885569079	2.899405174	2.893189313	2.886889809	2.872473513	2.923988252	2.877257924	2.901776732	2.872123887	2.897226139	2.908413982	2.842442247	2.894924621	2.898763469	2.892067701	2.895766699	2.900692418	2.888830109	2.916931775	2.911818265	2.906626206	2.891496213	2.912167898	3.11836171	2.889598567	2.886257133	2.926405873	2.92444385	2.895480076	2.895541908	2.87835623	2.892511177	2.885574737	2.883829668	2.893486262	2.889996785	2.878152474	2.999378094	2.879183352	2.875154246	2.884115382	2.872964741	2.897698962	2.872324348	2.875861218	2.871132348	2.89361805	2.89601564	2.875995081	2.821077328	2.862623115	2.889411541	2.909531332	2.873781506	2.890744917	2.87251648	2.892984265	2.882314971	2.860206793	2.88042452	2.868244333	2.941909016	2.852121219	2.909511044	2.868871586	2.881712745	2.88874357	2.999357432	2.879882572	2.8849818	2.896122563	2.889021143	2.893721749	2.663655268	2.886518842	2.900900809	2.898476852	2.909170005	2.906968773	2.895688976	2.922035243	2.903429532	2.926329327	2.929112622	3.045989608	2.934301941	2.955513792	2.918059881	2.915008569	2.919837989	2.858191846
"1552398_a_at"	4.898600784	6.313783579	3.142551145	3.492770131	3.18066223	3.472343633	4.640937566	3.2348836	3.085925986	3.976259922	3.059719812	3.388266399	3.999163932	3.188936978	3.125297235	4.885014835	3.494969607	3.545232269	3.219852517	3.85750789	5.202520797	3.065162313	4.190250074	3.495878066	3.448338234	3.251429391	3.188545455	5.695856894	3.566327438	3.367211906	3.58373497	4.978281292	3.60852882	5.863742158	3.072508201	6.86636894	2.932971755	2.917134151	2.952047811	4.477107292	3.507467629	5.440534743	5.95327154	4.410920167	3.199142121	4.028775428	3.926464695	4.073535484	4.46061013	4.65967764	4.128907047	3.050349946	3.123623756	3.210530764	4.949497334	4.331393363	6.056599868	4.334072347	3.068661498	5.749628806	3.411138714	3.755495521	4.341561882	3.662563598	3.818390469	3.771545283	2.96885574	3.035284454	3.404459757	3.148079771	3.134779581	2.895899462	5.856213362	3.552705827	3.04744427	6.207182458	3.037509066	3.914901732	2.971470363	6.924370596	6.633176299	3.20959597	3.843179646	3.217711611	3.796267302	3.473693506	3.585866877	3.323420078	3.42587841	3.226428042	3.223763544	3.590074387	3.706587513	3.214109395	4.089013591	3.445346185	2.911508628
"1552399_a_at"	3.250933726	3.271751085	3.655116166	3.260842607	3.298225228	4.522698017	3.253259644	3.287949993	3.279432455	3.570727882	3.266884775	3.307660304	3.273327693	3.281292542	3.537531545	3.280451479	3.310382507	3.276136462	3.288520755	3.306708449	3.274929966	3.291880743	3.288323598	3.274448157	3.348629364	3.339998311	3.317862119	3.278154331	3.390030369	3.54052053	3.278279072	3.385231915	3.621573679	3.358105411	3.314805592	3.298239183	3.226122211	3.191755871	3.268706032	3.328148576	3.531998362	3.275571384	3.282474983	3.295133805	3.280654548	3.245920804	3.232331554	3.239085733	3.30473	3.222165838	3.196716105	3.253497863	3.279702553	3.203161111	3.242880593	3.164949488	3.248064753	3.226937406	3.281236169	2.877305536	3.255877176	3.255178403	3.273777983	3.515016066	3.217057521	3.245244144	3.641819776	3.260272943	3.195376731	3.282537296	3.647637947	3.236853898	3.229757537	3.251552352	3.270782935	3.220896246	3.281934519	3.235270864	3.222383359	3.253105231	3.421741021	3.284210018	3.285267531	3.410744413	3.285526448	3.320453995	3.318337335	3.29208224	3.288972825	3.972191462	3.226223566	3.303360284	3.402802036	3.286335961	3.313059396	3.303925098	3.216383263
"1552400_a_at"	2.104253967	2.096749758	2.120088564	2.1140502	2.1336959	2.756632336	2.103724103	2.135493169	2.11437923	2.62769033	2.107781664	2.15910825	2.11659673	2.123984626	2.115167121	2.861598475	2.136838933	2.111989508	2.131884971	2.131615699	2.112837425	2.116443978	2.1281121	2.120033242	2.140448226	2.142496177	2.135197959	2.111580743	2.150595366	2.15247028	2.109005225	2.098340472	2.146452888	2.146528417	2.121565633	2.123894515	2.086770691	2.114796503	2.112586102	2.110715779	2.11288487	2.112429085	2.103848041	2.231595838	2.147048053	2.284639296	2.090710594	2.120776982	2.116969987	2.233181605	2.079158218	2.095937263	2.113914938	2.12824437	2.411892039	2.082399795	2.086034803	2.109692456	2.129669024	2.097471598	2.113646611	2.096014385	2.124611352	2.093865655	2.078388779	2.098613518	2.087898029	3.585866962	2.069932125	2.131316563	2.086943926	2.106983662	2.097603202	2.187647732	2.08300221	2.105614319	2.141575142	2.108542737	2.100946581	2.089972385	2.10841956	2.129159786	2.142437582	2.140608566	2.122326252	2.120492547	2.155447266	2.137891523	2.130114576	2.722410613	2.159847118	2.141847605	2.183646134	2.16613852	2.149519916	2.163792694	2.081772514
"1552401_a_at"	2.75824085	2.770421527	2.815413901	2.795243164	3.352800149	2.806540714	2.790957723	2.869740755	2.817940842	2.75486337	2.756037598	2.904431005	2.815000645	2.830385215	2.810310758	2.809081791	2.893713888	2.809318401	2.84802083	2.860864148	2.783198112	2.794744022	2.878969621	2.804398068	2.89241361	3.238110037	2.834786548	2.824214137	2.924049797	2.925736773	2.808239894	2.723760067	2.856206888	2.862388647	2.858800487	2.856035974	2.781714323	2.79348215	2.799768763	2.739283374	2.753450651	2.810541709	3.014631705	3.077804337	2.846496281	2.781790266	2.826919578	2.824018622	2.813777585	3.443190824	2.751897994	2.71014294	2.832289843	2.81139712	2.794897355	3.150852935	2.798877468	2.800542213	3.213073952	2.724764552	2.792082579	2.791281649	2.819622138	2.796984226	2.773661498	2.919759574	2.677824425	2.790076242	2.723078215	2.844198512	3.4469843	2.788232994	2.762412177	2.655134546	2.78178949	2.705775718	2.819770044	2.787341717	2.774362304	2.730036287	2.776929529	2.835733687	4.35800057	2.850914944	2.832596298	2.841403789	2.875020408	2.850424956	2.822283239	2.822347053	2.961792229	2.872250431	3.240186914	2.809528444	2.923365484	2.963059037	2.776780609
"1552402_at"	3.324642179	3.399141417	3.421592287	3.415004347	3.428336483	3.315893534	3.411936726	3.574373336	3.42451469	3.401717237	3.415903512	3.637603173	3.422630554	3.42167982	3.419759242	3.426822435	3.429801753	3.415678833	3.651877748	3.424510471	3.420226899	3.421708331	3.432856655	3.416035359	3.439401868	3.433983736	3.430308262	4.525056516	3.501989575	4.139370856	3.420250614	3.405911371	3.44731227	3.599732671	3.445836392	3.42061109	3.391233845	3.351719123	3.411874694	3.410289506	3.417633663	3.418712229	3.419434966	3.452061021	3.403617306	3.413750359	3.164399199	3.400630839	3.431615742	3.273260826	3.39035323	3.424898716	3.425183503	3.422019909	3.35970731	3.092476118	3.165855165	3.192974264	3.348291041	3.398612368	3.302749715	3.39765331	3.417855281	3.402544135	3.382281656	3.408385428	3.284687673	3.454437033	3.383833964	3.433061639	3.407413669	3.412986529	3.397682516	3.39489049	3.640338354	3.161216371	3.421941224	3.295831888	3.402708875	3.381673109	3.415429174	3.423850549	3.427211698	3.43858486	3.430317259	3.519471763	3.426485502	3.432050934	3.42903554	3.435722593	3.874021249	3.750552358	3.835564349	3.42611383	3.437666116	3.442180734	3.383011169
"1552405_at"	2.105332501	2.082561385	2.112820103	2.104595514	2.126528787	2.097691861	2.100302306	2.122040951	2.10938481	2.097481403	2.105772358	2.152631613	2.110202827	2.117583565	2.110132246	2.112421204	2.134676427	2.10508175	2.121618495	2.136820645	2.107833549	2.111918492	2.117889479	2.104829558	2.144047559	2.137683526	2.127599633	2.105277291	2.133682886	2.142949021	2.120571642	2.095685489	2.156546646	2.139689123	2.124132045	2.113151018	2.084285809	2.108964175	2.101748711	2.099335639	2.105794543	2.10559218	2.097794007	2.147408938	2.090759849	2.083579448	2.0858355	2.088778878	2.111385955	2.066180493	2.06842642	2.082837081	2.112356755	2.115342422	2.065226528	2.079075618	2.076144481	2.110022154	2.119764867	2.088243033	2.103448058	2.078660479	2.110268028	2.09256411	2.061597339	2.089904629	2.09197522	2.097842862	2.049676821	2.128299772	2.089529434	2.103421355	2.083091153	2.073026964	2.068025601	2.099204821	2.114180672	2.100601349	2.101776218	2.060768222	2.104238949	2.121486518	2.116848123	2.130259134	2.124950775	2.117974083	2.145636821	2.125581747	2.12490372	2.141597399	2.145933168	2.130947146	2.199749561	2.120747189	2.138830409	2.268177336	2.072638315
"1552408_at"	2.265057197	2.236021979	2.281186128	2.266278388	2.301667219	2.258401097	2.256460578	2.296661238	2.280606272	2.253221018	2.272885171	2.346905151	2.278036649	2.302899687	2.271558288	2.293374794	2.326842785	2.26424745	2.294436723	2.309901049	2.283718098	2.285753724	2.297448124	2.272148923	2.33265133	2.336956731	2.312386632	2.287528891	2.323001649	2.329069816	2.270697801	2.251003615	2.356743431	2.323499145	2.312755358	2.293545815	2.231611597	2.259077426	2.276028214	2.256371523	2.27781584	2.271753021	2.25376319	2.366634119	2.251038791	2.252197337	2.237685263	2.251307104	2.534205303	2.228875079	2.217458478	2.251903939	2.285676746	2.277356934	2.212033435	2.231383044	2.211898558	2.265989537	2.299801034	2.24949065	2.262289989	2.238403378	2.275367	2.266224487	2.67641787	2.250453199	2.217718783	2.265000628	2.201096585	2.307046128	2.389801837	2.53073574	2.250474146	2.219382188	2.226135563	2.233962324	2.291913006	2.380077205	2.245439484	2.207482039	2.257899163	2.304427319	2.289946367	2.300397258	2.307945019	2.283932167	2.328032402	2.492659527	2.302056925	2.335327747	2.43537484	2.369064064	2.527279354	2.433932522	2.557409363	2.345924839	2.221537906
"1552409_a_at"	2.648844297	3.216798787	2.668826066	2.236211419	3.524232831	2.724581858	2.22900347	2.664638556	2.663130193	2.655528509	2.660946624	2.697631624	2.594249881	2.664447647	2.666930539	2.666245053	2.671746921	2.705267329	2.659019264	2.663374491	2.656375044	2.6674688	2.66650279	2.6588508	2.666719453	2.672726665	2.673568057	2.66228175	2.676412319	2.678830797	2.660595607	2.778189556	2.691824599	2.678826994	2.667627149	2.864025396	2.645157448	2.772031924	2.649233595	2.647644042	2.579206129	2.65411501	2.648330371	3.20607856	2.92883358	3.76041992	2.65381941	2.513322183	2.846978445	2.476102166	2.65978827	3.158080089	2.66251015	2.668626874	2.635734671	2.65040668	2.467990942	2.659549808	2.626217885	2.646315603	2.655737685	2.644546539	3.167942426	3.224208554	3.204642835	2.650446488	2.640000481	2.645362457	2.614772504	2.674118409	2.639011386	3.032441433	2.645245137	2.640780501	2.664656629	2.648243051	3.087402532	2.650718769	2.769455284	2.379535084	2.653746606	2.793841384	2.660908306	2.667290889	2.671314668	2.663482295	2.685798124	2.672772169	2.670241935	2.677159779	2.681631094	2.670189363	2.712144051	2.719234719	2.711834438	2.74100409	2.475541906
"1552410_at"	2.204013265	2.167863648	2.207925238	2.186086725	2.213848686	2.203471625	2.190356021	2.206719304	2.201246351	2.194684345	2.194747832	2.23723252	2.207296527	2.211363721	2.193893327	2.204955409	2.226180889	2.185690657	2.208595958	2.408977244	2.199470467	2.206061609	2.205715035	2.199237122	2.233441058	2.231704039	2.216085513	2.202447909	2.229189818	2.23091896	2.183739207	2.18986051	2.243827991	2.226921617	2.212284351	2.213273601	2.160838557	2.202910354	2.188518754	2.201999393	2.202739146	2.193215489	2.17433249	2.227709994	2.175968773	2.171137988	2.165262201	2.192737454	2.196106601	2.176707331	2.161337992	2.170659897	2.19914149	2.20090356	2.179783248	2.159101506	2.152140949	2.18419801	2.205638406	2.174437607	2.18614293	2.188985834	2.201253349	2.189797849	2.151447035	2.193906549	2.194467735	2.205834625	2.137370693	2.229461388	2.164025566	2.210689856	2.170224753	2.188486536	2.240498381	2.167635492	2.20705489	2.177926394	2.202965386	2.144918216	2.191443706	2.215333183	2.208703072	2.210469003	2.21602509	2.203869598	2.24122369	2.224965171	2.600699073	2.224819614	2.30674589	2.222803106	2.286747888	2.220641181	2.229884585	2.252125542	2.153171964
"1552411_at"	0.804056523	0.788229934	0.803359861	0.774650166	0.804067054	0.796325246	0.782381442	0.781153498	0.794683009	0.788255205	0.786196609	0.78545736	0.805329247	0.77654501	0.778420696	0.779411095	0.81458901	0.803332245	0.800166253	0.78287871	0.779538515	0.793114927	0.78463234	0.788187621	0.790929863	0.792516621	0.792516621	0.794013063	0.789162526	0.784804922	0.780053569	0.785503055	0.802136305	0.803441236	0.793114927	0.785503055	0.800999209	0.803560313	0.780615063	0.792313239	0.789969647	0.798310217	0.804841487	0.805435143	0.807364255	0.791927486	0.803560313	0.802216715	0.804900793	0.777487262	0.791073944	0.798857297	0.802676413	0.796430717	0.786825034	0.792913929	0.79774885	0.827603254	0.78631634	0.786526628	0.795182912	0.788989948	0.782305282	0.788468408	0.781740918	0.794507482	0.796430717	0.806628151	0.797017371	0.805266354	0.785377516	0.797985919	0.805435143	0.791208643	0.791581545	0.794901451	0.810548144	0.797106772	0.797761347	0.803129656	0.80794736	0.788989948	0.803560313	0.799154426	0.801213596	0.784740844	0.790185682	0.784357414	0.794187571	0.812749089	0.8132625	0.777775478	0.804888126	0.790718852	0.78885888	0.801332166	0.819651984
"1552412_a_at"	2.599230573	2.577605179	2.613786563	2.600799908	2.635452692	2.557053482	2.572300018	2.633460062	2.615984578	2.584135238	2.601750223	2.776134046	2.616710808	2.637125087	2.613504038	2.6224604	2.957767022	2.597608366	2.62449167	2.645645739	2.614212544	2.612732677	2.651045465	2.599890139	2.685762463	2.673918633	2.642373691	2.632363785	2.686716317	2.696886831	2.607605128	2.58070976	2.935772745	2.66438154	2.661832701	2.627256513	2.553100678	2.588319627	2.592657863	2.600133852	2.609711254	2.60751669	2.574752791	2.655480981	2.595537734	2.5677559	2.56284529	2.579295634	2.609380725	2.593067183	2.546007229	2.583266585	2.617073291	2.612919312	2.526599754	2.579638973	2.558350734	2.590713539	2.631746155	2.578937485	2.597071318	2.559612091	2.604948817	2.558026063	2.570262638	2.551858109	2.57990401	2.600369501	2.540327141	2.63076268	2.573281917	2.597841542	2.556609184	2.581739889	2.551281578	2.570547815	2.618411994	2.593261399	2.581731513	2.547745573	2.578972351	2.631948816	2.6231984	2.660584065	2.639426658	2.618294396	2.668237459	2.721644329	2.713143463	2.635226291	2.725934983	2.729488884	2.868119951	2.689480942	2.711020571	2.713115878	2.560737406
"1552414_at"	2.344326313	2.293257988	2.363279268	2.343751504	2.367669815	2.332859102	2.349695449	2.47146873	2.504299404	2.341485023	2.353741467	2.465094656	2.360892003	2.38256801	2.353802035	2.472911415	2.408415543	2.344705072	2.379573964	2.391327776	2.365253322	2.35581271	2.503113407	2.351613176	2.451790245	2.412997884	2.38523081	2.365959167	3.688044362	2.612170545	2.354110408	2.305453294	2.471192324	2.45526391	2.515048683	3.024828515	2.326523755	2.383144026	2.342754088	2.287929713	2.357082132	2.35466664	2.327235349	2.410706383	2.330857429	2.327701952	2.312635539	2.332620541	2.360005622	2.583414379	2.29876776	2.331141904	2.351066476	2.357712467	2.288324679	2.309193314	2.29593011	2.311972592	2.377993102	2.328225321	2.337830817	2.317098122	2.351102525	2.762995961	2.413384523	2.344618651	2.331966219	2.345599448	2.26992858	2.388226165	2.322383041	2.345647394	2.308240515	2.290590467	2.302932664	2.32851628	2.374803039	2.332971384	2.342243079	2.197733157	2.335056591	2.381557378	2.368062578	2.38175867	2.384362426	2.366554661	2.42049879	2.384162351	2.382165487	2.468648608	2.681578795	2.413226299	2.506138428	2.376752539	2.403265987	2.426995492	2.290296696
"1552415_a_at"	2.147374089	2.141424389	2.161577731	2.153417727	2.176745217	2.147973019	2.147968331	2.17039135	2.158496001	2.136871917	2.154814535	2.205835626	2.159871352	2.167913204	2.158896884	2.161356153	2.188741241	2.151781185	2.166787209	2.18286382	2.15787896	2.162139464	2.164785337	2.154721857	2.179059531	2.268351277	2.172186236	2.158925704	2.189352693	2.198154112	2.152438978	2.143514081	2.211321051	2.240479189	2.174958097	2.165148643	2.134571093	2.158792372	2.151309107	2.152613879	2.158784143	2.155070768	2.134957094	2.19087318	2.150303854	2.146861314	2.129420516	2.154510481	2.163058397	2.109717615	2.14184402	2.144256363	2.163807106	2.163489275	2.13538372	2.139358478	2.140603396	2.153209784	2.164932271	2.14972741	2.154603261	2.145182526	2.161500278	2.126255592	2.139644006	2.14298848	2.143536897	2.152293558	2.114702559	2.172503879	2.141475318	2.153724395	2.14682084	2.132340913	2.112109641	2.143863606	2.164076807	2.13882114	2.140701578	2.143780283	2.15451488	2.162693577	2.164484474	2.172561224	2.16721045	2.163820341	2.178755651	2.174878247	2.168159478	2.186456606	2.21088723	2.172812054	2.21537149	2.166265173	2.192649974	2.179190423	2.135477418
"1552417_a_at"	6.569960587	5.852435972	7.380441825	6.605151048	6.309954029	6.500895872	6.63288576	6.784047453	6.329226881	5.581065099	6.493611934	6.853097649	5.00803139	6.832342827	6.406719496	7.131697152	3.995386183	6.188443783	6.855558602	6.595392032	5.449747666	6.304610204	6.732207544	6.895814928	7.413200906	7.619836002	7.499280302	7.351271521	6.108365577	6.893599635	5.399645168	6.239208836	6.320849258	5.987271058	7.320104236	6.126635341	4.956799076	5.783941093	6.304549026	6.524926137	6.448935292	5.999780469	5.470925599	6.31421035	6.26293465	6.147899741	6.565077937	6.379248658	5.726801273	5.826986921	6.883053531	6.583315964	7.85616937	6.35427844	6.519220555	6.312022278	5.072847302	6.532940413	7.397087155	6.42537961	6.183504235	6.312022278	5.678481573	6.799740922	5.929098454	5.952677603	5.142321209	6.630844243	5.868196336	6.315152214	6.094679843	4.970539091	10.06124237	6.950903432	4.794862477	6.294739025	6.604434107	6.30333731	5.828616709	6.882324406	5.944121632	5.664390591	6.193914071	4.895823948	5.054342779	5.650985058	5.860574839	6.53222927	5.804289232	8.820185029	5.595652751	4.635202994	6.675567203	6.09074984	6.318121552	6.317084695	5.801236014
"1552418_at"	2.216698219	2.203586061	2.220673274	2.204767941	2.228400876	2.211221791	2.206429686	2.226452582	2.217245323	2.194915881	2.207186064	2.271355186	2.217022941	2.226287607	2.211133417	2.216023295	2.237853786	2.203699511	2.221004035	2.266808043	2.212748071	2.220448612	2.222476109	2.21189888	2.235133309	2.255989652	2.23454512	2.217811218	2.254246248	2.273091522	2.208507261	2.198264525	2.290858421	2.259089874	2.236157824	2.222528107	2.166354492	2.211624143	2.206328886	2.204886875	2.213954749	2.209959168	2.21139248	2.248267818	2.205482022	2.213513187	2.206765472	2.211157375	2.218661384	2.200756425	2.198591812	2.211704743	2.226352567	2.217796534	2.151143844	2.203538758	2.202580204	2.221028091	2.237017593	2.205844796	2.213675701	2.203749851	2.210357033	2.209472085	2.200436201	2.198902508	2.160673722	2.219060108	2.197734199	2.237241006	2.202289848	2.212652006	2.175161221	2.158129116	2.202658557	2.185950721	2.223433818	2.193836513	2.214866132	2.199206762	2.213728227	2.23221429	2.223072814	2.230236025	2.22536896	2.213725036	2.230610877	2.224546003	2.241415178	2.231665233	2.278131535	2.247564792	2.249494387	2.228550933	2.250778809	2.267280762	2.218803305
"1552419_s_at"	1.927726374	1.913336464	1.940371382	1.938023457	1.960942071	1.931848339	1.932586534	1.981618677	1.929116244	1.918760345	1.935532011	2.11834366	1.943674872	1.937901597	1.941168987	2.082814483	2.335923087	1.926693398	1.950828587	1.939769289	1.940167235	1.944019828	1.931451247	2.225911913	1.977957889	1.955531107	1.955096928	1.934694168	2.041085739	1.961339149	2.09473318	1.928820587	1.970356114	1.950447383	1.95697322	1.944347035	1.907598468	1.94061192	1.933466575	1.920288427	1.939860123	1.927293271	1.925745742	1.949713289	1.936161334	1.918933238	1.917846691	1.920079287	1.934205923	1.898568147	1.909733978	1.918400134	1.935372742	2.080319319	1.921361378	1.912828404	1.911853452	1.937565929	2.201378687	1.988713977	1.93375923	1.915787432	1.941675759	1.916750109	1.910152327	1.92996809	2.010098612	1.93630056	1.901565667	2.310419864	1.913448609	1.928951087	1.912077648	1.909624825	1.913759915	1.918200293	1.943935008	1.936078086	1.924970483	1.904654386	2.278284323	1.946044742	2.190628741	1.950641312	1.97824265	1.944907647	1.967037325	2.129489527	1.951130174	2.165936571	2.807641904	1.953211835	1.99782138	1.947504076	1.955920477	1.943105053	1.926228724
"1552421_a_at"	2.433525376	2.404326648	2.439224839	2.425016933	2.461113251	2.416043911	2.431360767	2.45902311	2.439669946	2.416596895	2.433479899	2.498374124	2.440311914	2.456227777	2.436177544	2.444493864	2.497087412	2.421417575	2.479756624	2.466979657	2.444559612	2.444200347	2.458408819	2.427096855	2.483386014	2.477432275	2.461927423	2.443174707	2.480307722	2.490502052	2.433983012	2.411383511	2.517218699	2.478137779	2.463292312	2.448611734	2.393917176	2.407399093	2.431024663	2.404292789	2.439839099	2.43068603	2.410858545	2.478352509	2.408713206	2.409424179	2.394847725	2.407884508	2.441239189	2.389367685	2.379273012	2.410090091	2.444269046	2.428383372	2.363857485	2.384602998	2.417315617	2.425684027	2.452927747	2.408106289	2.419374059	2.423832872	2.432898922	2.396579379	2.377181653	2.413665642	2.381519625	2.425994207	2.35644727	2.463489617	2.399037098	2.414214233	2.394701778	2.386912394	2.389122083	2.407775248	2.449511423	2.414283578	2.40313317	2.358818649	2.41498444	2.458660015	2.446394448	2.456426498	2.460794927	2.445838291	2.485417737	2.458901419	2.457134362	2.465637516	2.493304497	2.498558174	2.57492589	2.454146222	2.476459726	2.495596745	2.387501633
"1552422_at"	2.487865698	2.463424904	2.526526794	2.50399018	2.511565208	2.492438404	2.763660895	2.55739122	2.530703327	2.660447046	2.511675623	2.813143406	2.51214321	2.506625727	2.512554238	2.634343906	2.829358038	2.50682449	2.524891996	2.51528531	2.512860004	2.503732364	2.525857119	2.506291296	2.532339624	2.548262821	2.640290006	2.512955116	2.584700956	3.328599053	2.969352287	2.614036978	2.581321443	2.529564291	2.514186104	2.526376399	2.465373024	3.107266943	2.468972544	3.073160653	2.538612012	2.504160879	2.562155607	2.581263345	2.485829106	2.484618176	2.472829576	2.474520662	2.501834959	2.428426697	2.535513394	2.465018346	2.517963123	2.482670424	2.452252661	2.451796882	2.417618299	3.053588106	2.526700736	2.482338145	2.462643535	2.458330235	2.509822873	2.479560652	2.45204372	2.476404342	2.502235604	2.469232099	2.395564578	2.520224545	2.466825662	2.479494903	2.558043494	2.474412439	2.452153278	2.46681525	2.768759001	2.493175211	2.445183591	2.773961039	2.991646119	2.549800462	2.637544523	2.550237356	2.761231572	2.756626472	2.538465609	2.535156469	2.53028132	2.638128121	2.565123058	2.566611014	2.734650608	2.653175314	2.529536482	2.597168005	2.65439394
"1552423_at"	5.400685187	5.025693295	4.671234412	4.66204056	4.874491334	4.443685267	3.817126217	5.280209755	3.143927091	4.049329491	4.938902022	5.034687995	4.325290793	5.489739546	4.908607802	4.059963865	3.068489486	6.204378323	5.382035232	5.530931493	4.438033327	4.126092722	5.944798223	6.031965868	4.732670096	5.24792666	5.066614722	3.997568029	4.132460127	4.744479784	4.958268641	3.788598533	4.951666562	4.931617301	4.970584674	4.694059033	4.677538994	5.020950169	4.887501786	4.460560002	4.416484297	4.785132415	3.120929658	5.394254317	4.461222035	5.127259599	5.122439126	5.653171724	4.062006966	4.695849516	4.066102651	5.776985644	4.892535188	5.522160848	5.235506057	4.654068441	4.755645298	4.959580168	4.352623547	5.291086907	5.120397964	5.389778916	4.914408446	4.618741371	5.471340878	5.325169039	4.667543998	4.37554776	4.461848019	4.824384178	5.488245386	4.147939092	4.931451188	5.037079541	5.156476593	4.37334779	5.40270303	4.120062229	5.633882216	4.113417925	4.544051905	5.330230907	5.564636037	3.956317067	4.87493915	4.033767583	4.461318078	4.143013681	5.017414516	5.657348434	4.719214795	5.374840515	3.656806853	4.95701314	5.839026335	3.997209403	5.208485455
"1552424_at"	2.48765422	2.463853723	2.511854364	2.504787103	2.559973168	2.478681059	2.482631528	2.589539756	2.722886735	2.476962986	2.503036879	2.638530676	2.514886184	2.548012304	2.503296609	2.532850809	2.638368121	2.500646254	2.539978057	2.642114978	2.534091888	2.52669825	2.575704636	2.498964195	2.632688986	2.627847104	2.552876636	2.560634151	2.574879905	2.593967177	2.507661428	2.477597864	2.683886075	2.576732612	2.55632742	2.533227139	2.450326658	2.480559752	2.505742474	2.480452048	2.50595657	2.501549081	2.465229544	2.615495411	2.475200636	2.47314183	2.466644347	2.475163705	2.508139535	2.443725358	2.435557391	2.474852647	2.513992551	2.508461948	2.422554853	2.444698573	2.429293467	2.484380216	2.538916644	2.474251434	2.478212043	2.456929693	2.504150229	2.471188076	2.458218194	2.472736253	2.436145913	2.489721543	2.414810884	2.54658753	2.477045969	2.480342112	2.453960181	2.435707367	2.447252114	2.459866613	2.529310692	2.478691364	2.460575556	2.427297192	2.469549822	2.543327686	2.528087168	2.541549774	2.547810535	2.522080227	2.583204247	2.550115827	2.566045638	2.551918642	2.604030812	2.676765307	2.849542658	2.558874251	2.611881815	2.597334956	2.42471532
"1552425_a_at"	2.316448831	2.293949405	2.337897263	2.316002466	2.411643185	2.310648099	2.306258248	2.527260782	2.693397315	2.309409248	2.32903909	2.377634433	2.338176262	2.34210241	2.33822455	2.340796223	2.365404967	2.31636821	2.346076207	2.372587584	2.622356731	2.335938331	2.34387855	2.33258125	2.359578952	2.367708959	2.352297343	2.331805526	2.352943285	2.357679185	2.457699625	2.287667496	2.700491788	2.429408673	2.36271025	2.340046126	2.283601641	2.317025475	2.404676673	2.323786163	2.333792125	2.338085548	2.317969809	2.372786736	2.304004244	2.319368312	2.282589971	2.313359511	2.329102537	2.297817209	2.280473614	2.301658168	2.333642994	2.342571713	2.295093218	2.30239356	2.302248957	2.331470752	2.33809632	2.311900637	2.331083624	2.290737249	2.328032778	2.317211717	2.27507549	2.315586371	2.274373283	2.325863203	2.238385241	2.355105847	2.306943023	2.328069164	2.292376021	2.274970473	2.328834677	2.303102476	2.340751527	2.311355976	2.315119549	2.245354721	2.329766879	2.352952151	2.343138989	2.355369513	2.357749443	2.339108275	2.370374027	2.367702699	2.354309033	2.3628013	2.540680484	2.406050074	2.41564491	2.348952532	2.368820318	2.381880312	2.29632168
"1552426_a_at"	9.637264595	8.952938832	8.221835699	8.826239458	9.147952481	8.7432929	9.178062615	9.141038088	8.954829804	8.522684051	8.652617818	8.961322356	8.513603139	8.772994039	9.236228017	9.255494429	8.538497464	9.288029748	8.772130516	8.676946951	9.102287024	8.665442941	8.979689326	9.598514598	8.814749646	8.79259283	8.491094752	8.581381036	8.483259738	8.735634553	8.184732473	9.330134336	8.051219811	8.809678409	9.085462507	8.676467189	8.988449424	8.591216905	8.608312036	8.801246399	9.211154946	8.576785855	8.757764669	8.843626278	8.021621192	8.541712564	8.365592087	8.743030375	8.708128915	9.822084256	8.818767086	8.372809763	9.25177009	9.058317063	8.850902943	9.498482658	8.558018433	9.083443325	8.549674027	8.732545141	8.607797111	8.494497043	8.82754596	8.437479771	8.308020943	8.773269851	8.803004778	8.504657117	9.624479435	7.826845101	8.668227528	8.605310293	9.570427241	8.767798527	8.698810458	8.80542172	9.404995668	8.891032011	9.287378499	8.107115719	8.884073518	9.155482227	9.297460385	8.765790703	9.261908585	7.624521274	9.368824918	9.07444867	8.751550246	9.818355685	8.496904658	9.00057323	8.61705367	9.598159126	8.944825058	8.911607227	8.531567934
"1552427_at"	4.274089207	3.64267365	4.185146513	3.826950113	3.822673238	4.335164576	4.337169481	4.128304436	4.085387659	3.703737233	3.826295114	4.10680205	3.855232113	3.936656688	3.890156736	4.200785893	4.130726929	3.878214775	3.978273136	4.026872977	4.758227423	3.879922769	3.962091384	4.225862089	4.09846754	3.918131504	3.939954631	4.300948066	3.899245867	4.299268415	3.823648046	3.713888505	4.599825107	4.03416558	4.227254259	3.912605624	3.736395938	3.763696767	3.753754042	3.730860849	3.830401299	3.778841173	4.215092825	5.381765099	3.674960367	3.583712023	4.058554643	3.698553978	3.77622961	3.661491952	3.415820403	3.906244633	5.521915197	3.619912688	3.523776963	3.467628567	3.56354698	6.156446944	3.894318116	3.597136688	3.691048134	4.026244585	4.064439236	4.218184312	3.465627053	3.813915946	3.610208941	6.063194154	3.540981458	3.825365194	3.709905354	4.166498006	3.304366327	4.078538999	3.474780442	3.998391766	3.778100186	3.681904805	4.268398715	3.520349746	3.420422402	3.911722023	4.148297451	3.935193648	4.045257344	3.930387643	4.060363531	4.035081346	4.05704317	3.907589244	4.524051296	4.175730802	4.763396107	3.934269001	4.069578825	3.955816805	3.705646056
"1552430_at"	3.074426557	2.953562803	3.090725192	3.058969015	3.1180785	3.020441291	3.068732431	3.185790567	3.140021718	3.013033974	3.053898595	3.280241303	3.081182414	3.132255127	3.0210056	3.137008782	3.220437175	3.065706937	3.117927472	3.176580187	3.174544314	3.090590599	3.221356236	3.074081922	3.242807639	3.398464153	3.112718477	3.194646499	3.259202458	3.323243817	3.090753973	3.538352988	3.434906951	3.213758672	3.206233815	3.162949868	3.031084332	3.071636071	3.07056163	2.975080188	3.084299312	3.049906049	3.046088599	3.29740542	2.974412299	3.059330189	3.044598257	3.065156178	3.083262726	2.96610852	2.920700611	3.053898957	3.088957818	3.084943622	2.996682571	3.026158013	2.985418692	2.992931129	3.119314089	3.052437187	3.061436625	2.946850862	3.075723744	3.05641219	3.033209836	3.050171953	3.017853457	3.066982406	2.996105114	3.118464875	3.000049071	2.988824064	3.014886694	2.943995926	2.896130055	3.055482857	3.09908787	3.053868289	3.083738047	2.993654196	3.050343281	3.118917472	3.098320994	3.107942247	3.1473862	3.095273119	3.245655922	3.235170823	3.108339575	3.172948442	3.37451856	3.303799245	3.621601877	3.108105736	3.208511992	3.269835661	2.914526418
"1552432_at"	2.638053005	2.599339733	2.605020459	2.63646851	2.646396994	2.63383155	2.631771078	2.653343001	2.701983636	2.63143121	2.63576504	2.704781933	2.649154655	2.64722545	2.641643332	2.979310169	3.813830466	2.635523276	2.641762605	2.649389032	2.639649176	2.642640062	2.644867527	2.589317379	2.648882238	2.940010553	2.661062626	2.637451611	2.652361901	2.652163927	3.25340854	2.627033639	2.701894005	2.650332871	2.642645684	2.655639448	2.64167669	2.673754568	2.632702186	2.632528566	2.640862528	2.630394651	2.693588897	2.697318193	2.634276309	2.559010162	2.629182714	2.633175909	2.643435209	2.64518155	2.620644542	2.627803888	2.644717004	2.642559266	2.653101385	2.625529481	2.6247334	2.643436372	2.645431067	2.569626439	2.636555553	2.596269709	2.640870871	2.558977326	2.591952305	2.629816864	2.626013563	2.634147079	2.562709827	2.648200315	2.555056281	2.743717268	2.539298534	2.668403262	2.625051396	2.631763249	2.643188847	2.634873714	2.636847423	2.621998264	2.616250239	2.65885059	2.64478495	2.649913474	2.647477913	2.643125451	2.653655261	2.681273418	2.649551582	2.654329409	2.882248232	2.658936491	2.767079255	3.314764674	2.653754034	2.652611616	2.666185883
"1552436_a_at"	1.884455028	1.881691418	1.89480486	1.887391969	1.897467498	1.88201149	1.882359539	1.895971959	1.889694526	1.881454253	1.885250651	1.911655461	1.891307529	1.895273015	1.892253526	1.888574346	1.898998492	1.887758511	1.897090957	1.893451311	1.890709037	1.889500211	1.894328854	1.885465124	1.904076745	1.901830015	1.896627413	1.904731112	1.903050971	1.905404725	1.883298347	1.881452874	1.91397739	1.908273568	1.897100355	1.893114778	1.880395318	1.890728969	1.881801508	1.881073023	1.890047303	1.889115269	1.87736449	1.90216746	1.878447277	1.884291697	1.8850401	1.896571973	1.891871954	1.859880021	1.863798155	1.882685263	1.895439471	1.892792196	1.881492361	1.865611252	1.881486986	1.888720495	1.893288575	1.876937152	1.884908241	1.874572794	1.888105777	1.87195562	1.862401829	1.882952401	1.872077064	1.879824531	1.888996302	1.900114003	1.870388906	1.882025065	1.898956258	1.871009258	1.879520655	1.880217068	1.893100623	1.891935272	1.879502436	1.889991953	1.88593498	1.892914557	1.89711974	1.900532902	1.898267472	1.889703414	1.910555901	1.901114765	1.898445907	1.902995587	1.909838691	1.902837805	1.937543924	1.895103117	1.904459628	1.906490355	1.861353425
"1552438_a_at"	2.439995012	2.416675533	2.447100695	2.420368474	2.459804809	2.442290303	2.408852524	2.488854636	2.443816725	2.4305203	2.429617168	2.50202931	2.445569493	2.46270668	2.423221037	2.444963716	2.46433838	2.441427801	2.451516469	2.470445843	2.444267859	2.445300123	2.450201318	2.430046217	2.458571797	2.450690129	2.454635151	2.442089098	2.456836655	2.502634325	2.438229326	2.427578012	2.521163886	2.460937626	2.470840953	2.481238911	2.417324851	2.44376861	2.426417018	2.434034027	2.4360122	2.440911811	2.443333581	2.481971865	2.432903618	2.429193683	2.426991339	2.44338204	2.435949878	2.41416937	2.418924903	2.426299642	2.447943569	2.440980943	2.417517414	2.438510121	2.361950171	2.412759731	2.457555568	2.401838048	2.437825934	2.428537678	2.424748979	2.434684318	2.416832744	2.436142151	2.426972847	2.434265973	2.413650117	2.456808756	2.42385206	2.4373522	2.427494966	2.425592085	2.425245609	2.424753172	2.446991985	2.439299938	2.434866693	2.413205961	2.438649852	2.448044689	2.450867158	2.458780184	2.46416153	2.450691096	2.465000903	2.454938379	2.452312242	2.458135181	2.55886102	2.588331043	2.488891242	2.472598514	2.45849267	2.506683908	2.416517815
"1552439_s_at"	2.629093838	2.582860874	2.670961562	2.649576307	2.726825878	2.643927718	2.642945514	2.744228496	2.68147415	2.638944484	2.651690249	2.77693943	2.671557965	2.701325733	2.669701244	2.729693871	2.750920477	2.655805726	2.699515805	2.841956713	2.676141673	2.685027206	2.714924001	2.663784105	2.821928609	2.756426109	2.716183542	2.698146389	2.716955629	2.783657017	2.714716384	2.634700059	2.750744688	2.751797484	2.725892294	2.726109379	2.567411968	2.649873487	2.652173019	2.64078611	2.670598712	2.657518872	2.637057919	2.752509548	2.623519573	2.604264774	2.625225852	2.635553892	2.658545085	2.611781162	2.588563503	2.611468309	2.680320232	2.65790127	2.598283507	2.569128803	2.605628752	2.621398701	2.708498196	2.63128309	2.610127406	2.623623566	2.946488552	2.633277839	2.558611771	2.601309063	2.557874131	2.626672034	2.517145307	2.718308575	2.635680785	2.641571322	2.621810417	2.6036006	2.611133298	2.636126071	2.682271823	2.635579912	2.633769877	2.591973767	2.646147841	2.704992661	2.690431048	2.70717392	2.718487847	2.681597862	2.804247717	2.766071225	2.735155224	2.715721687	2.745142343	2.73160853	2.964916152	2.700674025	2.794995266	2.787164974	2.552900673
"1552440_at"	3.314161346	3.304096496	3.353739875	3.319846785	3.362074245	3.319711322	3.322400618	3.35493036	3.245406299	3.319568755	3.335298389	3.388642996	3.339311372	3.647092486	3.136213815	3.343502609	3.377392277	3.327817802	3.354617889	3.371255235	3.341864987	3.348902918	3.43112048	3.451443591	3.385636851	3.379164913	3.363173034	3.342511869	3.372836855	3.464831834	3.331665539	3.310830895	3.603980832	3.576816007	3.363116737	3.849501601	3.277276612	3.32593215	3.318018948	3.316347385	3.34776489	3.332752658	3.313176853	3.376952081	3.313526094	3.312581325	3.299148357	4.214735277	3.406762915	3.276167665	3.270114154	3.348009346	3.158581559	3.329623278	2.89075269	3.285825299	3.11692381	3.163460582	3.355970807	3.054717371	3.322758148	3.299650067	2.963098588	3.342063829	3.282760539	3.312238574	3.270231947	3.326716498	3.260384929	3.356842106	3.340974907	3.501955116	3.298675602	3.345346502	3.344094468	3.310891793	3.352866145	3.346443726	3.292612471	3.34584175	3.318732834	3.361058352	3.343290684	3.358905618	3.364625164	3.661677914	3.591561452	3.359714951	3.437861802	3.368233207	3.884699575	3.728619013	3.492022981	3.352931714	3.380071028	3.643186997	3.260910594
"1552445_a_at"	3.075401644	2.920448825	3.052106919	3.023617111	3.070639315	2.955470483	3.315085542	3.120994629	3.063659862	2.943329032	2.997126082	3.247746309	3.064197529	3.116398062	3.011714736	3.221123619	3.208744103	3.059677148	3.080896908	3.146269292	3.119526726	3.063884085	3.118855616	3.058152726	3.233791204	3.221625602	3.075252646	3.132265897	3.387086332	4.694963416	3.057400058	3.053079287	3.41115718	3.171930689	3.135168552	3.078060727	2.840731418	3.062751704	3.054234339	2.796156572	3.028634195	3.035462291	3.055635599	3.176758859	2.966260448	3.044912426	2.965674806	2.999132688	3.015281677	2.957242973	2.935046681	2.992476508	3.05407849	3.0677287	2.912683728	3.036773591	2.884089831	2.90743667	3.065703671	3.047938911	2.990927685	3.046129779	2.950318332	2.966343345	2.940929202	3.051209727	2.93846534	2.971373924	2.75851871	3.162846604	3.04043264	3.053781533	2.950410073	2.865790748	2.899962268	2.921481432	3.063386222	2.989905607	2.941820455	2.769355352	3.056481231	3.089598804	3.067945148	3.089635347	3.104786636	3.064070013	3.17686388	3.162058794	3.08820311	3.09025235	3.608594632	3.317922004	4.04788701	3.136830126	3.168697624	3.268950635	3.01265788
"1552448_a_at"	2.353154898	2.339078236	2.364547047	2.356291507	2.386985462	2.33464729	2.337005166	2.376001408	2.363517817	2.346128747	2.357655978	2.417057233	2.360549802	2.394637041	2.361809974	2.366913845	2.380190787	2.356507355	2.374245378	2.401418194	2.364130358	2.366321739	2.370594117	2.358967827	2.384182445	2.385678822	2.388531408	2.361368443	2.400838243	2.425926971	2.352230291	2.350102982	2.433690153	2.405874561	2.414511666	2.375565669	2.332417371	2.358026572	2.35417658	2.3498602	2.361545321	2.360889819	2.347405008	2.401285832	2.331727106	2.339608103	2.353028127	2.340437463	2.364581598	2.327477763	2.303339285	2.339796638	2.36929933	2.36740829	2.325145461	2.330580497	2.327403355	2.342862704	2.379054636	2.329139778	2.355517223	2.338593247	2.363567221	2.335820306	2.326538558	2.349447366	2.337840289	2.35070839	2.322013725	2.395419463	2.323238983	2.348638744	2.309972899	2.292085442	2.302089281	2.347750017	2.366273985	2.349281178	2.321457813	2.321003857	2.35779405	2.393664016	2.37085337	2.382713475	2.387323587	2.367315872	2.413181312	2.396748271	2.389473352	2.395798124	2.390907205	2.379919687	2.433746979	2.383259032	2.405007747	2.423924569	2.32733128
"1552449_a_at"	2.371708814	2.340062533	2.392097614	2.376334745	2.415622212	2.357086149	2.366658286	2.414263002	2.40170123	2.349426591	2.371576394	2.528514301	2.392971478	2.396355318	2.370968223	2.398292119	2.446361223	2.374302767	2.401660541	2.494254361	2.38680331	2.392290836	2.414720788	2.380053529	2.46691342	2.436062412	2.462609846	2.429456388	2.532132087	2.521729209	2.384202119	2.382009109	2.442867992	2.420706908	2.405893738	2.390517324	2.332642874	2.364956993	2.37551505	2.364201617	2.373836072	2.386591381	2.364294022	2.484226915	2.345252936	2.350580061	2.340514483	2.3457154	2.387837732	2.339084647	2.327178218	2.350329589	2.386650459	2.390339396	2.312140892	2.334696121	2.316702288	2.366885216	2.410606563	2.358635231	2.365262503	2.379780649	2.380980573	2.3471583	2.326660837	2.356951938	2.32760399	2.390692784	2.298574793	2.420219516	2.353332631	2.385306926	2.337845311	2.328703023	2.3315898	2.349467141	2.393642001	2.35868362	2.3584322	2.325477603	2.359739836	2.399769495	2.400951722	2.405707194	2.40705185	2.397922344	2.450246574	2.417632571	2.398496234	2.426013008	2.457169569	2.458820052	2.73112396	2.403802668	2.436651561	2.435077461	2.319113946
"1552450_a_at"	1.901568753	1.897970408	1.913078001	1.904384034	1.919361825	1.906227926	1.894592853	1.917621573	1.911268415	1.901976911	1.903560732	1.954553204	1.915255447	1.918964011	1.911119869	1.91469132	1.939544688	1.907301704	1.912515192	1.918825997	1.910239329	1.914614667	1.921241586	1.906957987	1.946334869	1.942800981	1.922319641	1.908943715	1.924223026	1.920948464	1.904278573	1.903613756	1.961782732	1.920064649	1.917265478	1.916612113	1.880638029	1.909928659	1.902546486	1.905202068	1.906776311	1.90942107	1.908600439	1.919672452	1.89587845	1.900892642	1.904598804	1.908337928	1.910410755	1.871607984	1.891423961	1.888530859	1.91356374	1.913581943	1.892321446	1.881771726	1.896704376	1.918116377	1.918029883	1.897300416	1.908249538	1.891200906	1.911048775	1.900807122	1.900547299	1.888336301	1.895357305	1.905647576	1.875846199	1.93220448	1.907623556	1.89907723	1.905293798	1.882272606	1.881000879	1.898126059	1.915630792	1.905965123	1.895816646	1.901227618	1.907969349	1.914989369	1.916431315	1.927653384	1.932698006	1.913822406	1.977909402	1.943390997	1.927812308	1.941629689	1.928807792	1.985363456	1.96172629	1.914915528	1.926072745	1.970569531	1.897260918
"1552452_at"	2.261860094	2.253702108	2.282963349	2.281876567	2.300511216	2.25624182	2.275805123	2.294268156	2.283139326	2.268389287	2.278656161	2.327971841	2.287656817	2.60066143	2.277799797	2.291827201	2.317722792	2.271570536	2.29508486	2.296048242	2.283665877	2.28522769	2.326710043	2.277161807	2.323112492	2.317451383	2.302135315	2.283500848	2.307429336	2.317484467	2.280035325	2.259746662	2.342832421	2.317354715	2.337098739	2.312470967	2.254893523	2.274916143	2.274012015	2.254055877	2.2838446	2.276485074	2.25104667	2.310687441	2.246607172	2.249521876	2.251258509	2.257596204	2.28439231	2.226140581	2.223982242	2.249868541	2.283741034	2.285369896	2.209630458	2.244825566	2.237887925	2.281548684	2.291704059	2.248282197	2.259579898	2.236101395	2.282112949	2.252209921	2.235125365	2.248329091	2.241989561	2.263305675	2.170016229	2.304294874	2.260379454	2.246065411	2.254195854	2.216848407	2.223486091	2.229433914	2.288008728	2.271880321	2.276107504	2.203686804	2.240753889	2.307360491	2.288971862	2.320671136	2.328669937	2.288894011	2.367093482	2.331842274	2.310392824	2.309031256	2.391754723	2.320781082	2.519445004	2.315410339	2.348199223	2.449246813	2.238868101
"1552453_a_at"	2.203504941	2.179654966	2.222794705	2.20646165	2.240859165	2.208966023	2.207795681	2.243719087	2.220582989	2.201966636	2.212366229	2.359109241	2.221009316	2.2396144	2.21582155	2.225781369	2.261181183	2.215684786	2.237986917	2.255009798	2.217570573	2.220473793	2.223250234	2.211488544	2.238373399	2.253249518	2.23678864	2.231466212	2.267998045	2.238511702	2.231606655	2.191131186	2.272714213	2.261269624	2.246804388	2.23329025	2.170689096	2.216601435	2.209489112	2.194856413	2.217391023	2.215242161	2.189239257	2.258499338	2.192598955	2.186741887	2.196016264	2.191881233	2.218880686	2.163666856	2.163456346	2.190703777	2.224646752	2.217886384	2.148186918	2.194321424	2.157420266	2.206396937	2.223243336	2.189421728	2.210767557	2.176683582	2.212183935	2.188140055	2.161195566	2.206737485	2.162171122	2.2058078	2.177559429	2.232358388	2.183314726	2.210182704	2.174141157	2.156342378	2.162709153	2.187496306	2.233981459	2.198339722	2.182555441	2.182401086	2.196668263	2.242077509	2.230088581	2.240242677	2.238834626	2.228090394	2.279169618	2.247811564	2.242733375	2.252649602	2.264221769	2.266013162	2.35720803	2.238278348	2.236424929	2.290849578	2.160317584
"1552455_at"	4.719604741	4.013344536	2.236759294	2.230985892	2.254830372	2.242952859	2.235591417	2.255722813	2.2472844	2.222680371	2.229325709	2.300243326	2.418244888	2.260391725	2.592541199	2.593504736	2.267052304	2.231349394	2.251924925	2.251459825	4.29561401	4.382111907	5.135402891	2.237329148	2.279751636	2.28328601	2.272266904	4.164374754	2.263168974	2.270496127	2.448255779	2.23117637	2.305628512	2.281716871	2.278440888	2.657930295	2.6368536	2.235919074	2.230601455	2.990270031	2.263099185	2.236768195	2.220565069	2.281368525	2.435007315	2.215387386	2.177596682	2.223123109	2.245348658	4.285145769	2.866881243	2.207828418	2.239892275	2.243093848	2.184764557	2.214099022	3.772658815	3.314709798	2.247287278	2.21451207	2.226789238	2.203889886	2.238028841	2.212112538	2.187970463	2.221156921	2.185889604	2.226899055	4.430227017	2.280732847	2.206947048	3.164759095	2.197255567	4.251606341	2.212562508	4.770017627	2.243385687	2.222501411	2.208077762	2.207342651	2.22433977	2.268594119	2.254593933	2.679357383	2.2574594	2.248448988	2.276538567	4.448995291	2.267227435	2.280602718	2.341347714	2.302748904	2.376529256	2.253441605	2.272686879	2.298009658	2.208958691
"1552456_a_at"	2.066845182	2.048519111	2.074849073	2.066494421	2.079161133	2.063569555	2.050631423	2.082051535	2.07295888	2.053479063	2.068067194	2.161019239	2.069956612	2.078127916	2.07190241	2.093771051	2.084937232	2.069528217	2.081168374	2.117698476	2.070693885	2.073714563	2.076993175	2.067810678	2.093223637	2.338696365	2.112426359	2.067918038	2.311222952	2.110359379	2.065902073	2.063746126	2.123697334	2.093536922	2.077257941	2.076797719	2.039712439	2.07269841	2.064136442	2.062732573	2.072798902	2.060563208	2.059549722	2.084347069	2.061339489	2.05340964	2.047464562	2.04924666	2.074211856	2.051376951	2.043510169	2.050852596	2.074321108	2.075202077	2.045310647	2.045956692	2.047290336	2.06723728	2.077911219	2.059272284	2.067978287	2.058104648	2.07320173	2.058399175	2.04472054	2.05679884	2.019650793	2.065596048	2.03986815	2.085847773	2.0514303	2.064501294	2.049567071	2.04628154	2.041524092	2.044002419	2.077568187	2.057064481	2.061862252	2.058528138	2.060982457	2.083129222	2.079051056	2.08848137	2.150830686	2.075339819	2.098367693	2.084777114	2.081357808	2.099964232	2.090225253	2.088543143	2.131856278	2.07948281	2.086945876	2.088603495	2.034474244
"1552457_a_at"	2.261381631	2.248110307	2.28050738	2.266770556	2.300882977	2.253198783	2.257837709	2.301258469	2.2791767	2.258926888	2.273155048	2.337021687	2.279782408	2.315453452	2.279528073	2.284322144	2.313791816	2.267421983	2.299507016	2.29915366	2.278486389	2.284411821	2.303721606	2.27125424	2.320336015	2.315738453	2.30817153	2.347819566	2.327536169	2.32331591	2.271799836	2.248960052	2.340914303	2.314295462	2.300966746	2.288607995	2.234212602	2.265018171	2.266194332	2.25840386	2.274079293	2.273514003	2.257390801	2.314387921	2.253902612	2.250118014	2.245600653	2.249300647	2.283186351	2.233448031	2.227033121	2.251401658	2.283699972	2.28344075	2.208161412	2.239603067	2.230665969	2.272953845	2.291461527	2.248342088	2.263949566	2.234358798	2.275044852	2.249327831	2.223780708	2.256915771	2.229800953	2.264438031	2.214846015	2.303368096	2.245738184	2.255312137	2.234672377	2.234404844	2.234674423	2.250138022	2.288414147	2.258867116	2.248671022	2.224900045	2.258653179	2.298036165	2.289963548	2.302137162	2.314845071	2.288403777	2.322011816	2.297108121	2.301714727	2.310821984	2.331596904	2.322193581	2.478063851	2.299697189	2.316895714	2.332388053	2.21619546
"1552458_at"	2.811375119	2.709871077	2.807942189	2.789729498	2.8449772	2.680321879	2.757348349	2.860655827	2.822650049	2.754333149	2.786170593	2.925290938	2.808127562	2.885588476	2.792729006	2.845405289	2.926345927	2.789551119	2.832345778	2.907058082	2.825216486	2.825638517	2.891334045	2.802930865	3.050988205	2.904927306	2.85633081	2.87246039	2.920690186	2.993972755	2.807176315	2.758382822	2.973290496	2.921472765	2.869014853	2.990665986	2.717669322	2.747059173	2.786861859	2.755232947	2.770139273	2.746619938	2.860553441	2.916164904	2.816095222	2.862143334	2.71262457	2.840588561	2.792129521	2.712424813	2.686424307	2.975651409	2.892870729	2.801700268	2.655918954	2.813284833	2.718584767	2.785016836	2.839009048	2.815163817	2.741438085	2.809417444	2.789400619	2.743051729	2.804284453	2.733142241	2.661417327	2.757636926	2.637401219	2.852978676	2.737473153	2.818560416	2.673230222	2.676675612	2.807991489	2.715104601	3.003572985	2.739840615	2.73946138	2.636626974	2.727356472	2.848396638	2.831834641	3.046178265	2.858057009	2.821853623	2.948962813	2.883412176	2.851247858	2.853317773	3.082402186	3.492418794	3.144358935	2.848140131	2.911372955	2.937581104	2.677712727
"1552459_a_at"	2.134486823	2.125332053	2.146060729	2.296519425	2.160505156	2.135902569	2.131995496	2.168865853	2.139289594	2.126687311	2.137914726	2.238035345	2.134053694	2.148935053	2.147555787	2.149317017	2.16774054	2.136719826	2.156632666	2.344018833	2.145422268	2.147727646	2.148326589	2.143383211	2.194592122	2.218654142	2.175007991	2.139863125	2.210427978	2.176130942	2.141866798	2.13377494	2.192423852	2.209881586	2.153570128	2.156199774	2.111034965	2.143113724	2.137035028	2.130956712	2.145811654	2.140996074	2.128063122	2.242073596	2.127087737	2.123021897	2.124872499	2.125408839	2.495138965	2.516733127	2.114678263	2.123488836	2.201070938	2.151062916	2.111105302	2.118096292	2.115971539	2.1394082	2.154002816	2.124228423	2.139163967	2.122090416	2.147201508	2.182117299	2.108127246	2.70774833	2.12004844	2.133388188	2.108795309	2.161293761	2.181268934	2.140578899	2.119678528	2.119272743	2.118207223	2.134671597	2.148178943	2.134353632	2.13074707	2.098163242	2.137614639	2.148071723	2.153731372	2.16215384	2.154669645	2.148965396	2.223302622	2.156355522	2.168319021	2.16839173	2.177465865	2.163615455	2.259478953	2.15404715	2.210507573	2.180381104	2.108370187
"1552461_at"	2.204047544	2.181615873	2.226832482	2.225210574	2.241764504	2.196298417	2.198269412	2.243350462	2.227125917	2.19697916	2.213598873	2.29019345	2.222644287	2.233027928	2.219457555	2.227784561	2.264547575	2.21521065	2.240535732	2.256761692	2.226742266	2.228036948	2.231404197	2.209070441	2.259375712	2.276604237	2.239805706	2.229462862	2.257899163	2.279618119	2.220668773	2.21276071	2.276716485	2.25329624	2.238592368	2.23449428	2.16982353	2.202719119	2.218270795	2.193250322	2.219446941	2.223959019	2.192722105	2.262548596	2.189024417	2.186706227	2.209248319	2.189480625	2.221131849	2.167197215	2.168232959	2.188339134	2.229529036	2.21829637	2.199504238	2.171108113	2.161729681	2.205188899	2.238944181	2.211582956	2.217605978	2.179316887	2.228278471	2.209752295	2.162787894	2.190827278	2.165432426	2.216500668	2.168406923	2.242850068	2.18121673	2.219808919	2.180069786	2.201339375	2.166100332	2.189695255	2.232174131	2.198861128	2.216082569	2.149902602	2.199763433	2.239187831	2.232147329	2.242694001	2.242465618	2.228586486	2.299306192	2.24636468	2.249671665	2.252217231	2.268016161	2.279869412	2.335328726	2.248500742	2.256631326	2.269279696	2.19879778
"1552463_at"	2.29112648	4.942822107	2.319480216	2.297743064	4.769842521	2.402981402	2.579597975	9.614412518	2.322004774	2.280999283	2.473552521	2.390092928	2.346707091	2.35343892	2.265718713	2.350141853	8.574381001	8.850741333	2.306888302	2.882661736	5.727068097	2.337084644	2.322517141	2.30086206	2.379656148	2.371062747	2.362209052	2.327933669	2.436283095	2.414307271	5.946672066	2.281132664	2.377457558	2.369307614	4.89393246	2.349758763	2.846933543	9.240373873	2.972025093	2.281147395	2.310039792	2.703241754	5.447580653	2.363527547	5.184857223	8.159984409	6.964304858	2.918419276	4.561151387	6.58381425	2.278688389	4.516631211	2.275349345	6.890371075	2.219136905	5.562285631	2.235104203	2.330190157	2.33989133	2.328256848	6.291033484	9.246736792	2.336595597	2.306801702	10.52449154	2.30992211	2.241741633	2.328834064	2.202519452	5.884167101	2.297780549	6.342509091	2.251171252	2.23342369	3.160738109	2.302543935	2.350808977	2.320552773	8.832719748	2.348737109	3.049737521	7.270739363	2.88458876	3.524436358	4.68030602	2.350497337	2.373916945	2.361130304	2.354995081	2.364443147	2.436267607	2.395083164	2.441873574	4.292814066	5.675600424	5.07642166	2.230086955
"1552466_x_at"	3.000032237	2.989896272	3.070098621	3.034247438	3.148498349	2.974171777	3.015031927	3.29025911	3.124083933	3.001454073	3.062593584	3.369172645	3.083331306	3.18160703	3.03061746	3.185307875	3.493607239	3.051130766	3.130540923	3.34992369	3.269208648	3.069857045	3.332280627	3.060278498	3.324151986	3.317435907	3.169907908	3.218900826	3.363318924	3.285026928	3.162249002	3.014471598	3.469884137	3.296206938	3.361814364	3.330846197	2.886563153	2.956147974	3.059614924	2.996010795	3.069394636	3.032566355	2.941092559	3.267739013	2.950993859	2.960921986	2.922380949	2.976421615	3.023243207	2.950763144	2.935914885	2.985898077	3.046076359	3.017087417	2.908205406	3.036229063	2.872692188	2.956029157	3.089966705	2.976941411	2.963158026	2.906394725	3.005105721	3.041264749	2.934925733	2.961162649	2.977341774	2.988129017	2.958305425	3.09986245	2.980142451	2.970004548	2.870868961	2.977686866	2.893983397	2.913553656	3.070470747	2.983742193	2.922334284	2.83254095	2.935772629	3.144648816	3.089797527	3.163658657	3.179926187	3.081759256	3.249646823	3.329775446	3.168299065	3.125937141	3.597349947	3.403713562	3.860762302	3.17715321	3.269141646	3.368274835	2.975134532
"1552467_at"	3.879782733	3.478923804	3.444792962	3.416711701	3.574007725	3.437972278	3.51558642	4.446952714	3.524569672	3.468862676	3.425011077	3.646699595	3.542412918	3.585726376	3.530288492	3.750265006	3.587391844	3.528528052	3.579953249	4.39274724	3.554501188	3.547337053	3.589327516	3.530444374	3.633728491	3.954591286	3.665035214	3.567905769	4.201620681	3.650784107	3.621854973	3.425577525	3.683825107	3.62379484	4.119511962	3.608779948	3.464114078	3.506228461	3.528374835	3.435434948	3.52869158	3.537081279	3.489425552	3.61231396	3.500546932	3.496232548	3.522397443	3.507013151	3.544744493	3.469242261	3.458738537	3.572763842	3.553540814	3.544191914	3.725114719	3.630467756	3.487347036	3.512986082	3.572664193	3.504570232	3.844086509	3.663154952	3.529555915	3.497916014	3.457437444	3.507921117	3.457392216	3.62933212	3.45827297	3.583621753	3.70376328	3.842076835	3.468313336	3.448352398	3.861069478	3.460193186	4.598435622	3.928628115	4.076145142	3.433257728	3.899583001	3.575915861	3.546545411	3.438218668	3.584894924	3.548819484	3.632252922	3.588212771	3.562148486	3.587252887	3.667820434	3.663688329	3.733956158	3.571428861	4.167573799	3.649460556	3.448641323
"1552468_a_at"	2.186671824	2.177016537	2.201136466	2.177251671	2.19700678	2.184898641	2.171546135	2.202692384	2.187463506	2.178232445	2.182421451	2.209717561	2.187224448	2.195768482	2.187867429	2.187975515	2.221945519	2.183242951	2.198107233	2.197786641	2.187200018	2.19392459	2.20175926	2.18336551	2.22519516	2.206404791	2.196475122	2.187325943	2.218151641	2.1999059	2.179721306	2.177028433	2.245204041	2.222738348	2.208057968	2.193436967	2.169047989	2.189900957	2.183092953	2.168990327	2.1883084	2.189289783	2.164701014	2.19922845	2.185965015	2.161909462	2.176146796	2.181496107	2.191089864	2.165964987	2.146407573	2.175510488	2.194116165	2.190822186	2.171340485	2.174163425	2.14733894	2.176167487	2.197014471	2.178632227	2.183499572	2.181354985	2.1867802	2.179290442	2.1743622	2.181487479	2.164434574	2.181962188	2.168039463	2.197763044	2.176185888	2.181647597	2.179535182	2.137500949	2.175728079	2.165877083	2.193057504	2.181204079	2.185197094	2.170420305	2.186691609	2.192799458	2.194676957	2.199573138	2.198107341	2.188888532	2.35306356	2.205451543	2.200472381	2.20398915	2.233976869	2.202197349	2.30051616	2.197980856	2.205427411	2.330887488	2.176185189
"1552470_a_at"	2.107926465	2.046550744	2.51873758	2.064569966	2.063265337	2.211504715	2.053524379	2.078231369	2.056331333	2.37731477	2.054610174	2.07973884	2.071594668	2.066802075	2.070240879	2.05874601	2.081423257	2.104794323	2.060609653	2.067297922	2.068101195	2.070437312	2.073856117	4.348725315	2.06921812	2.063015071	2.084758841	2.031449474	2.07002345	2.091342926	2.061773952	2.056877145	2.098214611	2.070511481	2.07465618	2.061180669	2.037615596	2.057657033	2.218768227	2.05835449	2.067850061	3.720857411	2.052910595	2.086905334	2.054172088	2.340525721	2.046405319	2.037497156	2.066867016	2.030392648	2.033712886	2.283245636	2.618055427	2.065278179	2.045541021	2.039887483	2.021605834	2.05566347	2.068252074	2.016439301	2.061803176	2.048728943	2.063070203	2.045623455	2.031286261	3.120812826	2.044911728	2.048191823	2.047455621	2.068401111	2.031122449	2.044686677	2.25277392	2.044108023	2.049030585	2.055841999	2.43217106	2.044032451	2.018297373	2.135304708	2.119440413	2.346723388	2.245255341	2.027778344	2.081800914	2.073687541	2.272662621	2.081938082	2.07716857	2.091867459	2.081454708	2.073324081	2.125651014	2.075365244	2.087089617	2.074176169	2.051332235
"1552472_a_at"	5.926286483	6.157020593	7.191477049	6.142918647	6.846758329	7.066906229	5.935443681	6.854542759	5.942301224	6.512193316	7.989092275	5.952951793	6.431105933	6.451500071	7.282941809	5.721863655	4.218091009	8.166810548	6.441726097	6.493567801	6.334143885	5.545505261	6.30088533	6.569593604	6.670865129	6.064781597	5.98255232	5.816554311	6.356578091	6.552465649	5.371586767	7.088393943	6.272819766	6.028498158	6.886320416	5.721018454	5.569221092	5.910153512	6.188206271	5.89973237	5.633512226	7.914242075	5.71932427	7.007815932	7.106116903	6.421667153	7.472746189	7.166018701	5.864526364	5.870275361	5.450939506	6.68264052	6.077880514	7.020817175	6.171123394	7.41540219	5.658393189	7.098269067	6.560984757	7.766215912	6.731547067	6.692562599	5.913840126	6.474013576	6.608229791	6.099737128	6.522176527	6.993274071	5.358495986	7.259644306	7.076275165	5.789481037	5.925191736	6.315494197	6.374934373	5.896590832	7.815068466	5.974989984	7.577906657	7.164084154	7.564494662	6.312110506	8.086880355	5.9200991	6.815337372	5.315237303	6.277868953	5.266184873	6.757150964	7.538193941	5.745410753	5.532675733	6.502337757	5.73059747	6.18342234	5.749190587	6.583548436
"1552473_at"	6.300690052	6.278227549	6.310108947	6.292441798	6.316760986	6.307098571	6.298455508	6.302147882	6.30318312	6.299514539	6.2951141	6.324706229	6.308452882	6.542437988	6.060780954	6.29961643	7.326369053	6.649917275	6.054726563	6.340984513	6.300331336	5.989484497	6.310535814	6.730911701	6.309689462	6.308653816	6.14742928	6.136403415	6.08633429	6.027272128	6.303366041	6.27108048	6.310263807	6.31456313	6.305373266	6.301090179	6.284814202	6.307722435	6.365762519	6.161339075	6.012317174	6.306165104	6.28475838	6.313987674	6.310051233	6.278364243	6.280526034	6.310796242	6.299440259	6.290445217	6.300597186	6.663526799	6.316128593	6.310245796	6.255165686	6.296355924	6.291475187	6.323679589	6.087916603	6.295352411	6.304907042	6.293355615	6.294799171	6.280784687	6.299050166	6.298099467	6.293956332	6.326257207	6.251633019	6.315611092	6.293215779	6.307230709	6.303299825	6.195727885	6.477717457	6.298970669	6.576875853	6.303868966	6.306605396	6.293683659	6.310270316	6.310845002	7.077784169	6.514352828	6.747026396	6.30846566	6.305149923	6.307041078	6.310151908	7.088048795	6.539642297	6.415588129	6.551040687	6.308388867	6.865614219	6.316136856	6.735212976
"1552474_a_at"	4.291540033	4.857695735	3.634130549	2.785655538	5.092984179	3.766068717	3.765973414	4.095517319	4.050223667	4.487918769	3.777012522	2.81389734	4.378449571	4.812782706	3.957733134	3.752494248	5.297064459	5.056555312	4.209385235	3.995014145	4.493370919	4.950624482	4.240947038	5.201477268	3.246274527	3.477565674	3.69080132	4.970316597	4.328022145	3.937255379	5.059855989	3.822654135	5.020986735	5.615820271	4.159582166	3.972656347	5.011910456	4.08053284	4.822158426	3.755065153	3.779375228	3.265852963	2.730729727	3.875151564	4.469092549	3.61525856	4.557099006	4.059678655	3.581133518	4.065098835	4.266189269	4.056425729	4.082373153	3.791335012	3.927195423	4.717011744	4.070338976	2.81757164	4.068586748	5.156190235	3.375950516	5.06269474	3.624813067	4.549882855	4.373590011	4.065017029	3.609842901	3.811777356	4.379393236	3.915031926	5.003359177	5.837084279	4.183307422	3.247094151	3.323199949	2.514881439	4.085709263	3.064809446	4.120013519	4.038711804	4.184079892	5.396992772	4.964653301	3.555678142	6.367025435	3.620075031	4.114826622	3.183057307	4.625742052	4.581097738	4.919398571	3.817617304	4.156768796	4.193103509	3.882166841	4.192310731	4.800434063
"1552476_s_at"	2.200829275	2.182766353	2.226655142	2.196594334	2.655446309	2.178686449	2.185391226	3.282663055	2.194293556	2.348043278	2.393429179	2.205911685	2.211618172	2.191509116	2.488815429	2.699342549	2.201380959	2.191053359	2.165558983	2.208941424	2.193375269	2.197442508	2.233787237	2.199706026	2.238025867	2.188199333	2.238477731	2.196129572	5.171533441	2.24034857	2.192730233	2.156456849	2.216610951	2.212759052	2.166294427	2.202872847	2.185582807	2.194729004	2.186960757	2.734532479	2.209985923	2.818067213	2.174069657	2.209352013	2.667531178	2.527086474	2.185240818	2.191057451	2.198908316	2.596848643	2.179579533	2.18373771	2.258361157	2.580993455	2.259775848	3.740229703	2.15483691	2.205562466	2.403648927	2.203113647	2.193438031	2.168681249	2.200166092	2.44100099	2.411801449	2.173676899	2.194226925	2.194267942	2.15212559	2.200882623	2.180466317	2.193798433	2.161096191	2.183261422	2.174465833	2.18620093	2.203071975	2.176423479	2.311560764	2.155779225	2.181132496	2.199018179	2.828017102	2.211524573	2.42240918	2.957361756	2.240237305	2.249530183	2.259828013	2.204081251	2.215948338	2.228369827	2.225525991	2.579968941	2.516882334	2.246837319	2.163803301
"1552477_a_at"	10.51279159	7.824247287	8.016149435	9.393256598	10.34043814	8.536146195	10.31620135	9.30126176	10.28515408	8.472297773	10.23227243	9.983685974	9.70051015	9.24624341	10.00544903	9.733641837	7.652082173	10.15464236	8.229144471	10.38774849	8.704560064	9.925883927	9.336069722	10.16934188	10.21615293	10.1375475	10.00185649	10.34411255	10.18892008	9.901560893	8.786726494	9.266059993	10.09351158	10.55053343	9.692962045	8.306372729	8.27958725	8.568761582	9.501471786	9.200855216	7.71869213	9.053774608	8.214364646	10.78402321	9.599083996	8.853233284	9.476343727	9.797616116	8.571752704	8.906184309	9.622544316	10.64997816	10.86842193	9.694835232	10.36961045	10.74386363	8.319550202	7.880108499	10.49446616	9.731073067	8.769890943	9.369606028	9.103290174	11.07444706	8.512787843	9.482779408	9.263960581	10.32308415	9.012617822	8.58278527	9.33739868	7.122593634	8.208538899	7.817250632	8.598523431	7.761034575	10.93243592	7.785875071	7.989580066	7.310917497	9.10759506	10.61204379	9.897314127	9.920993384	9.504026944	9.622403356	9.254579128	8.257997918	9.85820886	10.45480141	9.877219939	8.507461915	9.696807729	8.564627016	8.289154821	10.61045577	9.516388487
"1552478_a_at"	7.474368164	5.207094584	4.873369447	6.805768534	8.473267826	6.327305798	7.405855167	7.052741209	6.644867463	4.797193565	7.181530867	7.328842182	6.448938183	7.174050786	7.440509914	6.911416924	2.739162548	8.114719482	5.538134242	8.36502013	6.689869296	6.944057417	7.070608374	7.304220329	7.476210119	7.727825531	7.495120252	7.659093221	7.294310538	7.168997562	6.069670358	5.684200705	7.489534144	6.89159921	7.176750255	4.395334186	5.661619581	4.811077309	6.673815574	6.590832166	5.175640224	6.651826382	3.620006117	8.358404099	7.176249727	6.603377869	6.378799303	6.641959708	4.987593718	6.078420224	7.105388058	7.885929618	8.520746498	7.440574374	7.220833072	8.120550378	4.143307829	4.819467127	8.18308623	7.374012894	6.154728269	6.927853798	5.797177062	8.521810125	6.338965135	6.49717339	6.669972848	8.113487907	6.817454011	5.965369654	7.199631413	4.684672846	5.841656973	5.045426201	5.903801832	2.673026794	8.823668112	3.338599831	5.702361321	5.565725115	6.33858479	8.365992552	6.804004613	6.466369658	7.300139192	6.352254064	6.475523324	4.330191735	6.866041497	7.987878133	7.131963475	5.553173203	6.637674252	6.072554188	5.681965469	6.182173066	7.349085843
"1552480_s_at"	3.526268077	3.734658924	5.18432115	3.714844056	3.640537208	3.668378242	3.603938964	4.317219657	3.71698945	4.915418365	3.714919485	3.875260173	3.747450103	3.993965073	3.520686322	3.81712828	3.838093081	3.594465405	3.803076486	3.86702804	3.830964306	3.563380429	3.871222674	3.761286704	3.862828437	3.8489418	3.745986248	5.330121734	3.820599454	3.85255447	3.712927686	3.632049858	3.969783122	4.073339831	4.275095521	5.438918208	3.609302012	4.457746786	4.138790311	3.690659468	4.126825006	3.729599971	6.566259376	3.836492673	4.061035519	6.373759016	4.073068834	5.610715331	5.148905705	3.61162465	3.39706573	5.709093608	3.526944227	3.671505452	5.949731032	3.985426289	4.699128606	5.13195992	3.723358571	4.930831707	3.795057742	4.506539168	4.288551127	3.68016506	4.203647211	3.661429634	3.590932443	3.47300709	3.159042277	3.721956294	3.560891969	3.453132853	6.137100865	4.888134028	3.61241543	5.174313696	3.582166736	6.12713686	3.713446886	6.357767715	3.442059386	3.712245022	3.622904824	3.667072157	3.724787168	3.721124275	3.830984802	3.849217237	3.826428577	3.731475157	3.922832462	4.020470349	4.2915585	3.729059479	3.861861423	3.950527295	3.512822838
"1552481_s_at"	3.067094651	3.286136945	2.926809875	2.616625073	2.793144742	2.650074425	2.618408951	3.064216441	2.73915599	2.6085563	2.767715317	2.680388566	2.857839279	2.698219419	2.865509169	2.694878656	2.729988878	2.649913252	2.712991909	3.378911018	2.672089534	2.788119558	2.715852752	2.6682801	2.691090593	2.709927135	2.924287021	3.598976751	2.713102579	2.686951593	2.651678475	2.994878765	2.69531173	2.636041947	2.667646703	2.660462794	2.515703216	2.622848219	2.66429185	2.644228314	2.664037106	3.069976927	2.639022474	2.80652304	2.623339275	2.633216562	4.197330129	2.818619501	2.631885191	2.545912818	2.481630527	2.655011293	3.533288104	4.254955176	3.111145973	4.034456106	2.749752579	2.632622621	2.697109521	2.644602615	3.195378555	2.728870405	2.672960067	3.60252929	3.294056526	2.639735122	2.623873214	2.652689247	2.547897061	3.867071207	2.550385154	2.622352153	2.904442253	2.625771575	3.561724438	2.795677198	4.567799227	2.654328659	3.397097558	2.612961768	2.658958468	2.692550548	2.690540619	2.637236346	2.657385724	2.665132519	2.716451783	2.672849493	2.713525896	2.640824515	2.72132294	2.706678128	3.390484183	2.657746474	2.765849205	2.937869875	2.624732045
"1552482_at"	6.571795103	6.563037184	7.430675187	6.884069985	6.726794641	5.515169705	6.558419767	6.806708263	5.560900153	7.305029172	6.687041464	5.356954767	6.085552187	7.659067152	6.080695499	6.702433806	7.564927432	5.655176274	6.69618945	6.234346259	5.852810775	6.133674734	6.818453398	6.537632625	5.800745523	5.863339797	5.969178082	4.806413078	6.529513258	8.704349884	5.923149817	5.519333413	5.137043406	5.393139047	6.20652542	6.919176213	6.859376269	6.760865733	6.156304661	5.12224831	6.131152056	4.661081681	6.180054422	5.919801648	5.825121282	5.511812634	5.364245635	4.911147949	5.769656574	5.621328726	5.779070919	5.254772308	6.325868144	7.570271165	5.534250524	6.059384727	6.851969104	7.371109101	5.344549181	5.824352681	6.358936151	6.092234638	6.38735359	7.534636984	5.53944565	7.729101756	5.187829433	5.428728948	5.849342	5.730300255	6.333112285	6.330923339	4.973801529	5.742721071	6.524413351	7.054516043	6.87190834	5.576114818	6.487347543	5.221833355	5.216360411	4.71302365	5.301982024	6.105768579	5.588592472	5.736895113	5.923656543	5.587809296	5.581791751	6.518677291	5.145859072	6.018629457	4.451150631	5.831626479	4.738842767	4.722700288	5.294874436
"1552484_at"	2.015792306	2.002511205	2.029456284	2.019710117	2.034399102	2.022585388	2.015800987	2.033938914	2.020405553	2.004010167	2.022729023	2.061092609	2.023733771	2.030642813	2.029352131	2.025290742	2.044096037	2.023036113	2.035960743	2.033233228	2.021015042	2.027796112	2.030946952	2.021178892	2.044190207	2.307528015	2.038439404	2.021635647	2.04553345	2.054836075	2.021324956	2.010273743	2.05104166	2.075005656	2.034677379	2.029019242	1.992521196	2.025286969	2.018104522	2.016759657	2.025143646	2.019055711	2.013302139	2.041484556	2.010036296	2.011915185	2.012120462	2.008905777	2.028165796	1.995662238	1.999068744	2.009872778	2.026665831	2.132250442	2.003056725	2.004579356	2.009085565	2.02480219	2.033119715	2.008354871	2.023331417	2.01290011	2.022820204	2.007044709	1.997225205	2.010145564	2.005862289	2.015697494	1.977524993	2.040184497	2.004574236	2.012384904	2.008604412	1.997308447	1.992876621	2.018534764	2.029168831	2.020886804	2.014834002	1.984364665	2.021200935	2.032850277	2.033117835	2.041407933	2.042094523	2.030635388	2.112389793	2.037067547	2.036266973	2.048251501	2.04736157	2.046856312	2.097775863	2.034034179	2.049980623	2.04432861	1.99342753
"1552485_at"	5.567559434	4.359246464	5.843712872	5.899338211	6.480076588	5.31697462	7.270033391	6.303181291	6.139892841	6.638868063	5.876018874	6.786583496	5.866429659	5.561466293	6.838270755	6.076899434	3.729659375	5.331185699	6.884048629	6.546190422	5.965280375	6.385002028	6.038127139	7.122273007	6.759649122	6.87141771	5.565044887	5.103575115	7.43050084	5.934315454	6.235081604	6.515063784	5.299982141	6.892270973	5.961800423	6.656635337	4.516214493	5.57682859	5.282460507	6.592020659	6.815680178	6.582494715	5.388149278	6.127571725	4.991382058	6.840414128	6.550311153	6.55240571	5.951873491	6.357259602	4.134800911	4.783421144	6.016407881	5.742547704	6.94577671	7.057191327	5.926270015	6.702985303	5.628340585	6.946079549	6.430316166	4.909044284	4.843060722	7.46971231	5.490840027	7.031442024	6.086121001	6.412634209	6.490943322	4.855527753	6.448351292	5.224223593	7.407134921	6.060597338	5.904745842	6.330653991	6.611251088	6.987150971	7.346187269	6.686146724	5.664465901	5.736518443	5.829069471	4.810550882	4.139244321	5.421802042	5.505962166	6.595673749	6.026599662	4.751557156	4.89214078	6.054920042	6.405513977	5.562041707	5.788840843	6.716160964	5.622259773
"1552486_s_at"	6.921156367	6.308127743	6.053521741	7.414816403	8.205357938	6.598680196	7.924154068	7.378764816	7.452913432	6.795446791	7.052060226	7.812473216	7.570144608	6.863934952	7.438959081	7.82930254	4.926594896	5.82017609	6.841441422	7.421615704	7.402057574	7.019669734	7.277950436	7.840196235	7.193868634	7.467578479	7.040979969	7.196437546	7.426547921	6.16641511	6.977626674	7.298576337	6.905365326	7.333775158	7.049220887	7.277461074	5.820138552	5.996548918	6.846523591	7.037211371	7.729106968	7.097044075	6.425409808	7.837649339	6.206474544	7.482146788	6.723765045	7.352540222	6.640505906	6.813072301	6.577477155	6.830109319	7.421799945	6.151072645	7.613324206	7.625144972	6.743417762	6.823367872	7.072013081	7.658549954	6.530214484	5.688320554	7.269507296	8.127372076	6.177401697	6.832536838	6.866265419	7.165765843	7.544304644	6.251857588	7.148045555	5.967125923	8.258841984	6.720384153	6.754877695	6.72853636	7.178844975	6.806821645	7.453008683	7.327090803	5.583561629	6.642023506	6.509826618	6.265304919	6.27891097	6.392991378	6.600372779	7.106038282	6.392738657	6.477243226	4.989794561	6.554990028	7.608128828	6.493261166	7.188856849	7.143194692	6.32724574
"1552487_a_at"	10.44317933	9.319204549	10.08466821	10.76109829	10.20130857	7.378717803	10.20061325	9.433431699	9.137775855	8.039481297	10.71322257	9.995105251	9.616038409	10.88416676	10.97789822	10.83418718	3.382651335	10.27536581	9.321719904	10.10522928	9.580316343	10.34776406	10.78698271	11.45899046	10.77797174	9.802371269	10.2491042	9.363276628	9.910242838	11.57928195	9.284612686	7.466893349	9.414835709	10.67644018	8.22751212	8.906860985	9.348566806	8.885066032	10.23226919	10.40436954	8.568991233	8.516097717	8.417588624	10.28331094	9.256122455	9.85656885	9.5125925	10.68275446	9.833875484	9.52347222	10.70219702	9.461168381	11.86878434	10.95587468	10.51866782	10.27402605	9.389631336	10.10855481	10.93472273	10.39566001	9.837613481	9.914557574	9.544197259	10.98623772	8.331155215	10.78024136	9.846625144	10.92811294	9.661680739	9.038998648	10.98741175	9.023377578	9.359534042	9.527192425	8.894249313	10.13452755	10.37886709	9.347038729	9.644784457	9.030641921	7.387605966	9.768980856	8.117131443	9.951425535	9.597780789	9.987444325	10.59925314	10.03532121	10.48375933	7.417047819	10.06158845	9.18237672	9.67725122	9.663324504	9.378773676	9.7582291	8.061833503
"1552489_s_at"	2.572567712	3.043829758	2.564996209	2.580808737	2.626391081	2.56628851	2.574049156	2.634320762	2.607349797	2.695807822	2.824741407	2.734497762	3.686607523	2.641712264	2.587127438	2.64591325	2.690272755	2.581945877	2.625217429	2.641655477	2.741459966	2.610617984	2.658202163	2.589794182	2.666307872	2.672294022	2.656673362	2.615942797	2.66187731	2.719556508	2.607845252	3.098498103	2.880941465	2.66155721	2.712250588	2.621107627	2.536053082	2.579927586	3.556072746	2.564582525	2.977799503	7.722034118	2.549918582	2.66286205	2.834732845	2.564835904	2.551682675	2.568646135	2.631175575	2.547968518	2.533863452	3.137607806	2.605697025	2.680522157	2.559271504	2.542517223	2.514554471	2.577051003	3.441779856	2.559607213	2.56807166	2.536742355	2.590938995	2.563683352	2.532825433	2.562376674	2.530582896	2.582788567	2.503631873	2.743190676	2.561160955	2.587129392	2.530932721	2.516252062	2.530216009	2.544828241	5.845484816	2.566379819	2.55739514	2.388418254	2.94012115	2.623155707	3.999069431	2.643242116	2.808214984	2.776210044	2.703003424	2.780414337	2.646296975	2.641581416	2.870292363	2.738566139	2.906429972	2.625389642	2.836603089	3.10452812	2.509676336
"1552490_at"	2.625476041	2.458438843	2.486171333	2.653236872	2.509213026	2.471213655	2.471832134	2.506611425	2.493094631	2.498985483	2.577298418	2.58323213	2.568409764	2.539599794	2.490685292	2.663104774	2.565012536	2.502097272	2.582268405	2.539211216	2.49765906	2.48623491	2.512239193	2.471269553	2.534779289	2.541153278	2.520048886	2.531816753	2.541388999	2.589000761	2.508384114	2.470554155	2.638474834	2.556866083	2.527006347	2.617297235	2.487923085	2.516119069	2.47157113	2.45526626	2.487111546	2.478517353	2.447274736	2.665198526	2.488436611	2.499068329	2.435685585	2.466752088	2.481665041	2.424382352	2.411348247	2.496485826	2.575695357	2.509509979	2.399663897	2.635222678	2.430292935	2.512877375	2.610273234	2.449640827	2.474178737	2.426007973	2.505847028	2.462585072	2.455536569	2.47295849	2.460976628	2.963926301	2.460192815	2.512669571	2.604358849	2.475205179	2.461683321	2.460597276	2.468635461	2.465747789	2.634303096	2.462256298	2.435645089	2.461734581	2.465836448	2.510290049	2.498101265	2.506535594	2.514312913	2.588414878	2.55150569	2.741874111	2.512559804	2.531781222	2.620520181	2.580561705	2.681353211	2.502343651	2.53838961	2.680959665	2.450722133
"1552491_at"	2.012721766	1.997187135	2.012757856	2.015020221	2.0252529	2.00802065	2.027475511	2.138692954	2.017614314	2.002100815	2.013055535	2.04398958	2.017264735	2.025953434	2.020982379	2.019104561	2.026335643	2.010557126	2.036065048	2.027654077	2.017814596	2.020270521	2.021558112	2.008975877	2.035171769	2.084750154	2.02973149	2.013991886	2.031278823	2.078043373	2.012009843	2.002990248	2.042421051	2.035502522	2.024776751	2.02078486	1.984951306	2.017340893	2.009350992	2.007362342	2.017653001	2.010183848	2.003252014	2.02932461	2.000230284	2.005659612	1.997529384	1.999288255	2.018975024	1.971887396	1.976190771	2.002405528	2.022117457	2.022888801	1.973718678	1.986313022	1.999678109	2.015266513	2.023037542	2.007820288	2.01257872	2.000523753	2.018693671	1.992367803	1.996632675	2.00612565	1.99730309	1.997926568	1.991323552	2.030048102	1.994797067	2.008079483	2.005032096	2.071129628	1.994703984	1.995805779	2.020750457	2.006660316	2.004890399	1.976804304	2.00941105	2.019776691	2.023811345	2.030818269	2.026520288	2.018454976	2.072897615	2.0344014	2.02628861	2.050163503	2.037117516	2.031009599	2.066695364	2.023911423	2.03663158	2.084574866	1.985919451
"1552493_s_at"	2.334195337	2.302245942	2.350460313	2.332356422	2.371974511	2.321555134	2.333567079	2.390802644	2.348844375	2.322766791	2.342123793	2.443859044	2.346377399	2.36844941	2.339931849	2.355637897	2.373582334	2.336353307	2.368596848	2.37963451	2.350057831	2.355759002	2.354841593	2.362023186	2.398205522	2.390527027	2.391923694	2.354167544	2.385473066	2.400382713	2.338701877	2.316871948	2.417852218	2.39364652	2.376427189	2.360908156	2.306692899	2.326981739	2.331885674	2.320608241	2.349867098	2.341325708	2.324674582	2.389934481	2.318012965	2.310092875	2.314522306	2.320925527	2.342538783	2.285811845	2.28365553	2.31836859	2.354216812	2.343830242	2.273228383	2.292758838	2.285386506	2.328511717	2.367024457	2.314977086	2.323489723	2.300202501	2.3374359	2.30508829	2.284439338	2.313429737	2.28572182	2.331141882	2.254973953	2.374578178	2.313182266	2.319207092	2.297142375	2.306167715	2.340540911	2.34421513	2.360055871	2.319183594	2.308005513	2.265499212	2.316208499	2.358507385	2.357361755	2.362979602	2.389456069	2.35522402	2.402470668	2.371728573	2.371309501	2.381416285	2.412352999	2.404955547	2.507831577	2.364420197	2.390177911	2.412731542	2.278780132
"1552494_at"	2.104560544	2.089373294	2.116328259	2.106667928	2.135557467	2.103644168	2.102932461	2.128053891	2.110009368	2.095125922	2.109565263	2.15414928	2.119988426	2.740893703	2.121904193	2.307852974	2.143853654	2.107347676	2.121021378	2.131236366	2.110599726	2.117044023	2.122994113	2.11263808	2.145327884	2.147016291	2.136203048	2.112698461	2.142792677	2.205137798	2.112268002	2.099662252	2.192697085	2.140601123	2.125387029	2.121396773	2.077712336	2.111434632	2.11016861	2.105216111	2.118695288	2.109419015	2.119281454	2.134653103	2.108681253	2.090756802	2.102668121	2.092035946	2.116384945	2.073690605	2.094717135	2.0886487	2.114892484	2.121308204	2.074305099	2.081184197	2.076566574	2.109927235	2.126926941	2.090178925	2.258499012	2.103688516	2.120345019	2.416913798	2.071296878	2.097089677	2.088359364	2.11943197	2.063641404	2.1327617	2.09977105	2.12440008	2.088368147	2.082931176	2.079260415	2.108445187	2.122910408	2.110362722	2.096868529	2.064555656	2.106906307	2.115921431	2.122346731	2.12534932	2.131719469	2.122743261	2.162522905	2.124197224	2.120804884	2.144334515	2.15557285	2.154165216	2.261905048	2.174123348	3.042839667	2.148482781	2.124512333
"1552496_a_at"	2.636478048	2.663860159	2.679356993	2.695718488	2.705561866	2.742042145	2.658248328	2.823401381	2.690061513	2.661540914	2.689675357	2.729771709	3.049288772	3.440263456	2.695498111	2.695327727	4.950895159	4.476192203	2.678226099	3.427574234	2.69859445	2.668994004	2.704063028	2.694705861	2.723995096	2.705076904	2.68934706	2.688763508	2.713118515	6.510911514	4.182098203	2.711823839	2.826204705	2.713696494	2.714590966	2.693419867	3.313723683	3.74155697	3.847569149	2.658850499	2.782521412	3.751991425	2.68053123	2.754099088	2.743893275	2.687986287	2.688396913	2.722998437	2.750792676	3.222047445	2.61031892	2.687166606	2.674876587	2.682087852	2.596814947	3.163674946	2.60408614	2.651840212	2.69678333	2.652643809	5.144175403	2.74516677	3.939916427	6.532249441	2.696906279	2.651449319	2.685196063	2.682038418	2.960320471	2.707465597	3.14947085	3.625420929	2.621837504	2.60366357	3.044799031	2.634085087	2.69023038	2.663494391	2.669585566	2.614386686	2.666291984	4.213564517	2.700712319	2.711257999	2.745848473	2.676244552	2.725995188	2.706522752	2.71601698	2.724727047	2.732708367	2.857678925	2.743868778	5.023435378	2.713608274	2.717225487	2.683172345
"1552497_a_at"	2.031687989	2.356899399	2.176518401	1.923368216	2.180619993	4.673978567	3.438826268	2.463036393	2.030534927	4.28850435	2.095307223	2.173003424	2.101886358	2.349875414	2.127342274	1.969771191	2.190033204	1.915562333	2.130336163	2.165103102	2.563877219	2.032136095	2.176411372	2.167733054	1.878694422	2.090173798	2.093902048	2.166910807	2.171962699	2.170456447	2.23892826	2.162520008	2.066327616	2.191480162	2.063728592	3.019660009	2.172622737	2.175474907	2.161824557	2.1621862	2.171438418	2.173978255	4.58224592	2.072009394	2.17853881	2.626608623	2.172524115	2.347371835	2.178154016	2.154424663	2.020863574	2.634168544	2.038880293	2.172709588	3.099769777	2.026889245	2.148769785	2.661602582	2.065535388	2.051280984	2.166326741	2.163366749	3.579421455	2.053832635	2.164336801	2.126987951	2.051413767	2.033930359	2.051973485	3.372213375	2.051654189	2.027709805	3.54475443	3.670639482	2.053438064	2.541176587	2.035736304	3.728720402	2.570973783	5.021488561	2.034587753	2.067259986	2.068672026	2.311121034	2.292262499	2.161324926	2.065736659	2.16958494	2.966184269	2.069488292	2.190568216	2.659696572	2.082901167	2.177520267	3.660876995	2.073127306	2.189543943
"1552498_at"	2.180130648	2.159021831	2.203421007	2.186587321	2.204762511	2.182004412	2.17922627	2.202391335	2.197036528	2.223116274	2.192271911	2.233149009	2.204640483	2.224629962	2.199760776	2.211650327	2.268828332	2.185723706	2.211656196	2.23482444	2.206135385	2.213728354	2.211725361	2.192297678	2.239500071	2.413399761	2.226132474	2.29389731	2.244055103	2.259655658	2.196003224	2.172577627	2.236641446	2.22550776	2.210585206	2.207930451	2.159416436	2.200401399	2.192607075	2.180389097	2.197885261	2.198326706	2.174145817	2.324666808	2.173063833	2.170381091	2.161335305	2.179255402	2.191914706	2.146777508	2.301639195	2.169252588	2.209933995	2.228938916	2.132638226	2.147576131	2.135599793	2.187492117	2.205867395	2.171315851	2.18065842	2.160534226	2.1938582	2.274275986	2.144559668	2.176854878	2.148092511	2.188137974	2.134166948	2.222776235	2.174345491	2.175745915	2.1638592	2.14580377	2.152294345	2.165390527	2.458564832	2.179433687	2.174448067	2.503303399	2.186511669	2.231602295	2.209367035	2.225354541	2.463923128	2.209442145	2.24177235	2.300419751	2.213519886	2.230714676	2.266411371	2.391782307	2.285836359	2.200845438	2.247753945	2.267122526	2.152750334
"1552499_a_at"	2.086236553	2.076810093	2.112830646	2.094243115	2.101955392	2.063832576	2.087442676	2.09980706	2.095378725	2.059542503	2.307626872	2.118747446	2.089132181	2.11289926	2.080411398	2.0917453	2.137460565	2.093228104	2.101801829	2.119521777	2.095841793	2.237966199	2.094425702	2.088525098	2.131718918	2.118491668	2.106187783	2.09225206	2.109227003	2.13787143	2.084967157	2.082352588	2.124311693	2.126979296	2.109570782	2.157539411	2.069932757	2.096082446	2.072801532	2.081096535	2.077791524	2.072573156	2.083605382	2.121533479	2.08595995	2.08210553	2.05929506	2.05223308	2.092669848	2.05607947	2.07173963	2.0803131	2.238328172	2.078964216	2.049107277	2.067914787	2.099161471	2.096340148	2.098419145	2.05406165	2.090256396	2.081696896	2.077649732	2.080468272	2.072791259	2.070437774	2.079160115	2.088181395	2.042716893	2.108376738	2.048368368	2.069784124	2.082850488	2.078350414	2.072216039	2.080808865	2.288620823	2.082292663	2.08857234	2.067561041	2.090624484	2.103846294	2.101034661	2.103955164	2.106384813	2.099332612	2.134245163	2.106280231	2.098893551	2.135987302	2.145179552	2.108868285	2.242434013	2.102492982	2.109728789	2.145144243	2.070158026
"1552501_a_at"	2.148446607	2.168506932	2.182806217	2.162913441	2.182391153	2.151843556	2.171773427	2.174412581	2.181389133	2.17360072	2.176033685	2.203901035	2.181946079	2.186752711	2.184768435	2.181569199	2.231592302	2.177037831	2.182606677	2.188905597	2.168775025	2.183117885	2.186627954	2.17674417	2.199456377	2.188997207	2.192231346	2.195156299	2.194416312	2.195782479	2.181828179	2.134740646	2.202436437	2.227378453	2.182646896	2.185364498	2.171475124	2.181160674	2.174077813	2.175549844	2.181241654	2.178628802	2.182387737	2.192696411	2.184613322	2.174623323	2.13348309	2.176755027	2.184534068	2.25718409	2.165557689	2.170463959	2.18620577	2.178061161	2.15514999	2.169218908	2.230749941	2.161044102	2.185960288	2.171960838	2.156509151	2.16732661	2.365672667	2.16488784	2.166060646	2.172938415	2.116016851	2.16568421	2.163632678	2.18620577	2.144605201	2.174911587	2.184413492	2.16317357	2.167418378	2.175515454	2.183892493	2.176314657	2.180350034	2.15149924	2.40876325	2.18508836	2.187007421	2.190839764	2.212637317	2.189702726	2.196327785	2.183122313	2.17981367	2.194971718	2.257352855	2.251224542	2.225715384	2.186689241	2.196967563	2.207514288	2.1756187
"1552502_s_at"	5.072413862	5.543217745	4.312169812	5.492189799	6.142420057	5.06421747	5.333899316	7.092728498	2.941222789	4.259324673	6.255709704	3.516116982	6.058182122	5.114331771	5.086342332	5.566480917	4.846046863	5.174625706	4.717487424	5.401349721	4.016977572	5.119668082	5.666418213	4.871290184	5.986549744	4.355884107	4.5378177	2.792092786	7.451309724	4.930594882	4.178622153	4.718856053	6.177563791	5.136720217	5.852433154	5.134168985	5.83327314	6.277344608	5.777644154	3.777507525	3.487500878	5.516926076	3.72832603	5.770436719	5.819030631	6.477781644	6.980960681	5.432878259	4.753485235	5.264229586	4.053355024	6.636104757	6.381657655	4.30040869	5.639788119	6.689968996	5.979463802	5.997912566	5.624606417	6.726988043	6.608918387	6.148872382	5.800178874	4.865311118	6.752039958	6.858060332	4.387916814	5.704206239	4.666677838	4.99348136	5.832887535	7.120574099	2.917036441	4.272852379	6.163706035	4.6412248	5.977383891	4.785271914	7.237077112	4.098749267	3.464202821	2.928026245	6.119725984	3.001941237	5.117572	5.867272876	5.264157729	4.155683138	2.751824928	4.791966639	5.598541493	4.987954772	3.123539082	5.64902445	5.135445289	6.320568058	4.111573706
"1552503_at"	2.027518721	1.993350299	2.073778499	2.005496964	2.025967745	2.00682861	2.005879466	2.024079473	2.013107122	1.995009957	2.011333665	2.035413037	2.011631871	2.01618738	2.013614432	2.013081983	2.027916344	2.010088215	2.024043637	2.01955256	2.009113255	2.015095625	2.016959427	2.01048815	2.033330829	2.035269111	2.059464647	2.011342651	2.033929396	2.033662151	2.014618182	2.022583517	2.043034382	2.025445717	2.017291158	2.016149564	1.99293356	2.012148876	2.253172554	2.007064042	2.014505431	2.002989086	2.003974015	2.022965981	1.996630934	1.994057426	2.001719577	1.997855916	2.013742992	1.988810271	1.984769198	1.988241393	2.014428216	2.020542445	1.993296507	1.990596396	1.978148646	2.006384807	2.019872007	2.004597562	2.010579517	2.000383258	2.015093938	2.001941347	1.971861388	1.995734072	2.002371245	2.000654428	1.984779185	2.025512366	1.997992173	2.009364689	1.996765659	2.001733663	1.988677804	2.005593295	2.015714274	2.296604925	2.009923618	1.992890941	2.012578536	2.017004008	2.020275501	2.027701204	2.023079523	2.01495216	2.038538184	2.024274576	2.0282813	2.033376337	2.046509724	2.025159183	2.08153931	2.020393372	2.028465394	2.120543978	2.00614033
"1552504_a_at"	3.088164549	3.20969091	4.635535941	3.260217776	3.359539758	3.460628621	3.450868239	3.519736874	3.347517245	3.662952229	3.387895973	3.240104677	3.287600339	3.434862922	3.167640719	3.484945145	3.222469024	3.21359989	3.224769361	3.606601456	3.216946154	3.164624677	3.225916215	3.20969091	3.365386716	3.576176634	3.270424986	3.303201533	3.230094353	3.246587912	3.235524648	3.160515442	3.438206466	3.497176264	3.240014945	4.053781106	3.040285223	3.223206786	3.208085734	3.096382219	3.503013924	3.280282614	3.291421223	3.822800941	3.067121876	3.081457707	3.199136972	3.19983841	3.226394528	3.186208185	3.014642814	3.084436877	3.097958965	3.130204418	3.396156491	3.040450298	3.136534631	3.013473595	3.143083983	3.203244841	3.073016595	3.073983715	3.489648223	3.071141505	3.20845623	3.062885909	3.010613289	3.085919399	3.004505659	3.229769075	3.078167295	3.076855716	3.228839507	3.02548702	3.065074436	3.081434201	3.217733232	3.128316793	3.139491445	3.086830696	3.041000957	3.210317384	3.226321534	3.232623385	3.342563679	3.203529909	3.215124853	3.212440543	3.229210398	3.312624821	3.235008139	3.229107593	3.263872622	3.214244552	3.271843939	3.232880059	3.05937195
"1552506_at"	1.93038191	1.9137891	1.938109127	1.931097806	1.944250413	1.92622727	1.926586454	1.93881233	1.935443791	1.921146773	1.931158637	1.956706582	1.937756674	1.940013879	1.936187503	1.937489608	1.94561985	1.93103547	1.944852092	1.942978461	1.934490308	1.937098245	1.941089512	1.931265294	1.949477315	1.944894719	1.951713778	1.933351447	1.949257078	1.95534986	1.933979171	1.92775574	1.963955024	1.950284687	1.941058257	1.93847882	1.908017923	1.935729479	1.92661259	1.927346374	1.936214025	1.933861987	1.920420922	1.946891986	1.926715893	1.927787189	1.917719803	1.924858136	1.938551788	1.901247491	1.904273391	1.91780432	1.940431862	1.939023703	1.903003319	1.912377614	1.907624184	1.933803277	1.941317488	1.916668282	1.93323201	1.921553242	1.934769367	1.916377524	1.909364234	1.92425793	1.917206371	1.924002708	1.909670257	1.94688453	1.921820259	1.930194294	1.930984334	1.912416511	1.919107088	1.924205885	1.938332812	1.925751182	1.920274799	1.90943412	1.931449339	1.939302461	1.941638702	1.953932538	1.946337768	1.939145015	1.960660749	1.946437632	1.944974312	1.951133255	1.954921447	1.950793626	1.977425669	1.942327411	1.949966888	1.950166665	1.923451964
"1552507_at"	2.354813355	2.849325274	3.399603192	2.349510614	3.256532116	2.348211261	3.089079659	2.358639055	4.969279921	5.069567539	2.660223587	2.962918291	3.162949978	2.929897929	4.192453134	3.181041346	2.333873974	2.327197772	2.614380295	2.355177242	2.960675108	2.358741363	3.511336104	2.398451677	2.371512534	4.283987911	2.342892005	2.673883978	2.422706507	2.367693514	4.534039258	2.874744598	3.022091392	4.733606573	2.467699081	3.107025951	6.129982256	3.455135383	2.315600752	3.738060502	3.928197174	2.363102129	4.49927717	2.355672396	2.556242039	2.299939215	2.34245471	3.325496882	2.343716812	2.426130487	2.275926082	2.339843328	2.349031781	2.392439984	2.471344958	2.333684858	3.685578247	2.357193165	3.310306457	2.345262506	2.351645084	2.332042843	2.33158307	2.340093431	2.577199681	2.348382666	5.323200435	2.343013261	4.940732635	2.456520652	2.482297057	2.292064039	5.138086022	3.755075067	2.530319722	4.381405979	2.334324391	5.596983602	2.350422333	2.326967038	2.338237685	2.350361795	2.363233288	2.372830907	2.352395766	2.326569854	2.373150252	3.078284598	2.368459764	2.351806813	2.374781019	2.458646529	2.422906784	2.344506534	2.371765552	2.376467915	2.32931677
"1552508_at"	2.558154687	2.286136752	2.487039859	2.292170884	2.429929562	2.284524737	3.434462857	2.302240056	5.248936824	3.440883941	2.334685821	2.449733186	3.247468369	2.5671997	4.383313901	2.423505723	2.294813259	2.288373206	2.307982261	2.31177391	2.997190852	2.406108869	2.928048206	2.874811857	2.450643205	4.397706988	2.374811515	2.395658487	2.344910321	2.322467134	3.325418236	2.837277233	3.079991854	2.415403621	2.316039339	4.028654369	4.063708039	2.400914509	2.276634981	4.626459674	4.805938453	2.369501914	3.927852412	2.30956606	2.278900346	2.26153943	2.276127579	2.737886809	2.294179926	2.276111048	2.179803863	2.293321998	2.307104419	2.305392308	2.280687124	2.753169803	2.707340488	2.291644244	3.663310864	2.27578143	2.290340286	2.287799782	2.284782779	2.258800918	2.232072831	2.292764126	4.482989873	2.280272322	3.867261159	2.309708149	2.350248441	2.281266171	4.18927257	3.607754474	2.265900985	2.377774697	2.295369492	5.209181293	2.401225832	2.258086553	2.288622637	2.331284649	2.305946134	4.271463986	2.298591954	2.297883863	2.435316641	5.418393491	2.647204079	2.316252343	2.325827621	3.437405406	5.668321218	2.309071528	2.319528732	2.471057342	2.267033831
"1552509_a_at"	2.240812906	2.195299439	2.243109577	2.238747298	2.255204102	2.231891697	2.232891569	2.246562285	2.241159161	2.223209834	2.235907332	2.275703587	2.241223749	2.337755526	2.232456712	2.245349243	2.258569803	2.223891217	2.246802618	2.258612962	2.240423067	2.241546689	2.250177641	2.233862929	2.274875676	2.286509951	2.270093808	2.239330418	2.262853976	2.277898558	2.236311606	2.230841809	2.279443645	2.273363367	2.254097832	2.254006134	2.216778203	2.240951914	2.227907602	2.231297833	2.235757241	2.239184194	2.22973717	2.268983326	2.235418452	2.227783978	2.226182041	2.219025624	2.243027185	2.218104895	2.22244538	2.229005599	2.246450069	2.242283625	2.221286608	2.209184183	2.2059795	2.22358639	2.247798183	2.204398956	2.234426795	2.217178508	2.2297101	2.214391012	2.200186467	2.233031708	2.227289912	2.232052215	2.193002328	2.251369732	2.229838702	2.23973453	2.218431724	2.175536854	2.208213896	2.226270115	2.244236695	2.232394527	2.222632283	2.162556824	2.236311606	2.244876781	2.250447124	2.25617315	2.256848197	2.243927659	2.276624506	2.253634688	2.255762314	2.262253635	2.285245227	2.802849905	2.311909798	2.28604419	2.395194888	2.285133007	2.219503512
"1552510_at"	2.173530229	2.165757614	2.177263918	2.147921346	2.182742216	2.173835083	2.166675528	2.169083149	2.174277728	2.15853418	2.164427098	2.19925602	2.175570284	2.177902861	2.17476761	2.331274857	2.196188243	2.171287991	2.182616046	2.241170718	2.168532977	2.169120825	2.177511037	2.165453514	2.171331414	2.174981413	2.181999453	2.173083155	2.185396845	2.183574571	2.175817536	2.163843679	2.37391129	2.17799055	2.182378201	2.176970865	2.166229951	2.172391408	2.170683494	2.164340759	2.163802615	2.177231455	2.178737302	2.184198013	2.174195658	2.168085345	2.103220703	2.18159083	2.218447716	2.149722685	2.16252849	2.167066781	2.174455495	2.173161248	2.158840417	2.166302641	2.17157348	2.183401436	2.547652344	2.165823728	2.17356015	2.160586882	2.167505235	2.169120825	2.163661703	2.162611741	2.166815462	2.175604113	2.169096798	2.244221359	2.164262718	2.174337161	2.17274524	2.165109915	2.170756246	2.168362946	2.17893626	2.177231455	2.171171533	2.172391408	2.173805834	2.167289835	2.181431065	2.184808412	2.179176374	2.167882049	2.198832871	2.173793407	2.183533852	2.189611562	2.188727779	2.189186342	2.198996348	2.175738749	2.191480101	2.18306825	2.184434037
"1552511_a_at"	2.499881722	2.911189074	3.701055293	3.330336899	2.562429299	2.470334652	2.525076396	2.590729461	2.541134017	2.5209265	3.172179891	2.597019176	2.551789404	2.610900935	3.630497063	2.876844581	2.574648266	3.033045645	2.541547849	2.577885131	2.541520279	3.441146754	3.030345506	2.537601183	3.102148645	2.56938965	3.394184243	3.798678141	2.577569085	2.584000345	2.838459841	2.475522533	2.615499583	2.575491161	2.560648296	2.569641673	2.494591512	2.525775756	2.54943114	2.525431937	2.517335924	2.502645774	2.513614431	2.567139915	2.672080483	3.454686685	2.502709828	2.560523413	2.560711735	2.488634775	2.493062346	2.472719116	2.53782851	2.544856234	2.486702272	2.552028588	2.448510857	2.534528611	2.555228719	2.507608249	2.528464724	2.547359382	2.554055737	2.50442947	2.534052533	2.484841883	2.507056204	2.50334361	2.451567148	2.774677718	2.506681386	2.519615091	3.388081764	3.036378708	2.494662238	2.478207169	2.53659781	2.5699059	2.951812217	4.749980347	4.901582034	2.578128176	3.497174774	2.712654202	2.558649999	2.555480661	2.6151544	2.559792412	2.552133679	2.565330949	2.629788879	2.633155326	3.611914718	2.582393963	2.596281966	3.601433482	2.471722569
"1552514_at"	2.363511356	2.344704226	2.379195196	2.36978729	2.399463706	2.361700756	2.363998916	2.397118295	2.376988989	2.359656362	2.373575214	2.432344699	2.381101033	2.400911419	2.374740872	2.386204562	2.424328132	2.369013917	2.390257095	2.416298065	2.384265708	2.376999632	2.417175308	2.371450001	2.426056398	2.494163894	2.406717223	2.383344443	2.416041712	2.431505062	2.373879047	2.35682153	2.616599145	2.455030342	2.406249373	2.42449915	2.334810341	2.367851298	2.367234188	2.359437205	2.374895225	2.371464562	2.356433667	2.4967511	2.345211814	2.3546279	2.34102192	2.343840811	2.379868161	2.337875051	2.312030196	2.351473536	2.378953108	2.370601711	2.317033493	2.318924168	2.323939395	2.371869043	2.391858896	2.342822584	2.364772804	2.341659873	2.455289373	2.361924615	2.311613725	2.354174524	2.362203788	2.367440256	2.360190994	2.40219311	2.346588658	2.358707198	2.351425886	2.323908512	2.337629415	2.353997509	2.387911574	2.363633564	2.33448274	2.333660391	2.362161941	2.401255344	2.386366477	2.404011538	2.420606275	2.384979806	2.492110516	2.454625839	2.397842845	2.406799239	2.56932397	2.430225961	2.90575498	2.393860372	2.46963196	2.447825748	2.316435913
"1552515_at"	2.328228695	2.289608542	2.370305261	2.318962829	2.35038092	2.319004728	2.318466487	2.350904177	2.334954629	2.310525039	2.332431213	2.405690055	2.341370287	2.341178583	2.337530149	2.338565881	2.361675274	2.318219486	2.375745046	2.35985166	2.335544097	2.341245532	2.353227833	2.3374012	2.380587765	2.365103099	2.359593991	2.340849321	2.5050172	2.384334116	2.341425504	2.324362023	2.400959476	2.374883511	2.360640451	2.346076262	2.334781465	2.317428679	2.350620161	2.396250594	2.33666431	2.326632696	2.311481221	2.371219524	2.343088573	2.315349078	2.337589222	2.344159728	2.343860191	2.548898533	2.328016477	2.303797096	2.347239815	2.331127477	2.291543757	2.335684291	2.335430547	2.32349895	2.350843535	2.304221458	2.317659604	2.296519053	2.331984055	2.426439899	2.300104659	2.304283007	2.27727274	2.333072465	2.251367727	2.353210153	2.297591882	2.30645447	2.298535324	2.271688163	2.321248471	2.337433551	2.339343202	2.311725844	2.340291847	2.334384701	2.343352227	2.348044143	2.341337768	2.357429715	2.353897776	2.341065417	2.383045328	2.355239148	2.349188885	2.349036041	2.361593654	2.458091597	2.470011697	2.345071948	2.365539669	2.376506838	2.317743181
"1552516_a_at"	6.228217273	5.684138274	6.222562678	6.593643852	6.771011148	6.641239342	5.776599432	6.724980633	6.171422176	6.261013744	5.962456705	6.858504746	6.915197842	5.48659001	6.624169014	4.713127789	5.293554237	5.958767859	6.460822099	6.332332381	6.122794963	5.838089551	6.492209674	5.536530253	6.878374979	6.326871675	6.445110926	6.381788859	7.156924296	6.686717495	5.522762428	6.044754166	6.439258837	5.376911756	6.413278047	5.73395008	6.095483761	6.31869774	5.726390769	5.182291761	5.354185838	4.674790408	5.920928464	6.352520589	5.804778868	6.236638351	5.355419221	6.248179221	5.129493485	5.024260802	5.149355821	6.897960946	5.347947691	5.627295094	5.889055608	6.625733487	5.866160028	5.251581025	5.562132733	5.449849176	5.640861108	5.92856405	5.513988269	6.860804019	6.147840342	5.109076081	5.611506395	6.41225667	5.547778408	6.09312889	5.593071908	3.390894672	5.803691774	5.912274065	6.019982632	5.614443032	5.914617275	5.243350075	6.087532099	5.872429992	6.177619094	5.833482749	6.500049059	4.932024981	5.304394721	6.285788368	4.871908534	5.488347189	5.670445487	4.955414298	5.309675776	4.930975859	5.977347095	5.035921332	5.313254322	5.201404365	6.126447243
"1552518_s_at"	4.321298445	3.99548324	5.963001957	4.227508036	4.291129646	3.881543592	4.203574616	4.109500791	4.01089194	4.015066008	4.660574943	4.42537376	4.253861387	4.434391677	4.942476152	4.306276433	4.236644452	4.230118578	4.651573544	4.399485054	4.530270185	4.236433741	4.1011558	4.160699345	4.748518051	4.50272593	4.438983514	4.221508052	4.382133364	5.097969522	4.228634794	4.184934003	4.66870834	4.412952346	4.236882632	4.237223306	3.617964115	4.050947045	4.225665701	4.543960303	4.134865788	4.230917672	4.057249204	4.528581176	4.078805713	3.775891141	4.169306107	3.887528923	4.23777762	4.103359989	4.191807535	3.926016268	4.238669586	4.186686832	3.481354368	3.631670798	3.84654502	4.132485659	4.294145664	4.160770509	3.792412852	3.953447733	4.170963807	3.98972371	3.863232372	3.793675047	4.218673245	4.149783551	3.655897473	4.28915875	4.103756984	3.8709748	4.019302339	3.84641716	3.803310623	4.093100311	4.270324589	3.759963457	3.731144113	3.964596764	4.350879568	4.29733839	4.265051342	4.244423213	4.370386191	4.574251847	4.524925635	4.624141812	4.332062008	5.160475656	4.156275441	4.245869184	4.641838173	4.240789999	4.247567118	4.246295555	3.870325875
"1552519_at"	5.2916295	3.404236336	4.305298521	3.294274226	6.687919342	5.484835875	5.678415953	5.609021964	3.285570995	3.94184224	7.400317543	4.032061578	5.476430119	5.48780067	6.397419112	4.254604549	5.06241993	3.263855872	6.875808244	3.829916546	5.716209811	5.117564002	4.449740315	3.873104427	4.378262524	4.653497641	5.58774202	4.448774655	3.700297784	6.770339334	3.621714289	3.299310535	2.974858285	5.490589639	3.27639106	4.977523349	3.21021434	3.545426827	6.793146135	4.883842638	3.292172821	3.299114672	4.680487684	6.973091771	5.927599841	3.292943691	5.826908907	3.799100302	3.894252959	4.969591517	5.361630099	4.160392196	4.266863199	6.38681791	4.384681975	4.96854643	3.732338394	4.394070059	3.94236761	6.40888208	3.420352896	3.356889773	2.831511066	4.299018997	3.075799474	5.722761794	4.239253625	7.124414743	3.997253187	3.306186823	5.132650749	3.409191637	4.872699735	3.504627301	3.634528005	3.250436355	6.061483832	3.240818796	2.487136113	4.170554967	4.028234657	5.030913373	6.580223213	4.486429344	3.32191404	6.335430069	3.308930896	3.181463946	3.956760753	5.440415724	4.05328752	2.50306714	3.285543078	3.009621749	2.643360869	5.763787552	5.169641236
"1552520_at"	2.396957988	2.38036841	2.405366803	2.401665839	2.431106108	2.394087336	2.391855325	2.469190345	2.408007065	2.38463355	2.395968988	2.436597384	2.409421161	2.571634332	2.403856359	2.409023111	2.613189512	2.397073054	2.431112225	2.446770377	2.404928412	2.405068327	2.437689642	2.397384567	2.468659694	2.541962786	2.421963617	2.41934507	2.457384969	2.534300758	2.417037222	2.389256793	2.528302021	2.429281139	2.447401109	2.408820732	2.373974245	2.402337945	2.395273208	2.37124173	2.403789164	2.3986061	2.35583031	2.559497507	2.387221474	2.360383268	2.379867215	2.381066867	2.406549034	2.371132787	2.371629433	2.379019523	2.400872183	2.400740968	2.371540211	2.335133263	2.373302585	2.397998609	2.418557318	2.386612188	2.395600362	2.389066081	2.406547252	2.758498309	2.367509111	2.388786271	2.376224858	2.391900018	2.366927939	2.421326241	2.379806155	2.392848891	2.336652759	2.38051675	2.376161426	2.389658489	2.407702182	2.364036675	2.387183971	2.367767359	2.398025346	2.414333909	2.415947907	2.42559648	2.439576103	2.408974939	2.471707979	2.442245044	2.805116389	2.424216995	2.496808946	2.424645939	2.638921788	2.478803637	2.528190857	2.483984272	2.370732791
"1552521_a_at"	2.937203455	2.760988314	2.857499084	2.852202165	2.890752158	2.793555054	2.871838903	2.976843253	2.881777328	2.811885685	2.852696023	3.004905695	3.476869665	2.953093407	2.843696209	2.932050869	2.98521975	2.848618623	3.114628437	3.411335398	2.928229671	2.888509743	2.906290678	3.107727894	3.033069713	3.034240251	2.952351183	2.987095891	2.979975624	3.04306102	2.875626668	2.854370024	3.071165078	2.988133909	3.383051663	2.91936374	2.790755094	2.837679727	2.871554715	2.834334607	2.869679161	2.844740596	2.795143937	3.278597482	2.79766969	2.833888302	2.812423989	2.800278923	2.882940991	2.801279146	2.724248511	2.799190333	2.871441347	2.840899739	2.706873991	2.785690963	2.725172377	2.839969173	2.888327476	2.797753331	2.799081062	2.859626278	2.833664755	2.855331451	2.808696441	2.781831676	2.790639535	2.806673235	2.690679076	2.894933711	2.788418585	2.86794341	2.964625401	2.723608721	2.748056025	2.757264681	2.878845628	2.803030316	2.818146073	2.82543838	2.997861999	2.898065173	2.898135483	2.914437005	2.934977557	2.888336167	3.050254898	2.917926854	4.489192255	2.983220508	3.081880116	3.007390183	3.548509651	2.94298313	3.002509479	3.027162837	2.783507218
"1552522_at"	2.868951708	2.806599131	2.941063455	2.933532536	2.99473155	2.844938501	2.880641857	3.027456806	2.964215597	2.912116724	2.919134253	3.10618628	2.944544727	3.010241487	2.908881028	3.003519865	3.094915729	2.959506546	2.975187901	3.045039995	2.977237096	2.957623679	3.025862305	2.885601607	3.107801339	3.105579652	3.007980467	3.018602759	3.080636651	3.127562433	2.953847815	2.915210581	3.192206426	3.061478791	3.04643411	3.000334653	2.915081785	2.844122037	2.921194766	2.865631728	2.928547913	2.910431252	2.828440704	3.103544624	2.83591546	2.837928183	2.808712144	2.907862385	2.924848018	2.82114285	2.781871085	3.096075282	2.933605561	2.912078465	2.731581397	2.789343385	2.807012124	2.85400912	2.982632525	2.848988593	2.84671447	2.808920103	2.887670383	2.862733	2.775386401	2.835362625	2.772467504	2.867126822	2.705148355	2.993445214	2.920224548	2.842625266	2.775207169	2.757755702	2.794242878	2.806760669	2.954919761	2.836739435	2.811132357	2.725290291	2.815164665	2.99337386	2.968036511	2.999702131	3.010232084	2.957110306	3.085638964	3.048133422	2.996570124	3.002538915	3.157576763	3.168940874	3.484743375	2.990299264	3.079424104	3.147463805	2.763040338
"1552523_a_at"	2.64072408	2.618909393	2.67837262	2.639945952	2.706979516	2.620877354	2.636304878	2.719946081	3.06553612	2.623687187	2.659423036	2.778519922	2.67558276	2.721622467	2.656780019	2.729722495	4.078779082	2.660645633	2.703892936	3.138058385	2.682251579	2.691340684	2.718098089	2.653757125	2.73554004	2.764247591	2.722939416	2.705656384	2.760595914	2.833864178	2.667877585	2.644933366	2.813223903	2.750886741	2.726781916	2.780762977	2.610279938	2.629117295	2.776323209	2.626719979	2.750369471	2.651973362	2.620439314	2.781291725	2.618334709	2.60959661	2.62298142	2.628728683	2.757273957	2.595207248	2.599217227	2.641155251	2.68136457	2.667273535	2.550844928	2.586462033	2.629439778	2.633280111	2.698278576	2.626487624	2.825381586	2.594863948	2.655195841	2.611752765	2.573943715	2.615688745	2.598482308	2.640691449	2.573465755	2.717309671	2.619031864	3.748328153	2.66944635	2.563001729	2.614710131	2.601124085	2.748266149	2.621220563	2.626086422	2.543016118	2.630764685	2.711723259	2.686719855	2.710037631	2.720911301	2.681445179	2.737904931	2.724377676	2.709948218	2.72258122	2.79598177	2.799590626	2.944821794	2.707826818	2.806469672	3.459381386	2.566399782
"1552524_at"	2.402383179	2.402414733	2.420874104	2.401454312	2.426723256	2.409137844	2.407213258	2.426101059	2.409236494	2.406499667	2.405265984	2.897800098	2.420918656	2.450107915	2.405384183	2.408554991	2.466313425	2.413003093	2.428416548	2.487305418	2.406004491	2.431738828	2.416406319	2.411377658	2.455554758	2.43942145	2.425963529	2.416799802	2.445382232	2.409479666	2.40682413	2.407612122	2.449219836	2.436755778	2.422039553	2.413575944	2.387500688	2.40232147	2.439708905	2.382499208	2.405864108	2.416188354	2.422370157	2.446990999	2.392195085	2.396038825	2.395199835	2.396840466	2.501415548	2.36299359	2.356700702	2.394810104	2.425277707	2.420760221	2.350536948	2.362961428	2.353777292	2.401428515	2.426190433	2.398089744	2.412508579	2.370249021	2.403690941	2.404157056	2.35577379	2.387459272	2.357238115	2.40591933	2.337388503	2.454185039	2.384802522	2.382102986	2.397061529	2.394265127	2.389804523	2.405446984	2.43899032	2.404333489	2.40222543	2.329245691	2.41682103	2.565506447	2.425055677	2.428921274	2.433556184	2.421488977	2.458196359	2.413375745	2.45245909	2.442843157	2.560405495	2.629249274	2.510488713	2.420293768	2.439851406	2.493109157	2.4408201
"1552526_at"	2.126388633	2.116606555	2.138004046	2.127557224	2.143805655	2.127098571	2.127166071	2.141538968	2.135514767	2.117934807	2.130272076	2.173305411	2.135901926	2.142627533	2.138977534	2.137249607	2.183405506	2.129556024	2.144433388	2.15019277	2.13525213	2.13961763	2.146290328	2.131983687	2.168657569	2.163195171	2.147275967	2.132760184	2.156631789	2.170456293	2.130101523	2.123276649	2.304699813	2.153141895	2.228833428	2.13992822	2.083080234	2.135787538	2.127896703	2.105780545	2.13327197	2.13064632	2.123071907	2.158117782	2.118224797	2.112773272	2.118729492	2.11316565	2.13928339	2.093654042	2.110671528	2.094959801	2.138069826	2.138344651	2.109611892	2.112466403	2.109751645	2.135145787	2.140269494	2.13282864	2.130677887	2.116531815	2.13304432	2.118694483	2.103623268	2.125954862	2.113640305	2.126709248	2.06195997	2.149447823	2.105842416	2.128639687	2.119625648	2.100344195	2.098732194	2.118853934	2.139682333	2.130498961	2.126161125	2.105658605	2.127268279	2.13925326	2.142082029	2.151947082	2.144719817	2.150203871	2.172887112	2.197829079	2.143482605	2.162485484	2.172381161	2.162968582	2.223780638	2.141253751	2.165172298	2.179190881	2.108027352
"1552528_at"	2.131235805	2.018955497	2.056348276	2.12657241	2.062643257	2.050604426	2.036902319	2.051066271	2.051871809	2.03825973	2.042419598	2.079474812	2.052937749	2.049433252	2.047717702	2.049675405	2.09426884	2.047375123	2.058207011	2.058742976	2.04649722	2.054546635	2.184931048	2.045934459	2.071734739	2.056348276	2.054198465	2.050109067	2.058500167	2.102659902	2.045677214	2.03739784	2.078095015	2.072874132	2.060979974	2.066988564	2.058207011	2.054122586	2.04019064	2.030850466	2.046178979	2.051512466	2.026415945	2.066089115	2.040772536	2.049184662	2.017379725	2.035594891	2.052937749	2.035245441	2.02585303	2.046841441	2.054513195	2.055038048	2.039825949	2.029881076	2.006332869	2.048064524	2.055661728	2.05337184	2.047549582	2.05948046	2.055312515	2.046841441	2.023623322	2.054280587	2.044215942	2.054516691	2.051129058	2.067105123	2.042871406	2.044462452	2.035161835	2.031110797	2.041973801	2.03683079	2.056707667	2.04296599	2.052425198	2.046326393	2.052381221	2.068145948	2.056998754	2.062761015	2.061417461	2.049470463	2.07690042	2.059124214	2.057786439	2.065658801	2.07205994	2.067125363	2.079842525	2.058904378	2.095056409	2.064249898	2.022346516
"1552531_a_at"	2.302192546	2.283556821	2.312814064	2.296732234	2.319153715	2.977180005	2.300793714	2.31290279	2.311526053	2.300231803	2.305765119	2.363908615	2.308971751	2.315827771	2.309083908	2.310079974	2.324562424	2.30586849	2.320333895	2.323729063	2.298191882	2.312496657	2.314848892	2.307262273	2.337891428	2.348968144	2.31748173	2.304821549	2.32708817	2.335540851	2.302282015	2.299649553	2.358038897	2.331305394	2.319163621	2.310417547	2.273697104	2.306212839	2.301484386	2.295623636	2.308301679	2.306603076	2.279979604	2.328681609	2.303438685	2.284136261	2.28185556	2.290632159	2.309762229	2.276908197	2.28928216	2.282388172	2.31010361	2.315856106	2.279082634	2.275042488	2.283898296	2.302863248	2.312770732	2.284361961	2.299991887	2.291341458	2.301486481	2.319939304	2.277649438	2.298248763	2.276750893	2.297616394	2.273299078	2.324315918	2.273524303	2.289691689	2.284330718	2.24056407	2.284792835	2.30064987	2.31244919	2.298488256	2.290161033	2.22635261	2.350604633	2.334913376	2.317059094	2.327077515	2.335809457	2.314531057	2.338662995	2.322838684	2.321246077	2.328247687	2.337538409	2.348846015	2.426336331	2.316462923	2.331228473	2.350249294	2.276751598
"1552532_a_at"	3.167343428	7.971789783	3.064318477	3.225483195	3.099997301	3.033265866	3.214510255	6.888161718	3.07751354	3.080361498	4.419463754	3.41634671	3.184079722	2.731079539	3.181282193	3.190460738	3.718415287	7.02986866	3.093390353	3.718493328	3.268755924	3.078300192	3.31709496	3.031074984	3.231745729	3.250100026	3.247237562	3.114519487	6.856680066	5.399263402	6.496808901	4.015165549	3.176894896	3.150906205	3.309968226	3.412918337	8.500665948	7.22979397	3.865070995	3.064313382	3.156611952	5.714558954	3.444044313	3.24965592	3.215157628	4.873916421	7.745244641	3.208980416	3.045717334	3.846041023	3.04555954	6.161422107	3.19182567	7.868792	3.517064326	4.363369784	3.120617006	3.199781294	4.220999961	5.285789154	6.179994058	6.032775394	9.154793528	3.152254358	8.321189452	3.948509381	3.125292265	3.204969009	2.851618862	6.547198113	3.03120486	8.088402369	3.137155197	2.922232428	6.906670912	2.976235226	3.232999063	3.022604299	7.946537467	3.088585561	3.189419494	3.258474872	6.148101639	3.249680747	5.100776986	6.225796652	3.234253589	2.954731987	3.205639724	3.252135688	4.393445383	4.049819708	3.473021306	7.774989358	3.226535138	3.387915322	3.119287564
"1552535_at"	2.299005629	2.249620983	2.304798105	2.296102378	2.308734485	2.431002957	2.274965919	2.311919505	2.301536504	2.285016745	2.288010994	2.324924922	2.301939551	2.312224867	2.305733432	2.300520012	2.32964992	2.298436329	2.310179981	2.318591325	2.296997763	2.29860491	2.307258332	2.296838652	2.319019052	2.332333886	2.313293391	2.29901905	2.316068146	2.318549442	2.296104451	2.288662557	2.35503812	2.333016717	2.320161217	2.302633251	2.277590488	2.301955039	2.279556293	2.265049594	2.286906745	2.283622821	2.290940829	2.314751692	2.327836318	2.263478108	2.259995926	2.299391029	2.303156921	2.274093603	2.275527577	2.261534767	2.301331457	2.305869137	2.270938492	2.290967211	2.277095343	2.282223842	2.306989136	2.286158925	2.29552193	2.28450841	2.302323336	2.287522321	2.280219484	2.290347408	2.252399193	2.283684655	2.276475624	2.315370306	2.284421772	2.29600622	2.297902689	2.279668517	2.278190947	2.270520602	2.304300656	2.290857043	2.295567415	2.26684691	2.29864467	2.304844263	2.307505015	2.315104821	2.309513882	2.30612406	2.325510285	2.38492482	2.310434283	2.321490764	2.320394954	2.315221519	2.351559768	2.307164455	2.330396503	2.322444616	2.278935382
"1552536_at"	5.698026822	6.080966739	6.176527999	6.024459666	6.158588725	6.458727353	5.280075185	6.750200107	5.660722474	6.824571792	5.921147243	5.144898054	5.372658874	6.22506049	5.087281446	5.371084518	5.951805143	4.112004002	5.46626017	4.258660649	5.206853697	4.201576735	5.557310214	5.177493193	6.106900129	5.80094358	5.173361352	5.565562408	4.852593449	5.738292891	5.590533225	4.602981554	3.919402464	6.770217282	5.562582661	6.472223735	6.098168606	5.916963736	5.80560737	4.896772217	3.769312983	5.024778097	6.330838424	4.726045356	6.078020197	5.840015632	6.006950598	5.881227665	6.441016596	6.193496616	5.234504929	5.800659675	5.396176704	5.544324605	5.866331154	6.395926547	6.050013901	5.997738887	5.363161977	5.400538008	6.038986018	6.11308197	5.875885497	6.356181535	6.26092059	6.532768261	5.844481797	5.735208873	4.93650443	6.14625813	6.466589437	5.664774379	5.74643507	5.706964404	6.351842706	6.259948553	6.163413462	6.281555125	6.552026903	6.298030555	4.695394736	5.137404125	4.742161718	5.785179736	5.546770061	5.448289159	4.88734174	4.795275068	5.248083734	4.797785524	5.216201885	4.476082616	5.136334841	5.43892017	5.155745731	4.708313436	5.732934758
"1552538_a_at"	2.670440211	2.619607208	2.65424026	2.648762198	2.684191808	2.607936918	2.622246152	2.689376612	2.673164717	2.614887871	2.626864869	2.841852751	2.665637455	2.679545464	2.662012528	2.791896651	2.70387952	2.630480173	2.680062037	2.699620225	2.662554596	2.675888945	2.677247122	2.659486484	2.747090426	2.725332945	2.877878895	2.66763128	2.733997216	2.750508698	2.655506372	2.601137517	2.891446041	2.730833159	2.742121341	2.678444432	2.573593704	2.616119327	2.665424884	2.664528435	2.651990231	2.64552628	2.640898356	2.732570634	2.597519496	2.633620874	2.621463602	2.642184357	2.81993547	3.432607968	2.612954778	2.903508974	2.677719059	2.653024853	2.539588118	2.561805585	2.557125969	2.621488204	2.691710853	2.631452041	2.644208646	2.628879574	3.15319266	2.657963723	2.612406807	2.633965949	2.74697695	2.665850916	2.527876567	2.692153272	2.628529292	2.641662932	2.595855078	2.604977723	2.621093994	2.572588834	2.678180307	2.644981672	2.592920724	2.531963812	2.602564488	2.687233229	2.677898908	2.699317751	2.701667088	2.677832585	2.731754655	2.726654952	2.681866253	2.694077056	3.167063776	2.784008374	2.910849341	2.680379721	2.926057061	2.759648578	2.543157745
"1552540_s_at"	2.226327749	2.161282526	2.188929178	2.172982572	2.202860013	2.196673724	2.214818424	2.19782238	2.1861423	2.169145995	2.17971773	2.229566616	2.202794009	2.188727764	2.187484012	2.255613031	2.292474201	2.202279341	2.192489184	2.230857017	2.182756872	2.210914696	2.247835631	2.184760169	2.203358676	2.196507302	2.196108249	2.308625073	2.199855198	2.222199322	2.179400077	2.633844204	2.210941564	2.203255596	2.18941383	2.183686853	2.196673724	2.210199621	2.178186719	2.173532892	2.184833153	2.1830311	2.1685779	2.211672413	2.162070166	2.16185248	2.201780394	2.16310094	2.259668966	2.121644463	2.15558757	2.198764041	2.184883867	2.190608149	2.154968395	2.153204968	2.159160668	2.182675372	2.191207799	2.187123574	2.177887658	2.167006631	2.16803478	2.190658869	2.280663549	2.173270079	2.268811363	2.703128712	2.152991153	2.204701442	2.184760169	2.171035696	2.165861505	2.163667036	2.190658869	2.173976761	2.293162122	2.196156858	2.168928201	2.162659426	2.180052903	2.186848489	2.195662374	2.207502596	2.200209161	2.4242569	2.221422949	2.200596683	2.637016871	2.210305137	2.321711524	2.197600399	2.254258165	2.188506979	2.201218936	2.23100368	2.152009014
"1552541_at"	3.971643905	3.54553314	3.262436405	3.321541114	3.406882122	4.041297456	3.467332932	3.805498745	3.354699655	3.332295276	3.362952546	3.554430721	3.297935975	3.770843296	3.335827011	3.400522735	3.429775847	3.317750807	3.407478737	3.910131059	3.382336064	3.394812842	3.391836519	3.364960784	3.447961532	3.543508885	3.390885706	3.922958268	3.453750996	3.478057157	3.371655027	3.336040441	3.806528843	3.412359362	3.42895985	3.400684486	3.410769144	3.284053581	3.381888186	3.208542409	3.120840892	3.372076153	3.074903966	3.917946403	3.416415313	3.403243301	3.322317253	3.413973525	3.770428545	3.389681164	3.388699498	3.679378822	3.384319247	3.826349405	3.637174999	3.802481505	3.295028803	3.413408744	3.409805955	4.134227272	3.404876858	3.411798573	3.312627033	3.405859241	3.915380142	3.319812815	3.227541736	3.511061561	3.268404542	3.417219521	3.396537043	3.275126709	3.748238983	3.404095735	3.462906163	3.30759032	3.420452596	3.447771271	3.406564215	4.399772198	4.117796242	3.38015714	3.321153887	2.575583793	3.404998101	3.316849135	3.401079597	3.392403929	2.796432754	3.419680824	3.514380797	3.598367883	3.594181511	3.405979995	3.427399023	3.465665684	3.429872223
"1552542_s_at"	2.780062568	3.149319474	3.642282307	2.443820829	3.206350223	4.759204262	4.469663326	3.50476187	2.472519007	3.252811641	2.714576725	3.097729551	2.818468501	3.989388441	2.689843058	2.366361813	2.541521445	2.882374253	4.823068672	3.207531346	2.469097236	2.575079524	3.196952535	3.298830248	3.223299028	3.22057215	3.205922236	3.735601923	2.42227332	2.297706457	3.174038773	3.192009347	3.718455607	2.374765819	2.518215794	3.599309915	2.474538588	3.167808812	2.825959326	2.690291948	3.180122207	3.441649728	3.571128752	5.460455392	2.402960187	3.182718033	3.140963903	4.302172639	5.009857777	2.768126656	3.083724942	3.750403269	2.407145738	2.724822375	3.115774718	3.14057227	3.130259391	3.365581796	2.469202088	3.775776228	3.164728809	3.146602394	3.182991456	2.224655282	3.732648732	3.154092438	2.681169827	2.424338538	2.430506956	3.00399598	2.350816679	3.159109558	5.161023914	4.038127736	5.165945594	4.174119674	2.4776898	3.877042463	4.052870433	5.008138756	3.221301727	3.172224239	3.192561529	3.201576416	3.763851487	2.37639585	2.55334129	2.371517713	3.20183548	2.86286051	2.593086418	3.374207606	2.396223431	3.209551749	4.044838086	3.225351056	3.596852585
"1552543_a_at"	6.211317904	3.710112221	4.668303604	4.540877737	4.663160328	3.729984605	3.720734792	4.279629813	4.013638392	3.612119497	6.653773195	6.051390596	3.734861015	4.841648226	6.958374439	7.116622847	2.152857925	3.791230187	3.736367986	5.541215066	3.765185812	5.440837116	4.931468425	4.900296339	5.800824542	3.888494208	7.410981072	3.997255876	5.587023197	6.512479498	3.441340682	3.720709788	3.866385716	4.658621342	3.938549106	3.512403593	3.36403557	3.44494337	3.752349039	4.968411764	3.428562191	3.352347664	3.493405069	4.383878992	3.752619426	3.915854124	3.952536591	4.924190323	3.886718579	3.447513937	5.097293389	3.712782947	4.709058952	3.746807653	5.674673956	4.076379603	3.373227485	5.501445562	6.189975097	5.423652235	4.005760981	3.073446737	3.449765176	5.834045909	3.731536975	4.679582992	5.428923214	3.730331614	4.218642255	4.11426664	5.918718399	3.526183787	3.126471895	4.296098385	3.72056294	3.719557107	3.920716854	3.72102017	4.23042202	3.366171825	5.111198603	2.120666853	3.394361128	3.743120623	3.4624761	4.466309454	3.743591977	6.313376891	3.460207266	3.339654542	3.474431586	3.163603705	2.4056625	3.387998756	3.31067012	5.070040976	3.407039282
"1552544_at"	2.667038485	6.95480272	2.745385921	2.722991337	2.742806484	2.637197248	2.697550963	2.772926993	2.763646005	2.721861412	2.606442109	2.923860654	2.752986629	3.285617707	2.722918042	2.729352171	2.858060902	2.726201666	2.798668213	2.795044474	2.794903371	2.732315421	2.843338939	2.706833064	2.87300823	2.800520563	2.776075883	2.768642749	5.52463838	2.737999039	2.983061668	2.681263314	2.941806432	2.802544418	2.863931925	2.80886079	2.608481431	2.697420429	2.724076311	2.685542252	2.729681234	3.660381847	2.635070729	2.9093383	2.691989946	2.657219497	6.096228163	2.800451154	2.729047198	2.941605882	2.588405294	3.142532398	2.745464912	2.720467076	2.546602915	2.564062891	2.553420776	5.675986091	2.792388194	2.693687483	2.665626543	2.614273297	5.930964171	2.655012999	2.715726066	2.629338285	2.601301017	2.708700499	3.151260702	3.667887323	2.76556121	2.828901805	2.612810836	2.532636191	2.617624049	2.651823269	2.752772512	2.665148494	2.676926097	2.681490992	2.651980861	3.323311132	2.77727239	2.914439372	2.65101487	2.779668716	2.903842736	2.867024515	2.816133688	2.906421162	3.008441493	3.00092035	3.344272704	3.659914114	3.872852912	2.966082024	2.64056788
"1552546_a_at"	3.217243195	2.315367674	5.579770991	2.661569498	3.521451315	2.401338433	3.795015382	2.484449797	2.87627476	2.422836001	2.41849222	2.503973174	4.303104328	2.476596377	2.421896379	6.195946938	2.472010221	2.408717306	2.456549215	3.299220934	4.84492523	2.399678497	4.203885813	2.471197871	2.47859537	4.529251633	2.720394254	4.304115444	4.179098644	2.547493386	2.43617431	2.572771129	2.506496613	6.037366355	2.873065357	2.637908294	2.292849404	2.406806169	2.418517282	4.654056881	3.135608538	2.409196813	2.348207551	2.515179392	6.530608098	2.348625873	2.339327027	2.311547121	3.172084964	2.48352923	5.715610616	7.209254338	6.075683625	9.098835416	4.119287188	7.872612119	2.397073895	2.470016228	4.080358958	5.080258739	2.870758271	2.309314794	3.2453729	4.028835132	2.7549529	5.941592238	2.563885753	7.710741984	2.340050156	2.488678102	2.412096055	2.377616551	2.328744411	2.758080063	2.368580262	2.392027929	2.474979306	2.438463111	3.083207653	2.346880832	2.433040172	2.47699181	5.795043672	3.461836691	2.486362134	5.36510352	2.545764921	2.809829364	4.158047117	2.491840884	4.859323822	2.471799333	7.464583178	2.489504297	2.475884743	5.80887744	2.289345919
"1552548_at"	2.412051904	2.39325344	2.438217491	2.431495433	2.45046767	2.405344779	2.446857363	2.446512498	2.425549174	2.403900702	2.427510864	2.474478948	2.505569332	2.457669893	2.426055249	2.442867295	2.462126195	2.43171158	2.442102871	2.451761388	2.432092914	2.442489027	2.435703872	2.508491196	2.468775264	3.383778272	2.454649061	2.716619059	2.446822826	2.516680371	2.426396876	2.399465197	2.477391252	2.462658251	2.456167331	2.977156906	2.378743247	2.414092455	2.418594133	2.405422119	2.433103967	2.419351739	2.394332042	2.456412954	2.401770092	2.39812043	2.383473931	2.400291464	2.467731699	2.375410427	2.365745366	2.405084449	2.434849291	2.438289534	2.403962824	2.381642131	2.376266096	2.422701878	2.452280924	2.418127269	2.406489023	2.391494321	2.507031195	2.397824931	2.374734455	2.400280573	2.370336821	2.48650235	2.344059362	2.457317707	2.390721529	2.403252983	2.405041737	2.364485582	2.375647906	2.422282084	2.446248117	2.408556066	2.389148706	2.384994815	2.427021644	2.446965343	2.438880157	2.449381631	2.447094318	2.438089728	2.492629454	2.451596852	2.494889615	2.466239494	2.487308947	2.476426334	2.568408699	2.485599995	2.478528913	2.501352012	2.364428379
"1552549_a_at"	2.253454299	2.240395097	2.255247171	2.258285808	2.623988499	2.226305353	2.23286483	2.411670576	2.253412817	2.2332898	2.246203214	2.327075715	2.246669315	2.296975512	2.244569278	2.267093892	2.266585178	2.257548199	2.262925167	2.602424901	2.251029209	2.246114751	2.282009319	2.26109633	2.284207253	2.269256847	2.269436957	2.256810361	2.726190248	2.325223669	2.246482796	2.252530587	2.29611693	2.286317944	2.289941086	2.268756835	2.231098482	2.263999049	2.243625897	2.231560051	2.245942063	2.273313755	2.226175297	2.426203673	2.227038841	2.244375632	3.293192487	2.2414714	2.27180072	2.443498223	2.207938627	2.218194833	2.251824132	2.807066656	2.228261555	2.232288151	2.220898137	2.259264371	2.266961686	2.241800391	2.236032738	2.253946277	2.402338785	2.216124144	2.210172724	2.284206182	2.186955195	2.249796573	2.194971864	2.450230909	2.215241997	2.645146494	2.201295999	2.214322191	2.21813789	2.214235803	2.266090913	2.2362132	2.224375622	2.224397956	2.231419136	2.409471773	2.270817079	2.271320521	2.338813407	2.312299872	2.28564663	2.284360014	2.399829145	2.355094067	2.565026561	2.281754779	2.362457635	2.273588506	2.280436206	2.329684075	2.189576111
"1552552_s_at"	3.037246425	3.02327934	3.066749009	2.974278359	3.078234162	3.169557468	3.012597019	3.827868329	3.048890268	2.962249443	3.027934147	3.178531281	3.005492581	3.082968003	3.032181614	3.036718627	3.236659433	3.040629888	3.189217397	3.238451043	3.3758718	3.038538303	3.05489552	3.055468501	3.238481466	3.258562597	3.070365933	3.098431864	3.110304161	3.112974298	3.024300132	3.035217302	3.129947744	3.070722447	3.133298384	3.076179337	2.926492269	3.045923065	3.020734088	3.009880824	3.011093071	3.025317558	3.006801751	3.149971477	2.972721217	3.460495769	2.933535163	3.024621961	5.346989272	2.981528751	3.008753163	3.05228203	3.071189292	3.002585887	3.009326332	2.944459501	2.929672048	3.417553308	3.053478659	4.704402708	3.045350406	2.992118096	4.061397527	3.019972264	3.005701035	3.429758801	2.97848216	3.01996249	2.954305447	3.065709007	3.019319034	2.973240525	3.024030363	3.001494876	3.009158323	4.477346741	3.029676019	3.393328086	3.436132216	3.122080854	3.012602315	3.056072226	3.041707135	3.061758506	3.08157758	3.066921347	3.130532927	3.117976038	3.162659517	3.137113094	3.119920612	3.1082841	3.192775827	3.140691189	3.119098531	3.162441633	3.049739705
"1552553_a_at"	2.477360749	2.454189496	2.648351053	2.738998103	2.472986256	2.464308346	2.798827218	2.508951747	2.483209212	3.58982727	2.161384726	2.542992495	2.480813804	2.488665148	2.485724347	2.49787808	2.116006494	2.445251125	2.559802776	2.495815829	2.49497749	2.490716026	2.802451353	3.632580982	2.539986547	3.184355519	2.321079777	2.644711132	2.5273456	2.534838637	2.49079077	4.216687451	2.551219078	2.534846442	2.5180313	3.59427603	2.42851549	2.469958724	2.46591001	2.469164308	5.085598416	2.49327294	3.365940623	2.745444196	2.659267329	2.730220844	3.765015205	2.46516163	2.505726348	3.964392458	2.439199218	2.461486486	2.488618334	2.49026441	3.240372633	2.435421006	3.443218132	3.522329288	2.508288873	2.472112801	2.474731024	2.403080204	2.698968735	2.448664216	2.428039181	4.012519288	2.42760552	2.440026052	2.445946948	2.518297137	2.418888553	2.454759763	3.432043837	3.137701736	2.431760394	3.576582038	2.505205537	2.947458579	2.476018511	3.473966323	2.43106275	2.506065108	2.50482611	2.537208951	2.136686195	2.493862165	2.557911104	2.514518752	2.513037279	2.542425308	2.524847126	2.532355598	2.569080214	2.507327087	2.51664231	2.528289734	2.452927335
"1552554_a_at"	2.791377675	2.786260821	2.805924466	2.800369847	2.826586548	2.801307191	2.793066778	2.825351504	2.811606943	2.783110046	2.797189505	2.925597942	2.814783234	2.81658324	2.812565457	2.829048823	2.880275611	2.789840021	2.826597603	2.82585273	2.813555344	2.812738188	2.818126359	2.90191969	2.844321847	2.840476062	2.827611896	2.847708944	2.901372998	2.930471078	2.806082044	2.791851087	2.986707825	2.856589732	2.871883305	2.827167961	2.759367986	2.792556337	2.776791333	2.791531814	2.923940137	2.808006943	2.808304561	2.839082591	2.794112245	2.788378502	2.784322293	2.732310655	2.807461592	2.791618258	2.773954628	2.771634719	2.809047773	2.807222131	2.775753394	2.799865166	2.772148334	2.806721573	2.817266664	2.787182342	2.795692222	2.683285274	2.814175341	2.783444056	2.767739771	2.793699542	2.776541751	2.790501527	2.758233485	2.828201112	2.774337383	2.797756736	2.783355997	2.753260967	2.775156523	2.794927602	2.813371591	2.791150999	2.793910103	2.798608938	2.76546045	2.823101597	2.81922214	2.821727447	2.828482012	2.815377051	2.879181475	2.872058086	2.823395868	2.836062487	2.949770492	2.867023037	2.915364693	2.824752437	2.89990105	2.945651926	2.753364632
"1552555_at"	3.078385958	2.510232505	2.545227105	2.51311891	2.571720177	2.495184214	2.517541563	2.562694477	2.484643073	2.516585631	2.574664765	2.604310163	2.549561725	2.575632401	2.527363219	2.551819913	2.585269745	2.522719958	2.554006601	2.566571606	2.547703946	2.553607081	2.563194437	2.563486546	2.59545721	2.602791287	2.597003805	2.551132669	2.604258344	2.974995609	2.529572237	2.501732249	2.565716806	2.885682905	2.570796622	2.902153958	2.500395858	2.533391471	2.524392121	2.513762094	2.532114511	2.529310692	2.679464428	2.585044133	2.510975233	3.031095332	2.497391181	2.652611742	2.684767537	2.433140519	2.508901606	2.49807356	2.547728326	2.533979489	2.9111518	3.056124753	2.489505919	2.537420524	2.553661918	2.518190819	2.466639885	2.495870674	2.575839805	2.515736302	2.527351158	2.642108153	2.513106715	2.799207715	2.535001571	2.573692938	2.827803314	2.524318463	2.679143465	2.475124078	2.494736509	2.518122172	2.554503566	2.52936002	2.482290831	2.514521265	2.527735956	2.56745736	2.547915274	2.557185904	2.542260948	2.649293571	2.633407871	2.594921721	2.557709639	2.572182758	2.600456202	2.579904087	2.763560491	2.533523721	2.578364606	2.593468042	2.514462647
"1552557_a_at"	2.640413211	2.642724949	2.695540207	2.661944599	2.716729516	2.65920116	2.73203457	2.718271488	2.696438343	2.659647407	2.681110167	2.80398246	2.689241778	2.741566971	2.677810688	2.704101774	3.010372379	2.659712197	2.716265501	2.758409105	2.733877367	2.697609811	2.729098928	3.059067857	2.897433683	2.789649261	2.729550463	2.712873641	2.777597259	2.769418672	2.698099781	2.639762656	2.770225502	2.769687035	2.749522201	2.714695457	2.878221607	2.665649885	2.666029285	2.661492696	2.676935282	2.662872178	2.652056971	2.785019449	2.615815724	2.823493403	2.602425157	2.635671226	2.684039438	2.588191472	2.569496671	2.68653348	2.685617928	2.669688206	2.601742387	2.63127724	2.650995481	2.632999379	2.708053331	2.622751918	2.663453109	2.643112821	2.655379212	2.617553434	2.622924653	2.655195218	2.622779509	2.667555955	2.52553331	2.724615958	2.617832146	2.6204957	2.63295952	2.639423949	2.630846076	2.647648814	2.694571256	2.661538013	2.646012374	2.56224975	2.655448111	2.718744895	2.699394018	2.729503153	2.733388297	2.691850888	2.751019528	2.739729909	2.72087062	2.726977477	2.804550491	2.759186426	3.05536394	2.716995306	2.774515205	2.799054622	2.62913863
"1552558_a_at"	2.691396148	2.708192353	2.714126011	2.766095326	2.837233712	2.72170654	2.756868337	2.733666001	2.7195157	2.702159346	2.706834944	3.085546515	2.722741551	3.02360157	2.873407249	2.965421411	3.181125362	2.899302587	2.72448731	2.975394026	2.713703185	2.721857003	3.197022073	2.716985488	2.762922722	2.755242273	2.740288796	2.712833581	2.762524353	2.741676042	2.822355831	2.712760863	2.7444115	2.787756052	2.766499029	2.73116576	2.617672765	3.025997713	2.742416101	2.71511576	2.714569161	2.716406694	2.609936757	2.753202015	2.680895227	2.714646428	2.717823722	2.675195644	2.719097271	2.585580489	2.647395497	2.714514507	2.725135483	2.722691675	2.707388569	2.654754448	2.713985376	2.715572032	2.723091068	2.701222702	2.712810713	2.69552536	2.71611327	2.696830373	2.646773671	2.712976666	2.710893963	2.694767602	2.682224055	2.748535201	2.708273672	2.716256828	2.60919234	2.639746703	2.694180315	2.671640798	2.758009974	2.713649337	2.669882091	2.504511221	2.722903532	2.723405586	2.720571645	2.735874575	2.727876968	2.765387335	2.806937219	2.768524925	2.73441602	2.733032194	2.73757565	2.725656692	2.745224779	2.782171512	2.758827304	2.776181441	2.721049862
"1552559_a_at"	2.494219816	2.49528364	2.50934503	2.496607449	2.537624036	2.504924132	2.492603953	2.526212627	2.508761761	2.500752202	2.493835973	2.578690965	2.507938371	2.526061462	2.511122915	2.510106557	2.524050838	2.504990182	2.513448075	2.53407348	2.507393087	2.507826958	2.545042128	2.504066142	2.52397948	2.555597972	2.522531329	2.506650097	2.575528803	2.533976985	2.505318972	2.486687926	2.544939386	2.569833531	2.533300086	2.511233085	2.46949656	2.50758167	2.496636037	2.491414888	2.507471421	2.507600974	2.467627622	2.560281962	2.467128853	2.461632833	2.448310289	2.481491207	2.506031759	2.436047442	2.490283518	2.498875315	2.514231285	2.512249764	2.464439185	2.470985055	2.421961381	2.476710185	2.515719386	2.480923957	2.496461557	2.478825644	2.507182977	2.476482034	2.492288187	2.461158109	2.471207261	2.506951647	2.452972185	2.527451218	2.46099836	2.487675414	2.438421366	2.49593788	2.469272907	2.500751424	2.510205127	2.488228439	2.50224163	2.402151068	2.461777208	2.543765291	2.514142986	2.523314827	2.537764788	2.508292016	2.537305089	2.540203315	2.521840889	2.526760568	2.594184739	2.589866371	2.580070225	2.517342685	2.529515989	2.58125357	2.417186569
"1552562_at"	1.886012641	1.855191233	1.904497476	1.896684533	1.904696444	1.889450318	1.890725406	1.905572993	1.901682797	1.877637257	1.89474691	1.921468381	1.9020672	1.906305997	1.889609547	1.898237091	1.905352178	1.897044683	1.906446703	1.907780598	1.907946602	1.900221568	1.90619197	1.893587887	1.915514541	1.918094858	1.91331973	1.898918836	1.91123239	1.924633965	1.892824035	1.901300027	1.926813427	1.914114383	1.90990282	1.900109295	1.889846838	1.920368859	1.890115232	1.889088215	1.900051732	1.896031103	1.88675737	1.910112621	2.269611735	1.885387006	1.881140493	1.879144017	1.900414657	1.883690906	1.87487247	1.882465159	1.890288944	1.906153872	1.873555311	1.954715081	1.874955856	1.890040118	1.902144335	1.886174818	1.894355243	1.884141349	1.888014852	1.882776625	1.871677072	1.878384512	2.504385688	1.866383417	2.344777129	1.911614149	1.878188894	1.890391553	1.882223578	1.884007609	1.875970646	1.893917398	1.902982511	1.881368956	1.890763827	1.890597203	1.884002782	1.891872513	1.90424246	1.912071722	1.910222208	1.904309152	1.920077212	1.967723031	1.908067443	1.91272897	1.933569093	1.91482205	1.968692732	1.905771158	1.916682996	1.991765816	1.894501213
"1552563_a_at"	3.634847996	3.789936564	4.605392241	4.630214706	5.110911046	6.689170628	5.094704789	3.807839546	3.649674854	6.00340595	5.124032556	3.762300816	4.050345621	4.108039285	3.797809835	3.082359883	6.319496541	5.422835466	4.962475186	2.922433147	4.639887822	4.029001138	2.924548897	4.666145322	3.601480918	3.68964852	3.036529391	4.092038837	4.042006584	4.81012401	4.022750916	3.621491481	3.760125632	4.841804945	3.843309765	5.999455059	4.683306946	4.657257274	5.474423059	2.913242243	3.582183348	4.025730947	5.358893578	4.422366496	4.51837491	4.6273707	3.875679035	4.934393614	4.102881762	4.094491126	4.048279232	4.624544273	3.398880086	3.192162383	3.832858482	3.3370807	4.004948272	4.640475682	3.38254432	3.620510387	5.240866799	4.884806717	4.084104607	4.76778631	4.901339952	4.371736418	4.249422486	4.083657648	5.366609306	4.651380008	4.0059885	5.158029648	4.652263643	4.239570076	4.77741988	4.630041067	5.610035755	4.632368645	3.837816251	5.860174898	4.634816802	4.232550917	3.660537035	4.888051817	4.089358251	5.009428624	3.326852001	3.231255572	4.123347315	4.015562481	4.985526006	4.041345198	4.087309945	3.916960185	4.653684294	4.124793962	4.848495013
"1552564_at"	2.66018687	2.643173456	2.688055116	2.659390986	2.708344107	2.781007816	2.660744511	2.728886726	2.689911206	2.634354504	2.675760248	2.77398389	2.684120858	2.784595908	2.675445849	2.698805554	2.785071197	2.664366527	2.912545354	2.726338655	2.698231611	2.687198178	2.718697024	2.660538947	2.804285637	2.737942624	2.719952768	2.6998407	2.754154771	2.778106024	2.675356603	2.637916877	2.845453059	2.746973342	2.729623135	2.719518064	2.701410676	2.654955848	2.667411794	2.638841246	2.678009593	2.665037489	2.647219895	2.749419915	2.678157386	2.671456154	2.631504398	2.625274186	2.671132095	2.618359657	2.584942828	2.649662783	2.686023167	2.679550117	2.589638798	2.629539768	2.605336157	2.650233416	2.695341626	2.646784694	2.66340441	2.640420465	2.660872268	2.645031826	2.584624413	2.64340658	2.584371062	2.667731142	2.591334986	2.716340833	2.625407655	2.678998018	2.621492337	2.623057756	2.669003788	2.652665206	2.692287375	2.65402731	2.654347577	2.586301917	2.622168424	2.709603036	2.68881627	2.727776412	2.721271007	2.690975742	2.759411157	2.726285213	2.713306708	2.712667211	2.796319934	2.803478936	2.929156809	2.697440965	2.747359395	2.779703591	2.549647661
"1552566_at"	2.084444462	2.075898803	2.097521699	2.082121382	2.104393285	2.092515876	2.085082342	2.103637981	2.093471065	2.07685529	2.088374501	2.152784982	2.096030913	2.106314787	2.092836741	2.096676728	2.105879598	2.092619737	2.104331426	2.117357224	2.094994817	2.096777372	2.099963088	2.090918983	2.114598543	2.109115449	2.108318046	2.094744115	2.122305932	2.114990918	2.090162037	2.085706413	2.151622306	2.127531307	2.102699401	2.101772438	2.063194072	2.093410459	2.078882275	2.067785095	2.092424827	2.09291951	2.078080212	2.109937589	2.089115335	2.07902654	2.04984506	2.072517336	2.097290185	2.065245784	2.062031424	2.076849304	2.097611674	4.638308949	2.060313357	2.070874462	2.083204209	2.094247674	2.102198154	2.07374528	2.086317573	2.079958779	2.091914552	2.083268861	2.077262986	2.06278719	2.068787545	6.78997437	2.053053063	2.109060327	2.07565733	2.081021059	2.072821518	2.033269825	2.078071193	2.081089908	2.098983327	2.079937549	2.08465616	2.075179608	2.090178126	2.099281824	6.027259634	2.105797215	2.124820324	5.456259608	2.120170802	2.108029081	2.10927548	2.119486562	2.142393032	2.134376258	2.152105775	2.103128866	2.112684305	2.143986374	2.058143557
"1552568_at"	2.281696813	2.271584179	2.296566834	2.284671928	2.326424974	2.272093669	2.281414025	2.312826642	2.306625213	2.273490932	2.292181324	3.196811151	2.301144131	2.65222793	2.381932395	2.536083476	2.348269444	2.289442753	2.301651159	2.50537565	2.304761899	2.301463606	2.32672364	2.288974068	2.336343064	2.330082195	2.322873415	2.295274375	2.347550275	2.364007017	2.286962908	2.271001064	2.356233024	2.328401534	2.316068953	2.473757952	2.2432924	2.286166859	2.29122212	2.266100687	2.295025536	2.289082966	2.264986598	2.380370396	2.271591456	2.268330073	2.268971561	2.269722151	2.697653137	2.242673046	2.261770247	2.266948723	2.297510485	2.304443563	2.233135262	2.261899243	2.256068413	2.281001824	2.374688458	2.269387272	2.28542318	2.247892948	2.293805416	2.269814039	2.252161704	2.296566834	2.236848276	2.278921244	2.211542654	2.326837089	2.264400423	2.277572923	2.246772868	2.269906443	2.260331525	2.260590312	2.293972147	2.281163118	2.274497228	2.256704942	2.286244924	2.311869939	2.298902952	2.316976601	2.315391181	2.319802597	2.359436896	2.315047773	2.315125415	2.337126287	4.00673326	2.635273342	2.389117266	2.322332356	2.651104203	2.370885758	2.262222365
"1552569_a_at"	2.088730324	2.302650667	2.103249459	2.085151055	2.117694586	2.08269485	2.088239629	2.104689967	2.097941087	2.074534387	2.096036712	2.122028578	2.097731449	2.106520711	2.085635315	4.653442971	2.119085452	2.093092964	2.120610814	3.793517081	2.096679731	2.097859641	2.102738909	2.092297649	2.112565391	2.105757742	2.137867266	2.091739833	2.111416854	2.11411988	2.091378303	2.090951253	2.122609135	2.123379779	2.104671198	4.014214686	2.057291441	2.089259616	2.073929293	2.086466921	2.096418363	2.096043892	2.074960918	2.125234881	2.074763286	2.070479904	2.086443807	2.069764234	4.650630186	2.063579468	2.848746446	2.074954334	2.090962069	2.10043261	2.058101079	2.078067972	2.070537489	2.099494989	2.103594073	2.079857105	2.093761099	2.074784369	2.101053797	2.086044127	2.064226815	2.076209559	2.082564916	2.084002703	2.072030076	2.114138415	2.073145385	2.086304933	2.077357603	2.065768756	2.083329407	2.077043844	2.099908665	2.092376594	2.091386806	2.076996951	2.094329791	2.10190886	2.10352503	2.112688632	2.106462525	2.103128572	2.138223809	2.1093113	2.107313736	2.271132928	2.117819427	2.111010033	2.140917872	2.102053758	2.113100234	2.278577362	2.054053034
[truncated: 63,423,613 more chars]
